# Supplementary material for: A Critical Role of TET1/2 Proteins in Cell-Cycle Progression of Trophoblast Stem Cells
Source: Stem Cell Reports. 2018 Mar 22;10(4):1355–68. doi: 10.1016/j.stemcr.2018.02.014 (PMC5998911; doi:10.1016/j.stemcr.2018.02.014)
Supplement: Table S1. List of Genes De-regulated in Tet1 Single and Tet1/2 Double Knockout TSCs, Related to Figure 2 [file mmc2.xlsx]

## Sheet: CtrlvsKO
Table S1. List of genes de-regulated in Tet1 single and Tet1/2 double knockout TSCs. Related to Figure 2.
	logFC	logCPM	LR	PValue
Lefty2	3.13896	4.91922	23.9525	9.87406e-07
Epb41l4a	3.06613	4.33015	28.3873	9.93156e-08
Igfbp2	2.71005	3.43984	17.1683	3.42104e-05
Hist1h2bc	2.59969	3.34551	9.74254	0.00180052
Gja1	2.54492	4.11742	36.9841	1.19095e-09
Nefl	2.3541	5.55881	12.4943	0.000408201
Dab2	2.03361	4.47366	13.9627	0.00018647
Mycn	2.01349	5.08157	35.6612	2.34798e-09
AU015836	1.91146	5.23896	28.287	1.04598e-07
Fam169a	1.89176	3.87404	21.3002	3.92689e-06
Vim	1.83819	7.75126	27.5065	1.56568e-07
Fermt1	1.76496	3.04195	25.6586	4.07478e-07
Pid1	1.66981	3.52948	17.2552	3.26805e-05
Tbx3	1.6471	3.81274	15.2596	9.36993e-05
Sox4	1.63561	5.33037	8.10487	0.00441466
Mdk	1.60467	5.4304	33.5432	6.96979e-09
Vwa5a	1.58024	4.00809	11.8638	0.000572343
Lrrn4	1.54251	3.89081	17.0315	3.67655e-05
Gm5148	1.52967	4.74378	12.3388	0.000443644
Taok3	1.47512	6.93778	8.4315	0.00368777
Dbn1	1.44681	5.80701	12.8179	0.000343314
B3galnt1	1.40891	3.30787	13.1867	0.000281944
Limch1	1.3882	4.29602	9.11121	0.00254048
Map7d2	1.35891	4.89261	10.9309	0.00094576
Fzd10	1.33295	2.81438	8.52302	0.00350682
A630089N07Rik	1.31514	4.20873	24.0706	9.28651e-07
Rps5	1.30407	8.55469	8.15545	0.0042932
Fmnl2	1.27598	4.94631	9.24655	0.0023594
Wasf1	1.27183	4.24643	9.72617	0.00181663
Coro2b	1.26055	3.30564	9.33702	0.0022457
Creb3l1	1.25082	3.4738	12.66	0.000373564
Zfp467	1.20866	2.96167	11.396	0.000736035
Trappc2	1.20671	2.55369	10.4366	0.00123541
Fam13c	1.20275	3.08199	10.8809	0.000971623
Cdh2	1.1946	4.10005	20.2134	6.92675e-06
Nr0b1	1.17882	5.68672	9.86691	0.00168278
Rpl17	1.17353	9.71926	11.8785	0.000567857
Pigh	1.15044	2.4571	8.8685	0.00290134
Snx24	1.14576	4.30295	10.6584	0.00109574
Mex3a	1.13419	4.08054	12.7322	0.000359407
Col18a1	1.12013	7.98585	13.8124	0.000202002
Kcnq1ot1	1.11994	6.03979	10.4805	0.00120639
She	1.11079	3.69336	7.92468	0.00487649
Colec12	1.10585	4.60296	12.1968	0.000478711
Ina	1.1054	3.56126	9.77824	0.00176589
Elmo1	1.10171	4.90362	12.1625	0.000487612
Zrsr1	1.09467	4.88899	8.90695	0.00284087
Brdt	1.0913	4.1069	10.659	0.00109535
Upf3b	1.07937	7.37579	10.5706	0.00114901
F2rl1	1.07331	6.35425	16.3744	5.19816e-05
Mir682	1.06493	3.97813	9.07771	0.00258743
Borcs7	1.06073	2.7205	9.83284	0.00171424
Malat1	1.03691	9.68126	20.5089	5.93533e-06
Ndufaf5	1.00345	3.1189	9.45608	0.0021045
Zrsr2	1.00211	7.80895	9.19006	0.00243333
Ubb	0.988572	9.42555	8.88133	0.00288101
Zeb1	0.978372	5.09426	7.92963	0.00486317
Luc7l3	0.975392	10.0695	9.92349	0.00163183
Gm10324	0.965256	2.2767	8.34577	0.00386586
Zfp428	0.962514	3.46769	8.85123	0.00292891
Pdcd5	0.960352	4.94105	16.4552	4.98128e-05
Knop1	0.95884	8.23696	9.30783	0.00228176
Sec61b	0.957465	3.67929	8.01081	0.0046499
Gapdh	0.949733	7.73348	9.61971	0.001925
Gbx2	0.936489	3.6012	9.28026	0.00231636
Lrig3	0.929366	4.24091	12.5232	0.000401932
Tle4	0.928142	3.47229	8.81529	0.00298717
Fhod1	0.91785	5.21935	15.2374	9.48079e-05
Dtnbp1	0.90191	5.29161	12.3913	0.000431343
Cnpy2	0.8907	5.49071	9.22088	0.0023927
2610318N02Rik	0.889792	3.55958	8.55909	0.00343802
Cluap1	0.881747	5.46705	9.61961	0.00192511
Fam133b	0.87624	7.15999	9.92745	0.00162832
Hes1	0.876197	4.84549	11.045	0.000889287
Txndc15	0.860033	4.16769	9.54595	0.00200391
Tspyl2	0.856795	4.69432	7.98882	0.00470671
Tcea3	0.855699	5.20678	11.331	0.000762249
Ift74	0.849001	6.2031	9.81599	0.00173001
Erdr1	0.845837	6.50972	9.51863	0.00203396
Dnajc25	0.83601	4.32781	12.3582	0.000439057
Ythdc1	0.83315	8.37955	8.923	0.00281601
Rbpms	0.831731	6.54385	10.1106	0.00147422
L1td1	0.821892	9.77134	8.94065	0.00278893
Eif3j1	0.817824	9.04657	15.612	7.77585e-05
Ralgapb	-0.800269	4.65987	8.15964	0.0042833
Dock9	-0.802881	6.31431	12.0467	0.00051883
Gata3	-0.808677	6.43706	8.82305	0.0029745
Antxr2	-0.818508	4.19844	9.6249	0.00191957
Lrba	-0.819712	4.73024	8.54843	0.00345821
Spag9	-0.820035	7.37312	11.1898	0.00082249
Por	-0.821364	6.48741	9.75023	0.001793
Phf6	-0.821478	4.52607	8.20356	0.00418084
Scd1	-0.823335	7.89876	10.0601	0.00151515
Trappc10	-0.827083	4.45594	9.61382	0.00193119
Def8	-0.827379	5.88356	9.31653	0.00227096
Mybl1	-0.829509	4.26883	11.1408	0.000844493
Tmem259	-0.830176	4.95834	8.76257	0.00307475
Utf1	-0.836493	5.40234	8.51317	0.00352586
Amot	-0.845352	5.15471	11.6255	0.000650545
Pank3	-0.845925	5.4405	13.2416	0.00027381
Procr	-0.846499	5.62135	12.7231	0.000361165
Pfkfb3	-0.858059	4.56707	9.89325	0.00165886
Neat1	-0.85904	6.41814	9.78687	0.00175763
Clcn5	-0.860701	5.34005	14.2673	0.0001586
Pdk1	-0.861081	6.48321	14.1096	0.000172464
Atxn3	-0.865464	6.2749	17.9578	2.25854e-05
Itpr3	-0.865909	7.4525	13.2871	0.000267238
Strn	-0.883072	4.2592	11.0734	0.00087574
Trim71	-0.887244	4.89125	9.89994	0.00165284
Abhd2	-0.890942	4.27212	9.63046	0.00191376
Fam126a	-0.890945	5.08591	11.3767	0.000743692
Dpy19l4	-0.894172	3.20053	8.31652	0.00392862
Inf2	-0.899028	4.45838	8.9848	0.00272234
Snx13	-0.90621	4.55074	11.5019	0.000695242
Pter	-0.909937	2.83611	7.90916	0.00491851
Epha1	-0.915274	2.90706	8.19381	0.00420336
Ero1l	-0.920053	5.82949	8.70606	0.00317154
Ehd4	-0.922197	7.88931	17.992	2.21838e-05
B4galt5	-0.922553	5.32648	8.78699	0.00303386
Tstd2	-0.923223	4.78071	13.8564	0.000197321
Uevld	-0.925835	3.66588	9.22958	0.00238137
Mpzl1	-0.938722	6.42353	11.1291	0.000849822
Dap	-0.938773	3.73172	8.14332	0.004322
Hist1h2ab	-0.945955	3.75348	8.48792	0.00357512
Sptb	-0.958313	3.70646	8.89329	0.0028622
Arhgap31	-0.962742	5.78885	13.8027	0.000203046
Lad1	-0.966518	6.99505	8.0718	0.00449593
Hmga2	-0.966879	7.65712	8.75077	0.00309472
Tmem245	-0.976557	4.00624	12.9044	0.000327815
Rfx3	-0.978281	2.77329	8.41268	0.00372613
Alg10b	-0.988714	4.62908	8.59755	0.00336616
Pdpk1	-0.989125	5.31514	18.9904	1.31378e-05
Dusp5	-0.998238	4.37258	10.3007	0.00132982
Gltscr1l	-1.0058	4.19955	12.5311	0.000400236
Crim1	-1.00924	5.95804	11.7847	0.000597197
Lmbrd2	-1.01783	3.704	9.01045	0.00268441
Asah2	-1.02487	2.98356	8.60756	0.0033477
Scai	-1.02983	2.79424	8.55402	0.0034476
Ets2	-1.03072	6.79759	14.8468	0.000116609
Man1a	-1.03078	3.79562	8.71966	0.00314797
Fam126b	-1.03382	3.88535	8.98523	0.0027217
Eml5	-1.03484	4.56623	11.8161	0.000587216
Ago2	-1.05447	6.0977	16.2549	5.5365e-05
Ppp1r13l	-1.05485	4.6143	9.74777	0.0017954
Prrg1	-1.05761	3.23785	9.19675	0.00242445
Anks1	-1.0609	4.19824	11.4948	0.00069793
Ttc7	-1.0613	2.66504	8.21006	0.00416589
Ern1	-1.06206	3.39305	12.2183	0.000473229
Tulp4	-1.06923	5.42896	15.2227	9.5546e-05
Ttc39b	-1.0723	4.15092	11.7451	0.000610047
Cdh1	-1.08722	9.13928	8.48439	0.00358207
Sprtn	-1.08812	3.61278	12.1168	0.000499684
Cbl	-1.09418	4.72887	14.8667	0.00011538
Ccng2	-1.09796	3.50973	12.4035	0.000428523
Tuft1	-1.10144	3.33002	9.0698	0.00259865
Tet1	-1.1045	6.17139	8.63704	0.00329395
Hist1h2ad	-1.12188	3.87979	12.3105	0.000450427
Spock2	-1.13463	2.95545	8.15083	0.00430415
Kdm4b	-1.15438	3.94791	13.4143	0.000249718
Crebrf	-1.16006	3.2244	12.6255	0.000380518
Mettl4	-1.17801	3.38607	8.97874	0.00273139
Hist1h2ai	-1.18204	3.81306	15.043	0.000105089
Trpm4	-1.18486	2.17722	8.64415	0.00328113
St3gal1	-1.19084	2.35227	10.2328	0.00137966
Myof	-1.1959	7.94487	18.4752	1.72133e-05
Esrp1	-1.2023	5.3262	8.9629	0.00275517
Heca	-1.20926	4.28086	13.3035	0.000264916
Celf5	-1.21541	3.01328	8.88457	0.00287591
Ndrg1	-1.24125	6.26382	18.6417	1.57736e-05
Kctd12	-1.24397	5.36502	11.0545	0.00088473
Gpnmb	-1.26014	3.15531	12.0691	0.000512656
Man2a1	-1.26808	6.34553	29.5903	5.33717e-08
Vegfa	-1.28025	6.15271	18.7345	1.50237e-05
Arl4c	-1.28267	4.55364	11.7034	0.000623874
Slc17a5	-1.29365	2.94331	8.16834	0.00426278
Kif13b	-1.30572	4.39956	23.032	1.59323e-06
Lnpep	-1.31332	3.50479	12.2729	0.000459595
Creb3l2	-1.32092	3.89804	13.3466	0.000258894
Esyt2	-1.32859	5.74115	22.7214	1.87268e-06
Rasa4	-1.38493	2.57701	10.3771	0.00127588
Sema7a	-1.38809	5.70198	10.1156	0.0014702
Zbed6	-1.3959	6.95946	18.4928	1.7055e-05
Myo6	-1.39878	3.86712	10.6156	0.00112136
Dsp	-1.42647	7.96498	15.0363	0.000105463
Aldh6a1	-1.42718	2.19115	13.9566	0.000187076
Galnt3	-1.44804	5.20342	9.22721	0.00238445
Klf13	-1.46758	3.31167	9.80757	0.00173795
Plcxd2	-1.48616	4.86771	11.1643	0.000833861
Cers6	-1.49898	3.82778	22.9013	1.70541e-06
Map2	-1.50313	4.17615	12.7393	0.000358046
Igf2bp2	-1.53438	6.65749	16.5712	4.68564e-05
Krt7	-1.53714	5.37446	10.0327	0.00153787
Sfn	-1.54203	7.17422	21.7605	3.08893e-06
B4galnt3	-1.54367	5.84521	24.4466	7.63992e-07
Mpzl3	-1.55001	2.21067	12.6655	0.000372474
Itgb3	-1.5546	4.81445	16.4311	5.04502e-05
Stat6	-1.55521	3.04773	8.12791	0.00435891
Ier3	-1.56796	3.73792	8.28755	0.00399178
Enpp5	-1.63299	2.78962	13.6157	0.000224299
Tnnt3	-1.75799	3.23048	9.88	0.00167085
Nos3	-1.75981	2.86155	9.39435	0.00217655
Prkcb	-1.77813	3.00504	8.37468	0.00380484
Pcx	-1.78187	4.68859	34.2441	4.86152e-09
Cyp11a1	-1.79008	4.03567	9.47591	0.00208188
Zdbf2	-1.81215	2.42019	9.50607	0.00204794
Serinc2	-1.84381	2.02939	11.5454	0.000679165
Pecam1	-1.88794	3.34961	8.36417	0.00382692
Wdr72	-2.21069	3.42608	18.7338	1.50291e-05
Tnnt2	-2.23117	3.9979	19.7957	8.61784e-06
Lcp1	-2.29891	6.21079	15.1571	9.89246e-05

## Sheet: CtrlvsDKO
	logFC	logCPM	LR	PValue
Serpinb9e	4.43931	2.95547	86.4825	1.40979e-20
AA467197	3.14904	4.78844	14.9607	0.000109775
Thbd	3.05948	3.56019	20.9695	4.66659e-06
Smarca2	2.96133	3.01646	46.2555	1.03797e-11
Cdh5	2.68857	4.19278	23.2694	1.40826e-06
Serpinb9b	2.61865	3.60405	20.5276	5.87776e-06
Plekha6	2.57699	3.34149	28.1056	1.14876e-07
Slc25a21	2.5086	2.19388	29.6658	5.13321e-08
Ctsj	2.47149	5.06276	9.2497	0.00235534
Prl7a1	2.45455	3.4531	16.3007	5.40446e-05
Hist1h2bc	2.43519	3.34469	15.1762	9.79281e-05
Tgm2	2.41823	3.81384	28.7339	8.30392e-08
Shtn1	2.36004	2.30997	16.3414	5.28958e-05
Pde10a	2.34361	4.91255	12.2807	0.000457672
Fam78b	2.30474	2.89819	12.6761	0.000370353
C430049B03Rik	2.29725	4.9986	11.9822	0.000537107
Plxdc2	2.17833	3.69365	8.06816	0.00450498
Nefh	2.15822	3.95548	13.9055	0.000192234
Krt7	2.15294	7.3178	20.1087	7.31629e-06
Nxf7	2.14363	4.90658	11.0912	0.000867399
Irs3	2.13902	3.66106	24.9104	6.00573e-07
Tex15	2.02228	5.39508	18.0591	2.14155e-05
Ank2	2.01551	3.55754	19.5182	9.96482e-06
Plau	2.0086	3.21689	29.4483	5.74289e-08
Il2rg	1.97489	3.48954	17.7241	2.55365e-05
Epas1	1.96065	4.22592	23.7081	1.12111e-06
Rbm46	1.94167	3.14584	16.5395	4.76473e-05
Mgll	1.90369	2.5063	21.4787	3.57789e-06
Vcan	1.89091	3.16137	8.65816	0.003256
Kitl	1.83351	2.38547	9.74047	0.00180254
Srgap3	1.8249	3.40148	34.2631	4.81429e-09
Pdgfra	1.751	3.27295	17.4087	3.01442e-05
Hivep2	1.74706	2.31339	21.6362	3.29565e-06
Tfpi	1.732	7.14469	8.6783	0.00322022
Wnt7a	1.70085	2.98413	8.58955	0.00338098
Osgin1	1.68386	2.69922	20.1336	7.22151e-06
Nrk	1.65266	5.15782	8.82047	0.0029787
Nrp1	1.64573	2.35686	13.3211	0.000262432
Cpt1a	1.60167	3.0704	9.56821	0.00197976
Sbsn	1.56387	7.36059	34.2334	4.88832e-09
Hmgn5	1.54645	7.84932	13.6024	0.000225896
Adcy7	1.50905	4.06004	25.2336	5.079e-07
Ccdc73	1.50523	2.34361	9.85218	0.00169631
Adssl1	1.4874	3.43201	20.549	5.81239e-06
Rgs17	1.48491	2.75005	12.5841	0.000389039
A4galt	1.47877	2.59579	11.1966	0.000819488
Ppp1r13b	1.47129	5.23852	14.1665	0.000167327
Homer2	1.46347	5.7583	14.6074	0.000132391
Prrg4	1.45291	5.23691	21.2433	4.04526e-06
Kif26a	1.4382	3.30336	12.2243	0.000471723
Casq1	1.40744	3.40159	10.8406	0.000992986
D030028A08Rik	1.39757	1.98961	13.1607	0.000285888
Adam19	1.38271	5.54329	8.45839	0.00363363
Lgals3	1.3763	4.17169	19.2887	1.12371e-05
Serpine1	1.37298	7.66007	8.63873	0.00329091
Zfp703	1.35262	4.31415	20.2334	6.85443e-06
Sox15	1.34632	5.05135	26.8936	2.14966e-07
Kctd12	1.34495	6.62365	12.7661	0.000352957
H2-D1	1.34023	4.38859	26.4748	2.66996e-07
Ptrh1	1.30881	2.55265	8.51193	0.00352826
Cdh3	1.29057	6.76546	14.3364	0.00015288
Met	1.28879	3.74018	11.6299	0.000648998
A630089N07Rik	1.2852	4.27008	8.73808	0.00311633
Zfhx2	1.28246	2.22237	11.8754	0.000568798
1700007K13Rik	1.27052	3.14327	12.0473	0.000518687
Lactb	1.26014	4.35413	22.8586	1.74372e-06
Rasa4	1.25918	3.7838	7.98205	0.00472434
2310030G06Rik	1.25436	2.89974	14.4595	0.000143203
Hapln4	1.25024	2.79179	9.39153	0.00217991
Slco2a1	1.24026	5.53456	31.1588	2.37763e-08
Krt8	1.23778	9.04752	35.2561	2.89079e-09
Itgb4	1.2308	3.41196	10.7706	0.00103127
Ddx43	1.23053	2.8121	14.0521	0.000177818
Nr3c1	1.21634	4.10566	14.1642	0.000167525
Ddit3	1.2125	3.88484	13.0435	0.000304343
Sfrp1	1.20589	3.16398	9.94578	0.00161219
Hes1	1.20401	5.14907	30.6019	3.1678e-08
Adgre5	1.20029	5.1926	28.1129	1.14439e-07
Dsp	1.19882	9.16643	12.741	0.000357717
Metrnl	1.18446	2.87043	11.0777	0.000873725
Slc38a3	1.18234	2.84436	11.5635	0.000672597
Alad	1.17036	3.53863	18.0884	2.10888e-05
Lingo1	1.1617	2.17747	9.26646	0.00233388
Cbfa2t3	1.15651	6.01719	19.8007	8.595e-06
Pde5a	1.13837	3.16229	9.14212	0.00249791
Lipg	1.12986	3.80482	8.73137	0.00312781
Adap2	1.12275	3.30288	10.4708	0.00121276
Bhlhe40	1.10507	5.32571	11.6485	0.000642541
Hacd1	1.09567	2.88952	9.92003	0.00163489
Crip2	1.09528	5.15997	16.634	4.53322e-05
Cbx4	1.07711	5.04179	18.9411	1.34815e-05
Fxyd5	1.07475	6.00915	13.5766	0.000229029
Cobll1	1.07453	7.11847	18.084	2.11376e-05
Palld	1.06889	6.06767	11.6934	0.000627211
Borcs7	1.06271	2.80251	9.77663	0.00176744
Dolk	1.05938	3.18171	8.57661	0.00340508
Prdm9	1.05556	2.51782	10.9173	0.000952691
Tpm1	1.04894	9.57614	31.8055	1.70408e-08
Nagpa	1.04667	3.68492	11.747	0.00060943
Mcur1	1.04312	4.25656	12.6038	0.000384956
Ptger1	1.02815	3.54773	8.29686	0.00397136
Fam89a	1.02127	2.86386	8.20295	0.00418222
Cpm	1.02073	5.3012	8.28532	0.00399669
Fhod1	1.01941	5.37994	13.3305	0.000261128
Fam46a	0.998021	3.14333	9.30961	0.00227956
Ap4s1	0.993371	3.55505	8.27178	0.00402659
Ubxn8	0.984181	5.02124	17.8834	2.34861e-05
Tanc2	0.983755	3.34538	10.9345	0.000943924
Cast	0.981759	8.2635	20.1609	7.11917e-06
Cask	0.964463	4.1502	8.82589	0.00296987
Fdxr	0.960114	3.08214	7.99105	0.00470092
Tmed3	0.958284	2.58069	8.43051	0.00368977
Rhou	0.953753	5.75926	10.5729	0.00114756
Phldb2	0.940736	6.63214	21.1144	4.32675e-06
Creb3l1	0.934527	3.35663	8.47375	0.00360308
Tbc1d12	0.927694	3.79402	8.04421	0.00456492
Procr	0.913236	6.48089	9.40602	0.00216274
Krt18	0.909132	10.1828	19.8397	8.42156e-06
Ganc	0.903866	2.69527	8.00266	0.00467086
Slc25a20	0.895864	4.94605	12.0221	0.000525745
Fat1	0.893487	7.95049	8.26775	0.00403556
Timm8b	0.887418	3.90399	8.48576	0.00357936
Htatsf1	0.886966	7.72462	14.4164	0.000146521
Cald1	0.880907	10.4584	25.4867	4.45437e-07
Cpeb2	0.874002	4.20546	9.54505	0.00200489
Ppp1r10	0.866078	5.55855	11.9702	0.000540577
Pde4dip	0.863657	6.67201	16.4999	4.86525e-05
Plet1	0.861755	8.6691	18.1852	2.00429e-05
Zyx	0.86078	6.87579	15.5856	7.88529e-05
Hddc3	0.852932	3.59141	9.00211	0.00269668
Spr	0.851257	4.82961	13.6822	0.000216501
Rap2a	0.851115	4.70844	11.5795	0.000666835
Ammecr1	0.850493	3.71002	8.65331	0.00326467
Irx3	0.849036	6.03008	15.7679	7.16089e-05
Mrpl51	0.848019	6.00432	21.3049	3.9172e-06
Fam129a	0.836492	5.12813	9.04628	0.0026323
Ass1	0.835425	8.66233	23.2112	1.45146e-06
Thap2	0.833584	3.24397	8.20279	0.00418261
Slc20a1	0.833122	8.41486	11.671	0.000634806
Stk10	0.82977	6.33694	16.797	4.15998e-05
Ngdn	0.825063	5.49448	15.1624	9.86492e-05
Slc30a2	0.823442	5.79758	15.8262	6.94327e-05
Vimp	0.821819	5.49783	12.6881	0.000367993
Psap	0.818522	8.216	15.3333	9.01138e-05
Actg1	0.816693	11.0469	8.02233	0.00462042
Plin2	0.813212	5.5743	13.8145	0.000201769
Snx1	0.807359	4.63778	9.95253	0.00160628
Dgat2	0.806148	4.95371	9.10442	0.00254993
Apobr	0.800956	7.5414	13.4806	0.000241047
Atp2c1	0.80061	6.57695	8.05058	0.00454892
Abcc5	-0.812852	5.07252	12.4035	0.000428528
Zmynd8	-0.813369	7.09586	16.7557	4.25146e-05
Wasf3	-0.813514	4.27878	8.8679	0.00290229
Tesk2	-0.813988	4.31315	10.9911	0.000915504
Tet2	-0.814979	4.16375	8.53689	0.00348019
Vangl1	-0.817824	6.31801	17.6406	2.66826e-05
Sp4	-0.817977	5.80218	13.8103	0.000202225
Ubash3b	-0.82208	5.59583	9.14852	0.0024892
Casz1	-0.825819	5.61985	9.32993	0.00225441
Nkain1	-0.834783	5.27268	13.4254	0.000248238
Dock6	-0.838126	5.65095	11.4832	0.000702284
Firre	-0.839029	4.03767	7.936	0.0048461
Miip	-0.84743	4.55184	10.6067	0.00112678
Sv2a	-0.84993	3.30565	8.80235	0.00300843
Fyn	-0.85213	5.3333	11.392	0.000737617
Ankrd27	-0.853271	5.82227	17.0887	3.56747e-05
Lhx6	-0.854213	4.45414	9.80187	0.00174335
Srgap2	-0.85555	6.01184	13.3875	0.000253303
Pnrc1	-0.860888	5.54249	17.7782	2.48214e-05
Sh2b3	-0.861789	3.38369	9.72843	0.00181439
Ssbp4	-0.864646	5.443	17.0728	3.59729e-05
Camkk2	-0.865057	3.38697	8.04891	0.0045531
Cnnm4	-0.867967	3.63966	8.08836	0.00445505
Spire1	-0.870934	5.43148	13.4206	0.000248876
Parvb	-0.877725	5.77005	9.24131	0.00236615
Soat1	-0.882589	5.52169	11.7289	0.000615365
Smim10l2a	-0.886114	4.11464	9.16276	0.0024699
Trim3	-0.894365	4.09749	11.9514	0.00054605
Arap3	-0.898048	4.45945	11.8921	0.000563721
Rbp1	-0.901165	5.35445	9.05759	0.00261606
Sh3pxd2b	-0.910724	5.20896	8.99386	0.00270889
H2afy2	-0.915992	4.40029	11.2709	0.000787331
Pfkm	-0.919644	4.92109	10.4062	0.00125591
Rgs12	-0.920994	3.81453	11.7747	0.000600413
Ssna1	-0.92122	3.37566	10.057	0.00151769
Bard1	-0.922852	3.80924	9.37774	0.00219636
Chn1	-0.925526	4.19955	13.0079	0.000310173
Msh2	-0.928272	8.16012	9.90895	0.00164477
Kcnh2	-0.928569	3.02514	9.45336	0.00210763
Cd59a	-0.930074	4.30743	7.90312	0.00493496
Ttyh3	-0.937408	3.39054	9.94474	0.0016131
Apoa1bp	-0.94236	2.59352	7.90313	0.00493494
Rhbdf2	-0.947348	3.5913	10.4743	0.00121048
Dnal1	-0.949028	2.82004	9.72174	0.00182101
Il17rd	-0.950258	5.5825	7.97875	0.00473297
Arhgap39	-0.954456	3.97123	9.48306	0.00207378
Greb1l	-0.959575	4.78306	9.11553	0.00253448
Upp1	-0.966383	6.51158	22.7176	1.87642e-06
Armc9	-0.966576	2.56841	8.36315	0.00382906
Fn1	-0.968217	6.0997	11.3117	0.000770221
Eif5a2	-0.969776	3.02478	10.071	0.00150622
Dnal4	-0.970241	2.55737	9.09719	0.00256003
Prdx6	-0.976648	6.59871	18.0066	2.20145e-05
Nid1	-0.982993	7.47238	13.9678	0.00018597
Gabbr1	-0.986277	3.24622	10.1066	0.00147743
Tmem181a	-0.986441	3.46133	8.50948	0.00353301
Gm13251	-0.991959	4.31059	8.13692	0.0043373
Hrh1	-0.992299	3.68812	12.1915	0.000480079
Ly75	-0.993008	4.42782	9.46539	0.00209385
Prdm5	-0.993183	5.1378	14.1768	0.000166406
Llgl1	-0.99514	3.33168	9.36163	0.00221575
Adk	-0.996411	6.14395	8.97883	0.00273125
Tmem98	-0.996627	2.74859	9.77501	0.001769
Zfp532	-0.997643	4.80508	14.6165	0.000131753
Akap12	-1.00476	7.77334	17.8153	2.4342e-05
Slc29a1	-1.00688	4.54883	16.8245	4.10008e-05
Tpcn1	-1.00958	5.54931	17.8633	2.37352e-05
Ccni	-1.01094	5.95536	18.2665	1.92051e-05
Slc44a3	-1.0136	3.28149	9.46547	0.00209376
Sgsm1	-1.02359	4.78896	14.3873	0.000148804
Pfkfb3	-1.02386	4.49182	8.45534	0.00363974
Scai	-1.02921	2.78243	8.47293	0.0036047
Crocc	-1.02969	3.19125	10.2433	0.00137179
Tmc6	-1.03249	2.28238	8.59259	0.00337533
Tns3	-1.04069	5.20051	15.3349	9.00382e-05
Ralgps2	-1.04333	5.86126	8.22442	0.00413304
Nphp3	-1.04422	2.29541	9.36134	0.0022161
Sh3gl3	-1.05716	3.30526	9.47514	0.00208275
Wnt6	-1.06534	3.9456	12.6102	0.000383643
Bcat2	-1.07184	4.15345	13.6611	0.000218948
Kcnf1	-1.0773	2.58572	8.84249	0.00294298
AI506816	-1.0776	4.59146	13.8538	0.000197592
Nuak2	-1.07953	3.46784	11.5444	0.000679521
Aldh1b1	-1.0822	2.76364	9.10685	0.00254654
Deptor	-1.08285	6.00067	15.9603	6.46836e-05
Cmtm8	-1.08453	5.39339	8.80421	0.00300536
Gpd1l	-1.09051	2.89049	8.0116	0.00464786
Spock2	-1.09516	2.95086	10.6905	0.00107687
Tet1	-1.10299	6.1344	16.2906	5.43339e-05
Hist1h2af	-1.10391	3.61551	10.9544	0.000933823
Rab6b	-1.10598	4.9124	11.7163	0.000619551
1700030C10Rik	-1.11326	2.35424	10.2507	0.00136633
Insm1	-1.11326	3.84645	12.6104	0.000383597
Akap7	-1.11582	3.97615	12.3099	0.000450573
Gstm1	-1.1166	4.53965	11.826	0.000584103
Gulp1	-1.11794	2.19557	9.24314	0.00236379
Foxo1	-1.1223	5.54305	22.4019	2.21155e-06
Plekhg5	-1.12409	3.12552	11.6224	0.000651617
Clmn	-1.1259	4.26503	13.3943	0.00025239
Lin28a	-1.12999	7.04397	27.8706	1.29707e-07
Myh14	-1.13488	2.56043	10.6551	0.0010977
Ndrg1	-1.15065	6.24416	14.7445	0.000123103
Trerf1	-1.15144	3.66562	9.41368	0.00215372
Klhl24	-1.15392	4.7162	18.8947	1.38139e-05
Mapk12	-1.15617	2.46778	8.59292	0.00337472
Slc30a3	-1.15644	3.18929	8.33066	0.00389815
Folr1	-1.16115	4.33084	17.2298	3.31204e-05
Pik3cd	-1.17552	3.35743	10.6419	0.00110552
Slmo1	-1.17714	3.00056	10.7766	0.00102791
Lrrn4	-1.17932	2.66407	8.60712	0.00334851
Egr1	-1.17958	5.9372	16.1425	5.87506e-05
Bcam	-1.18118	3.46855	12.3426	0.00044273
Tnnt1	-1.18861	5.63281	13.2895	0.000266894
B3galnt1	-1.18923	2.17836	8.21649	0.00415115
Fcho1	-1.19124	2.94027	10.0444	0.00152811
Ppp1r3b	-1.19465	3.35011	17.1315	3.48792e-05
Cyr61	-1.19767	5.24126	11.2191	0.000809593
Slc6a8	-1.19825	5.20549	17.6296	2.68375e-05
Gpnmb	-1.20302	3.14453	11.0573	0.00088339
Slc7a7	-1.21372	4.85336	11.4247	0.000724747
Hist1h2ai	-1.21604	3.77257	13.9266	0.000190086
Fam49a	-1.23018	4.51869	14.5885	0.00013373
Rin2	-1.23578	6.21944	19.8984	8.16675e-06
Pde4c	-1.2399	2.01029	11.3728	0.000745286
Gng2	-1.25298	5.61175	37.0629	1.14377e-09
Myo18a	-1.25627	7.29456	11.9893	0.000535056
Prkar1b	-1.27358	2.37541	9.06841	0.00260063
D930015E06Rik	-1.282	3.12646	18.147	2.0449e-05
Rtkn2	-1.28464	2.09149	12.9561	0.000318877
Lpar1	-1.29363	3.7324	11.3665	0.00074779
Mpp3	-1.30412	2.43696	12.3213	0.000447811
Rtn1	-1.32234	3.35359	9.29635	0.00229611
Alpl	-1.35078	4.22735	14.7609	0.000122037
Ttbk1	-1.35213	2.52	9.76347	0.00178014
Syngap1	-1.36079	3.44617	19.7453	8.84809e-06
Lix1l	-1.36321	3.45791	14.3267	0.000153668
Zfp444	-1.36461	2.13542	12.3996	0.00042943
Dusp6	-1.37212	6.01384	28.7	8.45025e-08
Rgs3	-1.38682	2.93095	14.867	0.000115366
Heg1	-1.39021	6.32258	22.5112	2.08923e-06
Peg3	-1.39303	7.9217	18.9889	1.3148e-05
Adam23	-1.41646	3.18657	8.92687	0.00281005
Hspa12a	-1.41875	3.01943	14.1251	0.00017105
Trim54	-1.41902	2.92676	11.5411	0.000680731
Anpep	-1.43692	3.44299	12.6504	0.000375493
Fstl1	-1.44329	5.63542	35.7983	2.18843e-09
Rassf2	-1.44586	3.13744	13.6058	0.000225494
Shank3	-1.46332	3.39833	14.2448	0.000160506
Pim1	-1.47521	4.08037	29.303	6.18987e-08
Mcam	-1.48331	4.14932	10.7034	0.00106941
Ror2	-1.48348	2.48882	18.8959	1.38047e-05
Dab2	-1.48489	2.78655	13.1888	0.000281633
Gpc4	-1.49925	2.86615	15.9595	6.47128e-05
Ryr3	-1.51612	3.47967	10.3471	0.00129678
Notch4	-1.52048	4.41568	40.3831	2.08743e-10
Epb41l4b	-1.52133	3.48861	24.5954	7.07198e-07
Msi1	-1.52484	2.94504	18.3465	1.84158e-05
Sycp3	-1.52509	3.0764	12.7867	0.000349092
Pstpip2	-1.58033	3.74817	8.49773	0.00355591
Stc2	-1.58712	3.97212	13.0258	0.000307231
Atg4c	-1.60703	2.57336	20.575	5.73403e-06
Mfge8	-1.60886	6.49364	21.0896	4.38301e-06
Myh7b	-1.61409	3.34927	9.79644	0.0017485
Cd37	-1.62444	2.97226	16.0825	6.06431e-05
Lrp11	-1.63009	3.16831	9.25879	0.00234367
Synpo2l	-1.63379	3.96702	12.835	0.000340203
Hif3a	-1.64397	3.62952	28.9152	7.5617e-08
Platr14	-1.64618	5.67764	9.91795	0.00163675
Nol4l	-1.64779	5.5558	18.1879	2.00147e-05
Cc2d2a	-1.65324	2.76409	15.9887	6.37229e-05
Prom1	-1.66935	5.16277	20.4722	6.05048e-06
Galnt12	-1.71411	4.76766	56.1197	6.8191e-14
Hdac7	-1.72138	4.23909	26.5527	2.56444e-07
Bnip3	-1.7344	5.71725	64.8855	7.93799e-16
Atp7b	-1.73603	2.95889	12.2479	0.000465771
Pdk1	-1.74751	6.2061	34.7191	3.80884e-09
Steap2	-1.86821	3.50932	20.644	5.5309e-06
Pramel1	-1.92828	2.13862	14.6353	0.000130445
Rps6ka2	-1.94466	5.3297	84.9043	3.13161e-20
Tcea3	-2.00829	4.16254	17.6922	2.59691e-05
Cxcl16	-2.11095	3.41269	12.7838	0.000349641
Dlg4	-2.11497	3.7041	11.4741	0.000705736
Loxl2	-2.13571	3.74067	19.7005	9.05785e-06
Hs3st3b1	-2.14727	7.05878	13.1748	0.000283741
Fam111a	-2.19933	5.85679	14.6585	0.000128854
EU599041	-2.22524	4.35647	21.6428	3.28439e-06
Tmem114	-2.25675	3.81663	30.824	2.82525e-08
T	-2.28846	2.8344	35.9576	2.01663e-09
Nr0b1	-2.32625	4.38842	34.3101	4.6993e-09
Cysltr1	-2.32961	2.24763	19.8229	8.49567e-06
Arrb1	-2.40573	5.7417	43.5894	4.05022e-11
AU015836	-2.4318	3.45331	16.7874	4.18108e-05
Kif21b	-2.63097	4.65565	39.4051	3.44394e-10
Apobec3	-2.63112	2.32919	24.1472	8.92468e-07
4930452B06Rik	-2.70292	2.62647	32.9331	9.53838e-09
Dnmt3l	-2.71638	5.70027	8.58805	0.00338377
Zcchc12	-2.77478	2.61007	49.453	2.03178e-12
Aim2	-3.17829	3.52564	30.7475	2.93889e-08
Apold1	-3.63461	2.36434	42.2621	7.98244e-11

## Sheet: Ctrlvs(KO+DKO)
	logFC	logCPM	LR	PValue
Serpinb9e	2.643	2.55223	17.3453	3.11667e-05
Hist1h2bc	2.5233	3.64771	13.8819	0.000194661
Fnd3c2	1.91292	2.43933	11.7214	0.000617845
Epb41l4a	1.89811	3.9803	10.0756	0.00150249
Sema6a	1.86778	2.6963	10.4841	0.00120405
Bend5	1.78738	2.34794	13.6174	0.000224099
Epas1	1.39128	4.0863	13.2718	0.000269424
Mgll	1.38916	2.38917	13.3253	0.000261851
Smarca2	1.37983	2.62933	8.38002	0.00379369
A630089N07Rik	1.3028	4.42124	12.0993	0.00050442
D030028A08Rik	1.27206	2.03978	10.9018	0.000960695
Mageh1	1.25475	1.75568	8.72342	0.00314148
Trmt12	1.20616	2.04803	8.90888	0.00283787
Vwa5a	1.12812	3.93513	8.5013	0.00354893
Creb3l1	1.09645	3.56565	13.0044	0.000310757
Plau	1.07547	2.94795	9.27694	0.00232057
Borcs7	1.06389	2.90978	12.4044	0.000428316
Hes1	1.04326	5.16204	24.6438	6.89671e-07
Alad	1.0042	3.54935	13.6285	0.000222783
Fhod1	0.970927	5.4417	15.6472	7.6327e-05
Hacd1	0.966836	2.90987	9.0363	0.00264671
Zfp612	0.963126	3.01576	8.99968	0.00270026
Mycn	0.920249	4.72731	11.2535	0.000794723
Malat1	0.913561	9.77432	11.9545	0.000545147
Lactb	0.900504	4.26514	12.9641	0.000317522
Apip	0.847501	2.90417	9.45194	0.00210926
Mcur1	0.840103	4.22946	8.18846	0.00421577
Cdh2	0.832511	4.04087	8.32047	0.00392008
Nagpa	0.807638	3.63938	8.98056	0.00272868
Ndufaf5	0.802871	3.1521	9.6845	0.00185829
Nuak2	-0.80685	3.40399	9.5163	0.00203655
Asah2	-0.815498	2.90072	8.68262	0.0032126
Wdr19	-0.819932	3.16447	8.36923	0.00381628
Ppp1r3b	-0.824475	3.31589	9.94318	0.00161447
Kdm4b	-0.83784	3.90104	11.9103	0.000558245
Lmtk3	-0.848348	2.67113	9.56389	0.00198442
Crocc	-0.854027	3.08778	10.1637	0.00143232
Heca	-0.868911	4.23292	10.869	0.000977859
B4galnt3	-0.879106	5.93707	8.40616	0.00373952
Pim1	-0.888958	4.11809	10.7589	0.00103778
Hdac7	-0.898665	4.36226	9.07855	0.00258626
Mfge8	-0.922653	6.56354	10.9598	0.000931097
Syngap1	-0.925585	3.41423	13.1207	0.000292052
Insm1	-0.937332	3.732	10.0155	0.00155226
Pfkfb3	-0.938844	4.35054	10.2675	0.00135391
Slc30a3	-0.941825	3.08532	8.11058	0.00440077
Hrh1	-0.944385	3.53403	12.4912	0.000408874
Msi1	-0.949373	2.9534	11.3217	0.00076608
Galnt12	-0.965528	4.84737	28.4179	9.77589e-08
Klhl24	-0.988641	4.59056	18.3417	1.84622e-05
Trpm4	-1.01981	2.04905	10.1934	0.00140947
Hif3a	-1.02266	3.64373	14.6186	0.000131611
Scai	-1.02755	2.60467	11.9634	0.000542546
Notch4	-1.04538	4.37639	23.8224	1.05646e-06
Hist1h2af	-1.05454	3.44214	10.5803	0.00114302
Cd37	-1.05901	2.95435	10.2557	0.00136263
Ttbk1	-1.08297	2.40243	8.94899	0.00277624
Plcxd2	-1.10028	4.77674	8.06662	0.00450883
Tet1	-1.10088	5.94809	14.1002	0.000173324
Spock2	-1.10734	2.75477	11.6806	0.000631566
Aldh6a1	-1.12986	2.08369	10.6452	0.00110358
Wdr72	-1.15132	3.60854	10.6299	0.00111276
Bnip3	-1.16526	5.68492	26.4891	2.65028e-07
Ndrg1	-1.19265	6.03661	19.2644	1.13812e-05
Hist1h2ai	-1.19337	3.57806	17.0769	3.58962e-05
Tmem114	-1.21571	3.94463	13.9291	0.000189832
Gpnmb	-1.231	2.93443	15.4782	8.34643e-05
Hs3st3b1	-1.26255	7.11974	9.48578	0.0020707
Myh7b	-1.268	3.22879	9.65549	0.00188786
Pdk1	-1.30284	6.11017	28.1193	1.14062e-07
Rps6ka2	-1.3104	5.29008	47.7777	4.77387e-12
Arrb1	-1.3518	5.84104	18.2364	1.9511e-05
Crb2	-1.52528	2.25654	7.91085	0.00491391
Zcchc12	-1.53895	2.72297	17.6284	2.68552e-05
Tnnt2	-1.57661	3.88304	20.0369	7.5964e-06
Apold1	-2.0267	2.44917	13.9649	0.000186257
Aim2	-2.03902	3.4776	13.696	0.000214913
Nos3	-2.6757	2.37368	33.3201	7.81698e-09
