# Supplementary material for: A Critical Role of TET1/2 Proteins in Cell-Cycle Progression of Trophoblast Stem Cells
Source: Stem Cell Reports. 2018 Mar 22;10(4):1355–68. doi: 10.1016/j.stemcr.2018.02.014 (PMC5998911; doi:10.1016/j.stemcr.2018.02.014)
Supplement: Table S2. TET1 ChIP-Seq Peaks in TSCs, Related to Figure 2 [file mmc3.xlsx]

## Sheet: Tet1 WT
Table S2. TET1 ChIP-seq peaks in TSCs. Related to Figure 2.
	seqnames	start	end	width	strand	V4	V5	V6	V7	V8	V9	V10	V11	V12	annotation	geneChr	geneStart	geneEnd	geneLength	geneStrand	geneId	transcriptId	distanceToTSS	ENSEMBL	SYMBOL	GENENAME
1	chr1	4858125	4858591	467	*	R26_Combined_peak_1	32	.	1.89382	6.61708	3.27457	52	NA	NA	Promoter (<=1kb)	chr1	4858328	4897909	39582	+	21399	uc011whu.1	0	ENSMUSG00000033813	Tcea1	transcription elongation factor A (SII) 1
2	chr1	7889177	7889404	228	*	R26_Combined_peak_2	29	.	2.40544	6.18749	2.90957	143	NA	NA	Distal Intergenic	chr1	8359739	8470519	110781	-	71096	uc007agg.2	581115	ENSMUSG00000025909	Sntg1	syntrophin, gamma 1
3	chr1	9367292	9367808	517	*	R26_Combined_peak_3	81	.	3.03031	12.143	8.15182	216	NA	NA	Distal Intergenic	chr1	8359739	9299877	940139	-	71096	uc007agh.2	-67415	ENSMUSG00000025909	Sntg1	syntrophin, gamma 1
4	chr1	9700897	9701333	437	*	R26_Combined_peak_4	53	.	2.38197	9.06731	5.39722	87	NA	NA	Promoter (<=1kb)	chr1	9667411	9700209	32799	-	17864	uc007agq.2	-688	ENSMUSG00000025912	Mybl1	myeloblastosis oncogene-like 1
5	chr1	9755589	9755885	297	*	R26_Combined_peak_5	43	.	2.51742	7.89324	4.36772	180	NA	NA	Intron (uc029qmu.1/73331, intron 2 of 3)	chr1	9718622	9748382	29761	-	70675	uc007ags.3	-7207	ENSMUSG00000045210	Vcpip1	valosin containing protein (p97)/p47 complex interacting protein 1
6	chr1	9943132	9943429	298	*	R26_Combined_peak_6	30	.	2.0544	6.306	3.01335	5	NA	NA	Promoter (<=1kb)	chr1	9942470	9942543	74	-	266793	uc011wif.1	-589	ENSMUSG00000093178	Snord87	small nucleolar RNA, C/D box 87
7	chr1	13643006	13643238	233	*	R26_Combined_peak_7	34	.	2.5064	6.79073	3.41543	59	NA	NA	Intron (uc007aiu.2/212442, intron 4 of 6)	chr1	13625900	13660509	34610	-	212442	uc007aiu.2	17271	ENSMUSG00000025937	Lactb2	lactamase, beta 2
8	chr1	16657483	16657857	375	*	R26_Combined_peak_8	17	.	2.10711	4.74413	1.70657	60	NA	NA	Promoter (<=1kb)	chr1	16657552	16662278	4727	+	329101	uc029qna.1	0	ENSMUSG00000097744	D030040B21Rik	RIKEN cDNA D030040B21 gene
9	chr1	21101505	21101945	441	*	R26_Combined_peak_9	141	.	3.40254	18.6537	14.1679	314	NA	NA	Distal Intergenic	chr1	21001397	21079225	77829	-	170829	uc007alg.2	-22280	ENSMUSG00000041779	Tram2	translocating chain-associating membrane protein 2
10	chr1	24108107	24108341	235	*	R26_Combined_peak_10	50	.	2.71202	8.70863	5.08096	97	NA	NA	Distal Intergenic	chr1	24010758	24100341	89584	-	68187	uc007aml.2	-7766	ENSMUSG00000026153	Fam135a	family with sequence similarity 135, member A
11	chr1	26740050	26740312	263	*	R26_Combined_peak_11	39	.	2.46613	7.46506	3.99718	126	NA	NA	Distal Intergenic	chr1	26681801	26687460	5660	-	210940	uc007amz.2	-52590	ENSMUSG00000073722	4931408C20Rik	RIKEN cDNA 4931408C20 gene
12	chr1	30872858	30873092	235	*	R26_Combined_peak_12	53	.	2.37412	9.01271	5.35105	74	NA	NA	Promoter (<=1kb)	chr1	30813571	30873872	60302	-	213109	uc007anf.1	780	ENSMUSG00000048874	Phf3	PHD finger protein 3
13	chr1	31600840	31601498	659	*	R26_Combined_peak_13	98	.	3.50687	13.9596	9.80649	180	NA	NA	Distal Intergenic	chr1	31264847	31268061	3215	+	226957	uc011wiu.1	335993	NA	Gm4850	THO complex 4 pseudogene
14	chr1	34100417	34100728	312	*	R26_Combined_peak_14	82	.	3.25675	12.2697	8.26527	149	NA	NA	Intron (uc007aon.2/13518, intron 5 of 102)	chr1	34117359	34117431	73	+	102466987	uc033fij.1	-16631	NA	Mir6896	microRNA 6896
15	chr1	34103284	34104278	995	*	R26_Combined_peak_15	158	.	3.65048	20.4247	15.832	526	NA	NA	Intron (uc007aon.2/13518, intron 5 of 102)	chr1	34117359	34117431	73	+	102466987	uc033fij.1	-13081	NA	Mir6896	microRNA 6896
16	chr1	34107014	34107640	627	*	R26_Combined_peak_16	14	.	1.81505	4.43217	1.45368	0	NA	NA	Intron (uc007aon.2/13518, intron 5 of 102)	chr1	34117359	34117431	73	+	102466987	uc033fij.1	-9719	NA	Mir6896	microRNA 6896
17	chr1	34109747	34110002	256	*	R26_Combined_peak_17	43	.	2.10845	7.84367	4.32631	94	NA	NA	Intron (uc007aon.2/13518, intron 5 of 102)	chr1	34117359	34117431	73	+	102466987	uc033fij.1	-7357	NA	Mir6896	microRNA 6896
18	chr1	34440019	34440444	426	*	R26_Combined_peak_18	16	.	1.60847	4.71679	1.69097	35	NA	NA	Promoter (<=1kb)	chr1	34439829	34445747	5919	+	27993	uc007aor.2	190	ENSMUSG00000026127	Imp4	IMP4, U3 small nucleolar ribonucleoprotein, homolog (yeast)
19	chr1	34841802	34842293	492	*	R26_Combined_peak_19	30	.	2.28775	6.39753	3.08429	3	NA	NA	Promoter (<=1kb)	chr1	34813218	34843050	29833	-	214469	uc007apj.2	757	ENSMUSG00000037503	Fam168b	family with sequence similarity 168, member B
20	chr1	35674110	35674440	331	*	R26_Combined_peak_20	47	.	2.56871	8.33069	4.75004	114	NA	NA	Distal Intergenic	chr1	36068400	36106446	38047	+	50785	uc007apn.2	-393960	ENSMUSG00000045216	Hs6st1	heparan sulfate 6-O-sulfotransferase 1
21	chr1	36013649	36014215	567	*	R26_Combined_peak_21	58	.	2.2527	9.63504	5.8971	508	NA	NA	Distal Intergenic	chr1	36068400	36106446	38047	+	50785	uc007apn.2	-54185	ENSMUSG00000045216	Hs6st1	heparan sulfate 6-O-sulfotransferase 1
22	chr1	36059841	36060936	1096	*	R26_Combined_peak_22	161	.	3.47309	20.7087	16.102	758	NA	NA	Distal Intergenic	chr1	36068400	36106446	38047	+	50785	uc007apn.2	-7464	ENSMUSG00000045216	Hs6st1	heparan sulfate 6-O-sulfotransferase 1
23	chr1	36061429	36061955	527	*	R26_Combined_peak_23	63	.	2.45195	10.1772	6.37949	107	NA	NA	Distal Intergenic	chr1	36068400	36106446	38047	+	50785	uc007apn.2	-6445	ENSMUSG00000045216	Hs6st1	heparan sulfate 6-O-sulfotransferase 1
24	chr1	36307785	36308082	298	*	R26_Combined_peak_24	45	.	1.86527	8.07078	4.52418	43	NA	NA	Promoter (<=1kb)	chr1	36307733	36324029	16297	+	214855	uc007apu.2	52	ENSMUSG00000037447	Arid5a	AT rich interactive domain 5A (MRF1-like)
25	chr1	36367512	36369413	1902	*	R26_Combined_peak_25	182	.	2.85487	22.988	18.2631	1302	NA	NA	Promoter (<=1kb)	chr1	36335730	36368014	32285	-	226976	uc011wji.1	0	ENSMUSG00000010453	Kansl3	KAT8 regulatory NSL complex subunit 3
26	chr1	36471071	36471427	357	*	R26_Combined_peak_26	165	.	3.26209	21.1711	16.5384	231	NA	NA	Promoter (<=1kb)	chr1	36471597	36508776	37180	+	94220	uc007aqg.2	-170	ENSMUSG00000037408	Cnnm4	cyclin M4
27	chr1	36556655	36557150	496	*	R26_Combined_peak_27	125	.	2.67187	16.8964	12.525	328	NA	NA	Promoter (<=1kb)	chr1	36548639	36557557	8919	-	20353	uc007aqq.4	407	ENSMUSG00000026121	Sema4c	sema domain, immunoglobulin domain (Ig), transmembrane domain (TM) and short cytoplasmic domain, (semaphorin) 4C
28	chr1	36557392	36557816	425	*	R26_Combined_peak_28	32	.	1.68642	6.62288	3.28009	151	NA	NA	Promoter (<=1kb)	chr1	36548639	36557557	8919	-	20353	uc007aqq.4	0	ENSMUSG00000026121	Sema4c	sema domain, immunoglobulin domain (Ig), transmembrane domain (TM) and short cytoplasmic domain, (semaphorin) 4C
29	chr1	36708003	36708486	484	*	R26_Combined_peak_29	58	.	2.45974	9.54564	5.82198	252	NA	NA	Promoter (1-2kb)	chr1	36699202	36709925	10724	-	226977	uc007aqx.1	1439	ENSMUSG00000037351	Actr1b	ARP1 actin-related protein 1B, centractin beta
30	chr1	37871632	37871994	363	*	R26_Combined_peak_30	30	.	2.4282	6.33454	3.03589	198	NA	NA	Promoter (<=1kb)	chr1	37872206	37876298	4093	+	623661	uc007ash.2	-212	ENSMUSG00000037216	Lipt1	lipoyltransferase 1
31	chr1	37889647	37889915	269	*	R26_Combined_peak_31	63	.	2.91748	10.129	6.34038	108	NA	NA	Promoter (<=1kb)	chr1	37878890	37890411	11522	-	69028	uc007asi.1	496	ENSMUSG00000026088	Mitd1	MIT, microtubule interacting and transport, domain containing 1
32	chr1	37996463	37996748	286	*	R26_Combined_peak_32	34	.	2.19105	6.81367	3.4358	226	NA	NA	Promoter (<=1kb)	chr1	37983867	37997208	13342	-	98258	uc007asm.1	460	ENSMUSG00000058407	Txndc9	thioredoxin domain containing 9
33	chr1	39555851	39556123	273	*	R26_Combined_peak_33	57	.	2.63707	9.48492	5.76644	107	NA	NA	Intron (uc007atl.3/67702, intron 2 of 6)	chr1	39548747	39548840	94	-	100217461	uc011wju.1	-7011	ENSMUSG00000077704	Snord89	small nucleolar RNA, C/D box 89
34	chr1	39887842	39888597	756	*	R26_Combined_peak_34	103	.	2.74041	14.6008	10.3958	426	NA	NA	Distal Intergenic	chr1	39900913	40026310	125398	+	26921	uc007atr.1	-12316	ENSMUSG00000026074	Map4k4	mitogen-activated protein kinase kinase kinase kinase 4
35	chr1	39899877	39900565	689	*	R26_Combined_peak_35	28	.	1.78656	6.15404	2.88089	316	NA	NA	Promoter (<=1kb)	chr1	39900913	40026310	125398	+	26921	uc007atr.1	-348	ENSMUSG00000026074	Map4k4	mitogen-activated protein kinase kinase kinase kinase 4
36	chr1	39901501	39901971	471	*	R26_Combined_peak_36	17	.	1.7672	4.81158	1.76122	456	NA	NA	Promoter (<=1kb)	chr1	39900913	40026310	125398	+	26921	uc007atr.1	588	ENSMUSG00000026074	Map4k4	mitogen-activated protein kinase kinase kinase kinase 4
37	chr1	43098013	43098291	279	*	R26_Combined_peak_37	16	.	1.68258	4.73281	1.6981	273	NA	NA	Promoter (<=1kb)	chr1	43047269	43098622	51354	-	73122	uc007avf.1	331	ENSMUSG00000070939	Tgfbrap1	transforming growth factor, beta receptor associated protein 1
38	chr1	43168080	43168425	346	*	R26_Combined_peak_38	69	.	2.39279	10.8399	6.9752	192	NA	NA	Intron (uc007avl.2/14200, intron 5 of 5)	chr1	43123071	43163961	40891	-	14200	uc007avk.2	-4119	ENSMUSG00000008136	Fhl2	four and a half LIM domains 2
39	chr1	43434836	43435109	274	*	R26_Combined_peak_39	35	.	2.44828	6.89951	3.50762	36	NA	NA	Distal Intergenic	chr1	43445751	43462222	16472	+	17974	uc007avn.1	-10642	ENSMUSG00000066877	Nck2	non-catalytic region of tyrosine kinase adaptor protein 2
40	chr1	43445064	43445555	492	*	R26_Combined_peak_40	28	.	1.82868	6.06659	2.80689	446	NA	NA	Promoter (<=1kb)	chr1	43445751	43462222	16472	+	17974	uc007avn.1	-196	ENSMUSG00000066877	Nck2	non-catalytic region of tyrosine kinase adaptor protein 2
41	chr1	44119078	44119344	267	*	R26_Combined_peak_41	122	.	2.84052	16.6242	12.2684	194	NA	NA	Promoter (<=1kb)	chr1	44119162	44144771	25610	+	246229	uc007awd.2	0	ENSMUSG00000041684	Bivm	basic, immunoglobulin-like variable motif containing
42	chr1	46852312	46852673	362	*	R26_Combined_peak_42	20	.	1.91509	5.2007	2.08359	360	NA	NA	Promoter (<=1kb)	chr1	46807544	46853509	45966	-	227059	uc007axc.1	836	ENSMUSG00000025986	Slc39a10	solute carrier family 39 (zinc transporter), member 10
43	chr1	46945077	46945435	359	*	R26_Combined_peak_43	34	.	2.56893	6.79073	3.41543	247	NA	NA	Distal Intergenic	chr1	46807544	46853509	45966	-	227059	uc007axc.1	-91568	ENSMUSG00000025986	Slc39a10	solute carrier family 39 (zinc transporter), member 10
44	chr1	50189152	50189430	279	*	R26_Combined_peak_44	46	.	2.75651	8.16422	4.60453	165	NA	NA	Distal Intergenic	chr1	50909962	50979920	69959	+	56363	uc007axi.1	-720532	ENSMUSG00000026109	Tmeff2	transmembrane protein with EGF-like and two follistatin-like domains 2
45	chr1	51400448	51401444	997	*	R26_Combined_peak_45	161	.	3.96885	20.7187	16.1111	165	NA	NA	Distal Intergenic	chr1	51218386	51333779	115394	-	442821	uc029qog.1	-66669	ENSMUSG00000101799	9330175M20Rik	RIKEN cDNA 9330175M20 gene
46	chr1	51448725	51448989	265	*	R26_Combined_peak_46	30	.	2.17085	6.31291	3.01801	37	NA	NA	Distal Intergenic	chr1	51466007	51478399	12393	-	109019	uc007axm.1	29410	ENSMUSG00000026107	Nabp1	nucleic acid binding protein 1
47	chr1	51462959	51463372	414	*	R26_Combined_peak_47	14	.	1.98872	4.41766	1.44276	197	NA	NA	Distal Intergenic	chr1	51466007	51478399	12393	-	109019	uc007axm.1	15027	ENSMUSG00000026107	Nabp1	nucleic acid binding protein 1
48	chr1	51477431	51477761	331	*	R26_Combined_peak_48	102	.	3.18685	14.4207	10.2317	158	NA	NA	Promoter (<=1kb)	chr1	51466007	51478399	12393	-	109019	uc007axm.1	638	ENSMUSG00000026107	Nabp1	nucleic acid binding protein 1
49	chr1	51508822	51509453	632	*	R26_Combined_peak_49	68	.	2.61238	10.7372	6.88093	435	NA	NA	Exon (uc007axq.1/uc007axq.1, exon 4 of 4)	chr1	51469488	51478419	8932	-	109019	uc007axo.1	-30403	ENSMUSG00000026107	Nabp1	nucleic acid binding protein 1
50	chr1	51815639	51816103	465	*	R26_Combined_peak_50	187	.	4.50735	23.4567	18.7084	192	NA	NA	Intron (uc007axr.3/17912, intron 24 of 29)	chr1	51755643	51758022	2380	-	17912	uc029qoh.1	-57617	ENSMUSG00000018417	Myo1b	myosin IB
51	chr1	51913278	51913669	392	*	R26_Combined_peak_51	40	.	2.20443	7.54156	4.06257	275	NA	NA	Promoter (2-3kb)	chr1	51749758	51915978	166221	-	17912	uc007axr.3	2309	ENSMUSG00000018417	Myo1b	myosin IB
52	chr1	52803807	52804482	676	*	R26_Combined_peak_52	43	.	2.17886	7.87379	4.35022	196	NA	NA	Intron (uc007ayo.2/16329, intron 5 of 5)	chr1	52789420	52817688	28269	-	16329	uc007ayo.2	13206	ENSMUSG00000026102	Inpp1	inositol polyphosphate-1-phosphatase
53	chr1	52809434	52811204	1771	*	R26_Combined_peak_53	24	.	1.94455	5.68415	2.48637	136	NA	NA	Intron (uc007ayo.2/16329, intron 5 of 5)	chr1	52789420	52817688	28269	-	16329	uc007ayo.2	6484	ENSMUSG00000026102	Inpp1	inositol polyphosphate-1-phosphatase
54	chr1	52816585	52816941	357	*	R26_Combined_peak_54	65	.	2.69342	10.3614	6.54668	152	NA	NA	Promoter (<=1kb)	chr1	52789420	52817688	28269	-	16329	uc007ayo.2	747	ENSMUSG00000026102	Inpp1	inositol polyphosphate-1-phosphatase
55	chr1	52845645	52846743	1099	*	R26_Combined_peak_55	74	.	2.68805	11.4237	7.49974	167	NA	NA	Promoter (<=1kb)	chr1	52845046	52860165	15120	+	227095	uc011wkr.1	599	ENSMUSG00000041426	Hibch	3-hydroxyisobutyryl-Coenzyme A hydrolase
56	chr1	52852711	52853126	416	*	R26_Combined_peak_56	21	.	2.0007	5.32003	2.18236	61	NA	NA	Intron (uc011wkr.1/227095, intron 2 of 3)	chr1	52845046	52860165	15120	+	227095	uc011wkr.1	7665	ENSMUSG00000041426	Hibch	3-hydroxyisobutyryl-Coenzyme A hydrolase
57	chr1	53313373	53313923	551	*	R26_Combined_peak_57	119	.	3.75699	16.3284	11.994	174	NA	NA	Promoter (<=1kb)	chr1	53313624	53324064	10441	+	72085	uc007aza.2	0	ENSMUSG00000026096	Osgepl1	O-sialoglycoprotein endopeptidase-like 1
58	chr1	53823777	53824069	293	*	R26_Combined_peak_58	18	.	2.12245	4.93094	1.86147	108	NA	NA	Intron (uc007azk.2/329152, intron 1 of 28)	chr1	53849424	53849495	72	+	102465783	uc033fjb.1	-25355	ENSMUSG00000098443	Mir7681	microRNA 7681
59	chr1	53838130	53838738	609	*	R26_Combined_peak_59	36	.	2.59008	7.05584	3.64343	29	NA	NA	Intron (uc007azk.2/329152, intron 6 of 28)	chr1	53849424	53849495	72	+	102465783	uc033fjb.1	-10686	ENSMUSG00000098443	Mir7681	microRNA 7681
60	chr1	54600371	54600683	313	*	R26_Combined_peak_60	63	.	3.00663	10.1405	6.34764	64	NA	NA	Distal Intergenic	chr1	54473000	54557684	84685	-	241062	uc011wky.2	-42687	ENSMUSG00000073678	Pgap1	post-GPI attachment to proteins 1
61	chr1	54601167	54601587	421	*	R26_Combined_peak_61	122	.	3.70636	16.6291	12.2724	137	NA	NA	Distal Intergenic	chr1	54473000	54557684	84685	-	241062	uc011wky.2	-43483	ENSMUSG00000073678	Pgap1	post-GPI attachment to proteins 1
62	chr1	55026238	55026499	262	*	R26_Combined_peak_62	27	.	2.22977	5.96524	2.71948	251	NA	NA	Promoter (<=1kb)	chr1	54985170	55027478	42309	-	81898	uc007azx.2	979	ENSMUSG00000025982	Sf3b1	splicing factor 3b, subunit 1
63	chr1	55052115	55052359	245	*	R26_Combined_peak_63	49	.	2.16615	8.54208	4.93578	156	NA	NA	Promoter (<=1kb)	chr1	55052770	55072702	19933	+	67876	uc007azz.1	-411	ENSMUSG00000025981	Coq10b	coenzyme Q10 homolog B (S. cerevisiae)
64	chr1	55196476	55196882	407	*	R26_Combined_peak_64	36	.	2.41484	7.04633	3.63561	197	NA	NA	Intron (uc011wla.1/74013, intron 4 of 5)	chr1	55170160	55204392	34233	-	74013	uc011wla.1	7510	ENSMUSG00000025978	Rftn2	raftlin family member 2
65	chr1	56952891	56953795	905	*	R26_Combined_peak_65	134	.	3.88256	17.8589	13.4195	251	NA	NA	Intron (uc007bas.1/212712, intron 9 of 10)	chr1	56793981	56971334	177354	-	212712	uc007bas.1	17539	ENSMUSG00000038331	Satb2	special AT-rich sequence binding protein 2
66	chr1	56972792	56973029	238	*	R26_Combined_peak_66	21	.	1.5985	5.2535	2.12872	44	NA	NA	Promoter (1-2kb)	chr1	56971469	56975196	3728	+	329160	uc011wld.1	1323	ENSMUSG00000087022	9130024F11Rik	RIKEN cDNA 9130024F11 gene
67	chr1	56973264	56973619	356	*	R26_Combined_peak_67	109	.	2.92553	15.1884	10.9369	88	NA	NA	Promoter (1-2kb)	chr1	56971469	56975196	3728	+	329160	uc011wld.1	1795	ENSMUSG00000087022	9130024F11Rik	RIKEN cDNA 9130024F11 gene
68	chr1	57476692	57476978	287	*	R26_Combined_peak_68	49	.	2.36079	8.58164	4.97129	96	NA	NA	Distal Intergenic	chr1	57388244	57406674	18431	-	68736	uc007baz.2	-70018	ENSMUSG00000048495	Tyw5	tRNA-yW synthesizing protein 5
69	chr1	57890456	57890718	263	*	R26_Combined_peak_69	87	.	3.31438	12.7999	8.75158	111	NA	NA	Intron (uc007bbd.2/67198, intron 7 of 13)	chr1	57845571	57948397	102827	+	67198	uc007bbe.2	44885	ENSMUSG00000038305	Spats2l	spermatogenesis associated, serine-rich 2-like
70	chr1	58367936	58368281	346	*	R26_Combined_peak_70	114	.	3.35651	15.6948	11.408	156	NA	NA	Intron (uc007bbp.1/213043, intron 34 of 35)	chr1	58393097	58406548	13452	+	66882	uc007bbq.1	-24816	ENSMUSG00000051223	Bzw1	basic leucine zipper and W2 domains 1
71	chr1	58392185	58392422	238	*	R26_Combined_peak_71	22	.	1.81288	5.43802	2.28374	198	NA	NA	Promoter (<=1kb)	chr1	58393097	58406548	13452	+	66882	uc007bbq.1	-675	ENSMUSG00000051223	Bzw1	basic leucine zipper and W2 domains 1
72	chr1	58393868	58394149	282	*	R26_Combined_peak_72	13	.	1.71289	4.28347	1.33906	1	NA	NA	Promoter (<=1kb)	chr1	58393136	58406548	13413	+	66882	uc007bbr.1	732	ENSMUSG00000051223	Bzw1	basic leucine zipper and W2 domains 1
73	chr1	58444861	58445135	275	*	R26_Combined_peak_73	16	.	1.7445	4.61275	1.6041	272	NA	NA	Promoter (<=1kb)	chr1	58445267	58462276	17010	+	65102	uc007bbz.1	-132	ENSMUSG00000026036	Nif3l1	Ngg1 interacting factor 3-like 1 (S. pombe)
74	chr1	58503939	58504174	236	*	R26_Combined_peak_74	17	.	1.97578	4.77139	1.72798	64	NA	NA	Promoter (<=1kb)	chr1	58462771	58505109	42339	-	18393	uc007bcd.2	935	ENSMUSG00000026037	Orc2	origin recognition complex, subunit 2
75	chr1	58651938	58652248	311	*	R26_Combined_peak_75	57	.	2.69719	9.46536	5.74944	188	NA	NA	Promoter (<=1kb)	chr1	58652641	58655831	3191	+	100504501	uc007bcl.1	-393	ENSMUSG00000102059	Gm20257	caspase 8 pseudogene
76	chr1	58708815	58709080	266	*	R26_Combined_peak_76	26	.	2.24248	5.89466	2.66548	41	NA	NA	Promoter (2-3kb)	chr1	58711491	58759209	47719	+	12633	uc007bcn.3	-2411	ENSMUSG00000026031	Cflar	CASP8 and FADD-like apoptosis regulator
77	chr1	58742356	58742895	540	*	R26_Combined_peak_77	49	.	2.41169	8.61121	4.99725	344	NA	NA	Intron (uc007bcn.3/12633, intron 8 of 9)	chr1	58730552	58759209	28658	+	12633	uc056ycx.1	11804	ENSMUSG00000026031	Cflar	CASP8 and FADD-like apoptosis regulator
78	chr1	58961342	58961764	423	*	R26_Combined_peak_78	42	.	2.1826	7.79276	4.2802	10	NA	NA	Intron (uc007bcv.2/70827, intron 15 of 15)	chr1	58900450	58973482	73033	-	70827	uc007bcv.2	11718	ENSMUSG00000026028	Trak2	trafficking protein, kinesin binding 2
79	chr1	58972912	58973334	423	*	R26_Combined_peak_79	25	.	1.80324	5.74125	2.53557	393	NA	NA	Promoter (<=1kb)	chr1	58900450	58973482	73033	-	70827	uc007bcv.2	148	ENSMUSG00000026028	Trak2	trafficking protein, kinesin binding 2
80	chr1	58973628	58973885	258	*	R26_Combined_peak_80	80	.	1.89473	12.0482	8.06577	186	NA	NA	Promoter (<=1kb)	chr1	58973571	58987847	14277	+	227154	uc007bcw.1	57	ENSMUSG00000026027	Stradb	STE20-related kinase adaptor beta
81	chr1	59670896	59671425	530	*	R26_Combined_peak_81	76	.	2.2976	11.5656	7.62888	116	NA	NA	Promoter (<=1kb)	chr1	59639434	59670834	31401	-	22218	uc007bdx.1	-62	ENSMUSG00000026021	Sumo1	small ubiquitin-like modifier 1
82	chr1	59685531	59686637	1107	*	R26_Combined_peak_82	76	.	2.75617	11.6053	7.66477	115	NA	NA	Promoter (<=1kb)	chr1	59685006	59711510	26505	+	55989	uc007bdy.1	525	ENSMUSG00000026020	Nop58	NOP58 ribonucleoprotein
83	chr1	60096568	60096863	296	*	R26_Combined_peak_83	67	.	2.88259	10.5645	6.72927	121	NA	NA	Promoter (1-2kb)	chr1	60076868	60097907	21040	-	57750	uc007bee.2	1044	ENSMUSG00000026019	Wdr12	WD repeat domain 12
84	chr1	60097125	60097667	543	*	R26_Combined_peak_84	96	.	2.54812	13.7818	9.64558	488	NA	NA	Promoter (<=1kb)	chr1	60076868	60097907	21040	-	57750	uc007bee.2	240	ENSMUSG00000026019	Wdr12	WD repeat domain 12
85	chr1	60343814	60344259	446	*	R26_Combined_peak_85	14	.	1.71742	4.38639	1.41742	0	NA	NA	Promoter (<=1kb)	chr1	60343372	60372707	29336	+	77951	uc007bem.1	442	ENSMUSG00000049439	Cyp20a1	cytochrome P450, family 20, subfamily a, polypeptide 1
86	chr1	62398332	62398605	274	*	R26_Combined_peak_86	93	.	3.35878	13.4615	9.35203	169	NA	NA	Intron (uc007bfe.2/72823, intron 18 of 22)	chr1	62703317	62739932	36616	+	18187	uc007bfi.1	-304712	ENSMUSG00000025969	Nrp2	neuropilin 2
87	chr1	63176251	63176622	372	*	R26_Combined_peak_87	21	.	1.82222	5.25876	2.13287	367	NA	NA	Promoter (<=1kb)	chr1	63143592	63176822	33231	-	227197	uc007bfu.2	200	ENSMUSG00000025968	Ndufs1	NADH dehydrogenase (ubiquinone) Fe-S protein 1
88	chr1	63177696	63177925	230	*	R26_Combined_peak_88	37	.	2.20564	7.16197	3.73799	100	NA	NA	Promoter (<=1kb)	chr1	63176831	63180486	3656	+	55949	uc007bfz.2	865	ENSMUSG00000025967	Eef1b2	eukaryotic translation elongation factor 1 beta 2
89	chr1	63181314	63181565	252	*	R26_Combined_peak_89	18	.	2.0259	4.92529	1.85721	241	NA	NA	Promoter (2-3kb)	chr1	63179023	63179135	113	+	100217464	uc011wme.1	2291	NA	Snora41	small nucleolar RNA, H/ACA box 41
90	chr1	63453340	63453626	287	*	R26_Combined_peak_90	24	.	2.28536	5.68615	2.4876	132	NA	NA	Intron (uc007bgd.1/23792, intron 2 of 5)	chr1	63445904	63532849	86946	+	23792	uc007bgd.1	7436	ENSMUSG00000025964	Adam23	a disintegrin and metallopeptidase domain 23
91	chr1	63729967	63730294	328	*	R26_Combined_peak_91	41	.	2.69398	7.69563	4.19461	226	NA	NA	Promoter (<=1kb)	chr1	63698827	63730318	31492	-	76668	uc007bgj.1	24	ENSMUSG00000025963	Mdh1b	malate dehydrogenase 1B, NAD (soluble)
92	chr1	64301203	64302124	922	*	R26_Combined_peak_92	128	.	3.67087	17.2721	12.8718	503	NA	NA	Distal Intergenic	chr1	64035671	64121426	85756	-	93691	uc007bgp.2	-179777	ENSMUSG00000025959	Klf7	Kruppel-like factor 7 (ubiquitous)
93	chr1	64317152	64317527	376	*	R26_Combined_peak_93	61	.	2.82659	9.86749	6.1057	99	NA	NA	Distal Intergenic	chr1	64035671	64121426	85756	-	93691	uc007bgp.2	-195726	ENSMUSG00000025959	Klf7	Kruppel-like factor 7 (ubiquitous)
94	chr1	64689795	64690158	364	*	R26_Combined_peak_94	39	.	2.33355	7.39436	3.9348	311	NA	NA	Promoter (<=1kb)	chr1	64679869	64690659	10791	-	69941	uc007bgw.2	501	ENSMUSG00000087213	2810408I11Rik	RIKEN cDNA 2810408I11 gene
95	chr1	64942013	64942259	247	*	R26_Combined_peak_95	49	.	2.16615	8.54208	4.93578	203	NA	NA	Intron (uc033fji.1/241075, intron 8 of 8)	chr1	64860298	64928097	67800	-	241075	uc007bhb.1	-13916	ENSMUSG00000051344	Plekhm3	pleckstrin homology domain containing, family M, member 3
96	chr1	64956690	64957182	493	*	R26_Combined_peak_96	22	.	1.84866	5.36696	2.22252	74	NA	NA	Promoter (<=1kb)	chr1	64785983	64956824	170842	-	241075	uc033fji.1	0	ENSMUSG00000051344	Plekhm3	pleckstrin homology domain containing, family M, member 3
97	chr1	65185928	65186412	485	*	R26_Combined_peak_97	126	.	3.3008	17.0029	12.622	285	NA	NA	Promoter (<=1kb)	chr1	65158616	65186479	27864	-	15926	uc011wmj.1	67	ENSMUSG00000025950	Idh1	isocitrate dehydrogenase 1 (NADP+), soluble
98	chr1	65187071	65187572	502	*	R26_Combined_peak_98	14	.	1.66814	4.46013	1.47632	0	NA	NA	Promoter (<=1kb)	chr1	65186685	65226117	39433	+	18711	uc007bhq.1	386	ENSMUSG00000025949	Pikfyve	phosphoinositide kinase, FYVE finger containing
99	chr1	66461626	66462227	602	*	R26_Combined_peak_99	29	.	2.21952	6.17744	2.90112	56	NA	NA	Distal Intergenic	chr1	66468447	66486190	17744	+	329178	uc007bif.2	-6220	ENSMUSG00000055567	Unc80	unc-80 homolog (C. elegans)
100	chr1	66700030	66700380	351	*	R26_Combined_peak_100	40	.	2.57842	7.52184	4.04574	312	NA	NA	Promoter (<=1kb)	chr1	66700884	66715247	14364	+	66646	uc007bij.1	-504	ENSMUSG00000026005	Rpe	ribulose-5-phosphate-3-epimerase
101	chr1	66816618	66816849	232	*	R26_Combined_peak_101	17	.	1.8191	4.84567	1.79129	9	NA	NA	Promoter (<=1kb)	chr1	66719243	66817461	98219	-	68691	uc011wml.1	612	ENSMUSG00000026004	Kansl1l	KAT8 regulatory NSL complex subunit 1-like
102	chr1	66817809	66818257	449	*	R26_Combined_peak_102	55	.	2.62051	9.21279	5.52459	111	NA	NA	Promoter (<=1kb)	chr1	66719243	66817595	98353	-	68691	uc007bim.2	-214	ENSMUSG00000026004	Kansl1l	KAT8 regulatory NSL complex subunit 1-like
103	chr1	71893431	71893899	469	*	R26_Combined_peak_103	44	.	2.42486	8.02662	4.4861	394	NA	NA	Downstream (2-3kb)	chr1	71888112	71891204	3093	+	667931	uc011wmr.1	5319	ENSMUSG00000099707	Gm8883	predicted gene 8883
104	chr1	72103549	72103796	248	*	R26_Combined_peak_104	42	.	2.55689	7.75937	4.24988	135	NA	NA	Distal Intergenic	chr1	71958998	72005195	46198	-	71134	uc029qoz.1	-98354	ENSMUSG00000101848	4933417E11Rik	RIKEN cDNA 4933417E11 gene
105	chr1	72107007	72107515	509	*	R26_Combined_peak_105	80	.	3.1783	12.0431	8.06102	340	NA	NA	Distal Intergenic	chr1	71958998	72005195	46198	-	71134	uc029qoz.1	-101812	ENSMUSG00000101848	4933417E11Rik	RIKEN cDNA 4933417E11 gene
106	chr1	72226270	72226630	361	*	R26_Combined_peak_106	59	.	2.05007	9.6976	5.95413	67	NA	NA	Distal Intergenic	chr1	72159233	72212307	53075	-	381269	uc007bkg.2	-13963	ENSMUSG00000039395	Mreg	melanoregulin
107	chr1	72244216	72244635	420	*	R26_Combined_peak_107	144	.	2.68897	18.9794	14.4715	108	NA	NA	Intron (uc007bkh.1/uc007bkh.1, intron 1 of 3)	chr1	72159233	72212307	53075	-	381269	uc007bkg.2	-31909	ENSMUSG00000039395	Mreg	melanoregulin
108	chr1	72255059	72255443	385	*	R26_Combined_peak_108	41	.	1.78263	7.69506	4.19461	151	NA	NA	Intron (uc007bkh.1/uc007bkh.1, intron 1 of 3)	chr1	72259173	72284314	25142	-	111175	uc007bki.2	28871	ENSMUSG00000026189	Pecr	peroxisomal trans-2-enoyl-CoA reductase
109	chr1	72490345	72490585	241	*	R26_Combined_peak_109	93	.	2.52748	13.4995	9.38641	110	NA	NA	Intron (uc007bkn.1/381270, intron 3 of 3)	chr1	72427112	72536564	109453	-	381270	uc007bkn.1	45979	ENSMUSG00000039372	2004-03-01	membrane-associated ring finger (C3HC4) 4
110	chr1	72618843	72619262	420	*	R26_Combined_peak_110	15	.	1.88807	4.49602	1.50734	359	NA	NA	Intron (uc007bkr.2/54380, intron 12 of 13)	chr1	72583251	72591886	8636	+	54380	uc007bko.2	35592	ENSMUSG00000039354	Smarcal1	SWI/SNF related matrix associated, actin dependent regulator of chromatin, subfamily a-like 1
111	chr1	73222030	73222277	248	*	R26_Combined_peak_111	49	.	2.32954	8.51841	4.91576	102	NA	NA	Distal Intergenic	chr1	73398968	73430779	31812	+	78718	uc029qpc.1	-176691	ENSMUSG00000101812	D530049I02Rik	RIKEN cDNA D530049I02 gene
112	chr1	74239418	74240045	628	*	R26_Combined_peak_112	190	.	3.69614	23.7706	19.0068	366	NA	NA	Intron (uc007bln.1/76709, intron 2 of 10)	chr1	74236891	74268213	31323	+	76709	uc007blp.1	2527	ENSMUSG00000006304	Arpc2	actin related protein 2/3 complex, subunit 2
113	chr1	74248870	74249131	262	*	R26_Combined_peak_113	14	.	1.84947	4.37228	1.40559	78	NA	NA	Intron (uc007bln.1/76709, intron 4 of 10)	chr1	74236891	74268213	31323	+	76709	uc007blp.1	11979	ENSMUSG00000006304	Arpc2	actin related protein 2/3 complex, subunit 2
114	chr1	74285123	74285679	557	*	R26_Combined_peak_114	44	.	2.01541	7.95984	4.42752	91	NA	NA	Promoter (<=1kb)	chr1	74285034	74287453	2420	+	56695	uc007bls.1	89	ENSMUSG00000026179	Pnkd	paroxysmal nonkinesiogenic dyskinesia
115	chr1	74302498	74302903	406	*	R26_Combined_peak_115	36	.	2.25879	7.09266	3.67636	301	NA	NA	Promoter (1-2kb)	chr1	74288247	74304336	16090	-	69660	uc007blv.2	1433	ENSMUSG00000006301	Tmbim1	transmembrane BAX inhibitor motif containing 1
116	chr1	74304315	74304609	295	*	R26_Combined_peak_116	17	.	1.75909	4.79438	1.74672	5	NA	NA	Promoter (<=1kb)	chr1	74288247	74304336	16090	-	69660	uc007blv.2	0	ENSMUSG00000006301	Tmbim1	transmembrane BAX inhibitor motif containing 1
117	chr1	74386335	74387356	1022	*	R26_Combined_peak_117	94	.	2.17265	13.6195	9.49729	471	NA	NA	Downstream (<1kb)	chr1	74391609	74397285	5677	+	227292	uc007blz.2	-4253	ENSMUSG00000026176	Ctdsp1	CTD (carboxy-terminal domain, RNA polymerase II, polypeptide A) small phosphatase 1
118	chr1	74586743	74587111	369	*	R26_Combined_peak_118	56	.	2.58391	9.34616	5.64414	204	NA	NA	Promoter (<=1kb)	chr1	74565128	74588028	22901	-	77264	uc007bmm.1	917	ENSMUSG00000026135	Zfp142	zinc finger protein 142
119	chr1	74587428	74587715	288	*	R26_Combined_peak_119	41	.	1.72534	7.68731	4.19132	239	NA	NA	Promoter (<=1kb)	chr1	74565128	74588028	22901	-	77264	uc007bmm.1	313	ENSMUSG00000026135	Zfp142	zinc finger protein 142
120	chr1	74662420	74662914	495	*	R26_Combined_peak_120	44	.	2.4717	7.97415	4.43916	52	NA	NA	Promoter (<=1kb)	chr1	74661754	74697973	36220	+	67534	uc007bmy.1	666	ENSMUSG00000033257	Ttll4	tubulin tyrosine ligase-like family, member 4
121	chr1	74772343	74772766	424	*	R26_Combined_peak_121	14	.	1.62243	4.4061	1.43268	1	NA	NA	Promoter (<=1kb)	chr1	74771892	74785319	13428	+	22420	uc007bne.1	451	ENSMUSG00000033227	Wnt6	wingless-type MMTV integration site family, member 6
122	chr1	74773388	74773624	237	*	R26_Combined_peak_122	22	.	1.8695	5.45207	2.29436	80	NA	NA	Promoter (1-2kb)	chr1	74771892	74785319	13428	+	22420	uc007bne.1	1496	ENSMUSG00000033227	Wnt6	wingless-type MMTV integration site family, member 6
123	chr1	74773869	74774219	351	*	R26_Combined_peak_123	47	.	2.03774	8.3762	4.78917	187	NA	NA	Promoter (1-2kb)	chr1	74771892	74785319	13428	+	22420	uc007bne.1	1977	ENSMUSG00000033227	Wnt6	wingless-type MMTV integration site family, member 6
124	chr1	74777240	74777644	405	*	R26_Combined_peak_124	29	.	1.82625	6.18635	2.90924	327	NA	NA	Intron (uc007bne.1/22420, intron 1 of 3)	chr1	74771892	74785319	13428	+	22420	uc007bne.1	5348	ENSMUSG00000033227	Wnt6	wingless-type MMTV integration site family, member 6
125	chr1	74817007	74817465	459	*	R26_Combined_peak_125	87	.	2.73574	12.7792	8.73267	178	NA	NA	Distal Intergenic	chr1	74792019	74804175	12157	+	22409	uc007bnf.2	24988	ENSMUSG00000026167	Wnt10a	wingless-type MMTV integration site family, member 10A
126	chr1	74858157	74858437	281	*	R26_Combined_peak_126	31	.	2.10009	6.48764	3.16211	15	NA	NA	Downstream (<1kb)	chr1	74855029	74857732	2704	+	12570	uc007bng.2	3128	ENSMUSG00000090071	Cdk5r2	cyclin-dependent kinase 5, regulatory subunit 2 (p39)
127	chr1	75191294	75191641	348	*	R26_Combined_peak_127	48	.	2.27174	8.43264	4.83993	282	NA	NA	Promoter (<=1kb)	chr1	75190112	75191725	1614	-	245860	uc033fjo.1	84	ENSMUSG00000033124	Atg9a	autophagy related 9A
128	chr1	75210275	75210516	242	*	R26_Combined_peak_128	17	.	1.75909	4.79438	1.74672	236	NA	NA	Promoter (<=1kb)	chr1	75198235	75210778	12544	-	74577	uc011wnk.1	262	ENSMUSG00000026200	Glb1l	galactosidase, beta 1-like
129	chr1	75264344	75264943	600	*	R26_Combined_peak_129	52	.	2.34395	8.90489	5.25328	168	NA	NA	Promoter (<=1kb)	chr1	75247041	75264208	17168	-	19275	uc007boq.1	-136	ENSMUSG00000026204	Ptprn	protein tyrosine phosphatase, receptor type, N
130	chr1	75521795	75522280	486	*	R26_Combined_peak_130	55	.	2.22385	9.26478	5.5706	62	NA	NA	Promoter (<=1kb)	chr1	75521764	75537335	15572	+	71728	uc011wnr.1	31	ENSMUSG00000026213	Stk11ip	serine/threonine kinase 11 interacting protein
131	chr1	75588987	75589226	240	*	R26_Combined_peak_131	49	.	2.16615	8.54208	4.93578	67	NA	NA	Distal Intergenic	chr1	75547944	75559431	11488	+	20536	uc007bpx.2	41043	ENSMUSG00000006576	Slc4a3	solute carrier family 4 (anion exchanger), member 3
132	chr1	75608712	75609182	471	*	R26_Combined_peak_132	33	.	2.04005	6.65198	3.30348	260	NA	NA	Distal Intergenic	chr1	75547944	75559431	11488	+	20536	uc007bpx.2	60768	ENSMUSG00000006576	Slc4a3	solute carrier family 4 (anion exchanger), member 3
133	chr1	75683682	75684029	348	*	R26_Combined_peak_133	105	.	2.67772	14.7886	10.5695	178	NA	NA	Distal Intergenic	chr1	75547944	75559431	11488	+	20536	uc007bpx.2	135738	ENSMUSG00000006576	Slc4a3	solute carrier family 4 (anion exchanger), member 3
134	chr1	78488136	78488515	380	*	R26_Combined_peak_134	14	.	1.6504	4.38537	1.41648	377	NA	NA	Promoter (<=1kb)	chr1	78417958	78488897	70940	-	23874	uc007bqf.2	382	ENSMUSG00000026245	Farsb	phenylalanyl-tRNA synthetase, beta subunit
135	chr1	78489271	78489663	393	*	R26_Combined_peak_135	17	.	2.03651	4.75764	1.71772	4	NA	NA	Promoter (<=1kb)	chr1	78417958	78488897	70940	-	23874	uc007bqf.2	-374	ENSMUSG00000026245	Farsb	phenylalanyl-tRNA synthetase, beta subunit
136	chr1	78602130	78602440	311	*	R26_Combined_peak_136	36	.	2.59008	7.05584	3.64343	80	NA	NA	Intron (uc007bqk.1/68393, intron 6 of 6)	chr1	78657825	78667601	9777	+	195434	uc007bqn.2	-55385	ENSMUSG00000079470	Utp14b	UTP14, U3 small nucleolar ribonucleoprotein, homolog B (yeast)
137	chr1	79581091	79581395	305	*	R26_Combined_peak_137	44	.	2.3112	7.97122	4.43673	39	NA	NA	Distal Intergenic	chr1	79606876	79671972	65097	-	252903	uc011wnw.1	90577	ENSMUSG00000054702	Ap1s3	adaptor-related protein complex AP-1, sigma 3
138	chr1	79760719	79761848	1130	*	R26_Combined_peak_138	102	.	2.00533	14.3904	10.2031	861	NA	NA	Promoter (<=1kb)	chr1	79702262	79761769	59508	-	69368	uc007bqu.2	0	ENSMUSG00000073643	Wdfy1	WD repeat and FYVE domain containing 1
139	chr1	80339138	80340100	963	*	R26_Combined_peak_139	72	.	2.58281	11.1286	7.23619	776	NA	NA	Promoter (<=1kb)	chr1	80266818	80340430	73613	-	26554	uc007brc.1	330	ENSMUSG00000004364	Cul3	cullin 3
140	chr1	82838824	82839180	357	*	R26_Combined_peak_140	21	.	1.96646	5.22114	2.10004	325	NA	NA	Promoter (<=1kb)	chr1	82839483	82896275	56793	+	15463	uc007bse.1	-303	ENSMUSG00000026159	Agfg1	ArfGAP with FG repeats 1
141	chr1	84332402	84332633	232	*	R26_Combined_peak_141	32	.	2.36355	6.63725	3.29277	21	NA	NA	Intron (uc007bsu.1/98496, intron 3 of 4)	chr1	84115332	84341110	225779	-	98496	uc007bsu.1	8477	ENSMUSG00000045658	Pid1	phosphotyrosine interaction domain containing 1
142	chr1	84332988	84333441	454	*	R26_Combined_peak_142	140	.	3.94411	18.4858	14.0076	308	NA	NA	Intron (uc007bsu.1/98496, intron 3 of 4)	chr1	84115332	84341110	225779	-	98496	uc007bsu.1	7669	ENSMUSG00000045658	Pid1	phosphotyrosine interaction domain containing 1
143	chr1	84847814	84848264	451	*	R26_Combined_peak_143	76	.	2.97902	11.6375	7.69375	124	NA	NA	Intron (uc007btc.2/66153, intron 1 of 3)	chr1	84760763	84840516	79754	-	14897	uc007bsz.1	-7298	ENSMUSG00000026219	Trip12	thyroid hormone receptor interactor 12
144	chr1	86064855	86065651	797	*	R26_Combined_peak_144	14	.	1.49641	4.43099	1.45361	0	NA	NA	Promoter (<=1kb)	chr1	86064619	86139295	74677	+	70247	uc007buy.1	236	ENSMUSG00000026229	Psmd1	proteasome (prosome, macropain) 26S subunit, non-ATPase, 1
145	chr1	86300218	86300456	239	*	R26_Combined_peak_145	84	.	2.57088	12.4737	8.45304	131	NA	NA	Distal Intergenic	chr1	86303221	86307305	4085	+	227327	uc007bvk.2	-2765	ENSMUSG00000079445	B3gnt7	UDP-GlcNAc:betaGal beta-1,3-N-acetylglucosaminyltransferase 7
146	chr1	86344467	86344721	255	*	R26_Combined_peak_146	30	.	2.44387	6.35493	3.04711	47	NA	NA	3' UTR	chr1	86351170	86351285	116	-	100303740	uc011woi.1	6564	NA	Snora75	small nucleolar RNA, H/ACA box 75
147	chr1	86467346	86467841	496	*	R26_Combined_peak_147	34	.	2.22756	6.88312	3.49347	430	NA	NA	Distal Intergenic	chr1	86426329	86428049	1721	+	71863	uc007bvo.2	41017	ENSMUSG00000036574	1700019O17Rik	RIKEN cDNA 1700019O17 gene
148	chr1	86472253	86472537	285	*	R26_Combined_peak_148	51	.	2.44399	8.81529	5.17525	44	NA	NA	Distal Intergenic	chr1	86426329	86428049	1721	+	71863	uc007bvo.2	45924	ENSMUSG00000036574	1700019O17Rik	RIKEN cDNA 1700019O17 gene
149	chr1	86527662	86527908	247	*	R26_Combined_peak_149	52	.	1.94828	8.90197	5.25065	130	NA	NA	Promoter (<=1kb)	chr1	86526736	86530698	3963	+	19231	uc007bvp.1	926	ENSMUSG00000026238	Ptma	prothymosin alpha
150	chr1	86581534	86581879	346	*	R26_Combined_peak_150	25	.	1.90685	5.80919	2.59168	325	NA	NA	Promoter (<=1kb)	chr1	86543015	86582501	39487	-	18582	uc007bvq.1	622	ENSMUSG00000026239	Pde6d	phosphodiesterase 6D, cGMP-specific, rod, delta
151	chr1	87215139	87215371	233	*	R26_Combined_peak_151	66	.	2.542	10.4298	6.60696	112	NA	NA	Promoter (1-2kb)	chr1	87213939	87226607	12669	+	26987	uc007bwm.1	1200	ENSMUSG00000026254	Eif4e2	eukaryotic translation initiation factor 4E member 2
152	chr1	88526233	88526536	304	*	R26_Combined_peak_152	94	.	2.99498	13.5817	9.46206	121	NA	NA	Distal Intergenic	chr1	88499871	88510066	10196	-	14659	uc007byr.1	-16167	ENSMUSG00000062310	Glrp1	glutamine repeat protein 1
153	chr1	88537014	88537263	250	*	R26_Combined_peak_153	29	.	2.31871	6.26959	2.98158	173	NA	NA	Distal Intergenic	chr1	88551517	88562166	10650	+	100503197	uc007bys.2	-14254	ENSMUSG00000100798	Gm19589	predicted gene, 19589
154	chr1	88780359	88780589	231	*	R26_Combined_peak_154	62	.	2.52739	10.069	6.28604	180	NA	NA	Distal Intergenic	chr1	88754890	88755733	844	+	78650	uc007byu.1	25469	ENSMUSG00000097398	Platr5	pluripotency associated transcript 5
155	chr1	89039995	89040448	454	*	R26_Combined_peak_155	81	.	3.03031	12.143	8.15182	144	NA	NA	Distal Intergenic	chr1	89016113	89022210	6098	+	73475	uc029qrm.1	23882	ENSMUSG00000099378	1700067G17Rik	RIKEN cDNA 1700067G17 gene
156	chr1	89096241	89096474	234	*	R26_Combined_peak_156	94	.	2.84973	13.6112	9.4894	108	NA	NA	Intron (uc007byv.1/98402, intron 1 of 5)	chr1	89070462	89153793	83332	+	98402	uc007byv.1	25779	ENSMUSG00000036206	Sh3bp4	SH3-domain binding protein 4
157	chr1	89102647	89102899	253	*	R26_Combined_peak_157	22	.	1.93807	5.34628	2.20484	29	NA	NA	Intron (uc007byv.1/98402, intron 1 of 5)	chr1	89070462	89153793	83332	+	98402	uc007byv.1	32185	ENSMUSG00000036206	Sh3bp4	SH3-domain binding protein 4
158	chr1	89455619	89456593	975	*	R26_Combined_peak_158	43	.	1.93017	7.8551	4.3355	74	NA	NA	Promoter (<=1kb)	chr1	89454811	89895282	440472	+	347722	uc007byw.1	808	ENSMUSG00000055013	Agap1	ArfGAP with GTPase domain, ankyrin repeat and PH domain 1
159	chr1	89513820	89514215	396	*	R26_Combined_peak_159	101	.	2.42532	14.3688	10.183	280	NA	NA	Intron (uc007byw.1/347722, intron 1 of 17)	chr1	89454811	89895282	440472	+	347722	uc007byw.1	59009	ENSMUSG00000055013	Agap1	ArfGAP with GTPase domain, ankyrin repeat and PH domain 1
160	chr1	90981103	90981353	251	*	R26_Combined_peak_160	23	.	2.20969	5.47003	2.30944	106	NA	NA	Distal Intergenic	chr1	90958133	90969620	11488	-	19329	uc007bzo.2	-11483	ENSMUSG00000026304	Rab17	RAB17, member RAS oncogene family
161	chr1	91058216	91058495	280	*	R26_Combined_peak_161	43	.	2.30188	7.91147	4.38365	185	NA	NA	Intron (uc007bzp.2/16978, intron 1 of 12)	chr1	91053444	91117322	63879	+	16978	uc007bzr.2	4772	ENSMUSG00000026305	Lrrfip1	leucine rich repeat (in FLII) interacting protein 1
162	chr1	91059767	91060019	253	*	R26_Combined_peak_162	25	.	1.82413	5.7767	2.56576	206	NA	NA	Intron (uc007bzp.2/16978, intron 1 of 12)	chr1	91053444	91117322	63879	+	16978	uc007bzr.2	6323	ENSMUSG00000026305	Lrrfip1	leucine rich repeat (in FLII) interacting protein 1
163	chr1	91304287	91304769	483	*	R26_Combined_peak_163	19	.	1.77362	5.05723	1.96871	201	NA	NA	Intron (uc007cad.1/50880, intron 3 of 3)	chr1	91298338	91305454	7117	+	50880	uc007cad.1	5949	ENSMUSG00000026307	Scly	selenocysteine lyase
164	chr1	91397901	91398337	437	*	R26_Combined_peak_164	13	.	1.61232	4.27326	1.33117	436	NA	NA	Promoter (<=1kb)	chr1	91373861	91398783	24923	-	67444	uc007cak.1	446	ENSMUSG00000026309	Ilkap	integrin-linked kinase-associated serine/threonine phosphatase 2C
165	chr1	91816560	91816919	360	*	R26_Combined_peak_165	131	.	3.24648	17.5254	13.1116	216	NA	NA	Intron (uc007cbd.1/13345, intron 1 of 1)	chr1	91801477	91848027	46551	+	13345	uc007cbd.1	15083	ENSMUSG00000007805	Twist2	twist basic helix-loop-helix transcription factor 2
166	chr1	91823376	91823789	414	*	R26_Combined_peak_166	199	.	3.2913	24.7546	19.9474	219	NA	NA	Intron (uc007cbd.1/13345, intron 1 of 1)	chr1	91801477	91848027	46551	+	13345	uc007cbd.1	21899	ENSMUSG00000007805	Twist2	twist basic helix-loop-helix transcription factor 2
167	chr1	92372579	92373165	587	*	R26_Combined_peak_167	105	.	2.71713	14.7722	10.5552	227	NA	NA	Distal Intergenic	chr1	92464483	92464542	60	-	102465542	uc033fko.1	91377	NA	Mir6900	microRNA 6900
168	chr1	92592472	92592925	454	*	R26_Combined_peak_168	44	.	2.38856	8.01432	4.47582	110	NA	NA	Distal Intergenic	chr1	92596521	92597492	972	+	258483	uc007cbn.1	-3596	ENSMUSG00000062497	Olfr1411	olfactory receptor 1411
169	chr1	92832680	92832924	245	*	R26_Combined_peak_169	17	.	1.78426	4.77344	1.72967	35	NA	NA	Promoter (<=1kb)	chr1	92831686	92860196	28511	+	14733	uc007cbs.1	994	ENSMUSG00000034220	Gpc1	glypican 1
170	chr1	93205500	93205730	231	*	R26_Combined_peak_170	60	.	2.21787	9.75852	6.00682	143	NA	NA	Distal Intergenic	chr1	93235897	93296448	60552	+	208777	uc007cdm.1	-30167	ENSMUSG00000047793	Sned1	sushi, nidogen and EGF-like domains 1
171	chr1	93343782	93344511	730	*	R26_Combined_peak_171	98	.	2.31996	13.9689	9.81514	133	NA	NA	Promoter (<=1kb)	chr1	93343645	93367618	23974	+	66385	uc007cdv.1	137	ENSMUSG00000026275	Ppp1r7	protein phosphatase 1, regulatory (inhibitor) subunit 7
172	chr1	93349807	93350233	427	*	R26_Combined_peak_172	100	.	2.51529	14.1971	10.0269	200	NA	NA	Promoter (1-2kb)	chr1	93352158	93352285	128	+	102466630	uc033fkt.1	-1925	NA	Mir6345	microRNA 6345
173	chr1	93477697	93478209	513	*	R26_Combined_peak_173	47	.	1.88411	8.3	4.72319	422	NA	NA	Promoter (<=1kb)	chr1	93405940	93478917	72978	-	110611	uc007cdy.2	708	ENSMUSG00000034088	Hdlbp	high density lipoprotein (HDL) binding protein
174	chr1	93577106	93577365	260	*	R26_Combined_peak_174	34	.	2.26953	6.88312	3.49347	116	NA	NA	Intron (uc007ceb.2/227377, intron 11 of 12)	chr1	93620751	93635727	14977	-	59041	uc007ced.1	58362	ENSMUSG00000026277	Stk25	serine/threonine kinase 25 (yeast)
175	chr1	93668074	93668421	348	*	R26_Combined_peak_175	73	.	2.24068	11.3064	7.39378	173	NA	NA	Distal Intergenic	chr1	93685694	93695762	10069	+	51800	uc007cee.1	-17273	ENSMUSG00000026278	Bok	BCL2-related ovarian killer
176	chr1	93669608	93669867	260	*	R26_Combined_peak_176	24	.	2.00919	5.5833	2.40036	37	NA	NA	Distal Intergenic	chr1	93685694	93695762	10069	+	51800	uc007cee.1	-15827	ENSMUSG00000026278	Bok	BCL2-related ovarian killer
177	chr1	93672297	93673043	747	*	R26_Combined_peak_177	41	.	2.1169	7.67325	4.17964	660	NA	NA	Distal Intergenic	chr1	93685694	93695762	10069	+	51800	uc007cee.1	-12651	ENSMUSG00000026278	Bok	BCL2-related ovarian killer
178	chr1	93680292	93680542	251	*	R26_Combined_peak_178	26	.	1.80427	5.91221	2.68007	134	NA	NA	Distal Intergenic	chr1	93685694	93695762	10069	+	51800	uc007cee.1	-5152	ENSMUSG00000026278	Bok	BCL2-related ovarian killer
179	chr1	97769413	97769828	416	*	R26_Combined_peak_179	33	.	1.87021	6.75093	3.39058	331	NA	NA	Promoter (<=1kb)	chr1	97706043	97770092	64050	-	227399	uc007cfk.4	264	ENSMUSG00000040648	Ppip5k2	diphosphoinositol pentakisphosphate kinase 2
180	chr1	105908158	105908798	641	*	R26_Combined_peak_180	285	.	4.8144	33.6242	28.5165	342	NA	NA	Distal Intergenic	chr1	105990406	106034079	43674	+	227449	uc007cgq.3	-81608	ENSMUSG00000038866	Zcchc2	zinc finger, CCHC domain containing 2
181	chr1	105980640	105981248	609	*	R26_Combined_peak_181	41	.	2.69398	7.69563	4.19461	582	NA	NA	Distal Intergenic	chr1	105990406	106034079	43674	+	227449	uc007cgq.3	-9158	ENSMUSG00000038866	Zcchc2	zinc finger, CCHC domain containing 2
182	chr1	106758863	106759311	449	*	R26_Combined_peak_182	28	.	1.69222	6.05924	2.8002	434	NA	NA	Promoter (<=1kb)	chr1	106720410	106759742	39333	-	70750	uc007cgy.2	431	ENSMUSG00000009905	Kdsr	3-ketodihydrosphingosine reductase
183	chr1	118388094	118389189	1096	*	R26_Combined_peak_183	71	.	2.23714	10.98	7.10094	653	NA	NA	Promoter (<=1kb)	chr1	118389058	118503213	114156	+	76707	uc007cid.1	0	ENSMUSG00000064302	Clasp1	CLIP associating protein 1
184	chr1	118389490	118390576	1087	*	R26_Combined_peak_184	41	.	2.1169	7.67325	4.17964	153	NA	NA	Promoter (<=1kb)	chr1	118389058	118503213	114156	+	76707	uc007cid.1	432	ENSMUSG00000064302	Clasp1	CLIP associating protein 1
185	chr1	118458864	118459335	472	*	R26_Combined_peak_185	170	.	3.76162	21.7141	17.0513	322	NA	NA	Promoter (<=1kb)	chr1	118458669	118459265	597	-	68204	uc007cih.2	0	NA	2900060B14Rik	RIKEN cDNA 2900060B14 gene
186	chr1	118648143	118648406	264	*	R26_Combined_peak_186	70	.	2.64958	10.8957	7.02537	127	NA	NA	Intron (uc007cil.1/81879, intron 2 of 14)	chr1	118627945	118637766	9822	+	81879	uc007cik.1	20198	ENSMUSG00000026380	Tfcp2l1	transcription factor CP2-like 1
187	chr1	120073113	120073770	658	*	R26_Combined_peak_187	31	.	1.89838	6.47051	3.14881	638	NA	NA	Promoter (<=1kb)	chr1	120067377	120073780	6404	-	170706	uc007cjd.1	10	ENSMUSG00000050777	Tmem37	transmembrane protein 37
188	chr1	120074014	120074398	385	*	R26_Combined_peak_188	31	.	1.89838	6.47051	3.14881	171	NA	NA	Promoter (<=1kb)	chr1	120067377	120073780	6404	-	170706	uc007cjd.1	-234	ENSMUSG00000050777	Tmem37	transmembrane protein 37
189	chr1	120120586	120120994	409	*	R26_Combined_peak_189	131	.	2.65321	17.5851	13.1627	120	NA	NA	Promoter (<=1kb)	chr1	120113280	120120919	7640	-	13167	uc007cje.1	0	ENSMUSG00000026385	Dbi	diazepam binding inhibitor
190	chr1	120121587	120121857	271	*	R26_Combined_peak_190	16	.	1.8864	4.67269	1.65326	182	NA	NA	Promoter (<=1kb)	chr1	120121187	120188189	67003	+	73103	uc007cjg.1	400	ENSMUSG00000026388	3110009E18Rik	RIKEN cDNA 3110009E18 gene
191	chr1	120461489	120461754	266	*	R26_Combined_peak_191	96	.	2.81455	13.7461	9.61229	141	NA	NA	Distal Intergenic	chr1	120474538	120505084	30547	-	17167	uc007cjl.1	43330	ENSMUSG00000026390	Marco	macrophage receptor with collagenous structure
192	chr1	121567045	121567348	304	*	R26_Combined_peak_192	59	.	2.8038	9.74889	5.99852	250	NA	NA	Promoter (<=1kb)	chr1	121553835	121567980	14146	-	66942	uc007cjw.2	632	ENSMUSG00000001674	Ddx18	DEAD (Asp-Glu-Ala-Asp) box polypeptide 18
193	chr1	123315342	123315791	450	*	R26_Combined_peak_193	58	.	2.69621	9.55181	5.82689	111	NA	NA	Distal Intergenic	chr1	123332138	124045559	713422	-	269109	uc007cjx.2	729768	ENSMUSG00000036815	Dpp10	dipeptidylpeptidase 10
194	chr1	124912309	124913039	731	*	R26_Combined_peak_194	128	.	3.82101	17.2393	12.8407	326	NA	NA	Distal Intergenic	chr1	125392905	125435727	42823	-	74117	uc007cke.2	522688	ENSMUSG00000026341	Actr3	ARP3 actin-related protein 3
195	chr1	125428441	125428748	308	*	R26_Combined_peak_195	59	.	2.77387	9.69681	5.95341	132	NA	NA	Intron (uc007cke.2/74117, intron 11 of 11)	chr1	125392905	125435727	42823	-	74117	uc007cke.2	6979	ENSMUSG00000026341	Actr3	ARP3 actin-related protein 3
196	chr1	125434150	125434952	803	*	R26_Combined_peak_196	59	.	2.27475	9.68164	5.94064	697	NA	NA	Promoter (<=1kb)	chr1	125392905	125435727	42823	-	74117	uc007cke.2	775	ENSMUSG00000026341	Actr3	ARP3 actin-related protein 3
197	chr1	125436094	125436423	330	*	R26_Combined_peak_197	28	.	1.97205	6.17401	2.89888	46	NA	NA	Promoter (<=1kb)	chr1	125392905	125435727	42823	-	74117	uc007cke.2	-367	ENSMUSG00000026341	Actr3	ARP3 actin-related protein 3
198	chr1	125533001	125533296	296	*	R26_Combined_peak_198	23	.	2.31881	5.51802	2.34509	151	NA	NA	Distal Intergenic	chr1	125561016	125595684	34669	+	74150	uc007ckg.1	-27720	ENSMUSG00000026342	Slc35f5	solute carrier family 35, member F5
199	chr1	125561891	125562147	257	*	R26_Combined_peak_199	46	.	2.45506	8.19921	4.63321	192	NA	NA	Promoter (<=1kb)	chr1	125561016	125595684	34669	+	74150	uc007ckg.1	875	ENSMUSG00000026342	Slc35f5	solute carrier family 35, member F5
200	chr1	126356940	126357407	468	*	R26_Combined_peak_200	98	.	3.50687	13.9596	9.80649	339	NA	NA	Intron (uc011wqy.1/210356, intron 11 of 11)	chr1	125913636	126382185	468550	-	210356	uc011wqy.1	24778	ENSMUSG00000049690	Nckap5	NCK-associated protein 5
201	chr1	127205029	127205797	769	*	R26_Combined_peak_201	85	.	2.09506	12.5927	8.5614	369	NA	NA	Promoter (<=1kb)	chr1	127204986	127388212	183227	+	107895	uc007ckp.1	43	ENSMUSG00000036155	Mgat5	mannoside acetylglucosaminyltransferase 5
202	chr1	127622437	127622740	304	*	R26_Combined_peak_202	90	.	3.29704	13.1386	9.05626	110	NA	NA	Intron (uc007cku.1/72160, intron 7 of 8)	chr1	127486552	127678021	191470	-	72160	uc007cku.1	55281	ENSMUSG00000026347	Tmem163	transmembrane protein 163
203	chr1	127773205	127773521	317	*	R26_Combined_peak_203	67	.	2.93703	10.5653	6.72927	168	NA	NA	Promoter (<=1kb)	chr1	127753617	127774054	20438	-	100502745	uc007ckw.2	533	ENSMUSG00000102014	2900009J06Rik	RIKEN cDNA 2900009J06 gene
204	chr1	128103622	128104110	489	*	R26_Combined_peak_204	76	.	2.07007	11.5938	7.65458	93	NA	NA	Promoter (<=1kb)	chr1	128103306	128184654	81349	+	226412	uc007clh.1	316	ENSMUSG00000056211	R3hdm1	R3H domain containing 1
205	chr1	128416592	128417230	639	*	R26_Combined_peak_205	47	.	1.7899	8.30162	4.7244	476	NA	NA	Promoter (<=1kb)	chr1	128363707	128417416	53710	-	226414	uc007clp.2	186	ENSMUSG00000026356	Dars	aspartyl-tRNA synthetase
206	chr1	128701333	128701750	418	*	R26_Combined_peak_206	53	.	2.7744	9.01715	5.35447	132	NA	NA	Distal Intergenic	chr1	128588199	128592299	4101	-	12767	uc007clt.1	-109034	ENSMUSG00000045382	Cxcr4	chemokine (C-X-C motif) receptor 4
207	chr1	130519661	130520389	729	*	R26_Combined_peak_207	31	.	1.99305	6.52235	3.19215	14	NA	NA	Distal Intergenic	chr1	130439030	130462740	23711	-	13136	uc007cly.1	-56921	ENSMUSG00000026399	Cd55	CD55 molecule, decay accelerating factor for complement
208	chr1	130716190	130717294	1105	*	R26_Combined_peak_208	68	.	2.18603	10.7538	6.89557	740	NA	NA	Promoter (<=1kb)	chr1	130717327	130722057	4731	+	226418	uc007cmh.2	-33	ENSMUSG00000046404	Yod1	YOD1 OTU deubiquitinating enzyme 1 homologue (S. cerevisiae)
209	chr1	130717581	130717907	327	*	R26_Combined_peak_209	27	.	1.73492	6.04299	2.78564	154	NA	NA	Promoter (<=1kb)	chr1	130717327	130722057	4731	+	226418	uc007cmh.2	254	ENSMUSG00000046404	Yod1	YOD1 OTU deubiquitinating enzyme 1 homologue (S. cerevisiae)
210	chr1	130947597	130947906	310	*	R26_Combined_peak_210	41	.	2.35345	7.65652	4.1648	166	NA	NA	Distal Intergenic	chr1	130932656	130940073	7418	-	329244	uc007cmt.1	-7524	ENSMUSG00000016524	Il19	interleukin 19
211	chr1	131123809	131124200	392	*	R26_Combined_peak_211	13	.	1.81617	4.32281	1.37064	323	NA	NA	Distal Intergenic	chr1	131128441	131138234	9794	-	226419	uc007cmw.1	14034	ENSMUSG00000016526	Dyrk3	dual-specificity tyrosine-(Y)-phosphorylation regulated kinase 3
212	chr1	131143771	131144030	260	*	R26_Combined_peak_212	44	.	2.4821	8.03104	4.4893	166	NA	NA	Distal Intergenic	chr1	131128441	131138234	9794	-	226419	uc007cmw.1	-5537	ENSMUSG00000016526	Dyrk3	dual-specificity tyrosine-(Y)-phosphorylation regulated kinase 3
213	chr1	131528061	131528326	266	*	R26_Combined_peak_213	20	.	1.56142	5.21835	2.0979	13	NA	NA	Promoter (<=1kb)	chr1	131527989	131539872	11884	+	108900	uc007cnk.1	72	ENSMUSG00000055184	Fam72a	family with sequence similarity 72, member A
214	chr1	131828037	131828800	764	*	R26_Combined_peak_214	37	.	1.77944	7.14613	3.72407	187	NA	NA	Promoter (<=1kb)	chr1	131828012	131848864	20853	+	98396	uc007cnu.3	25	ENSMUSG00000013275	Slc41a1	solute carrier family 41, member 1
215	chr1	131911312	131912146	835	*	R26_Combined_peak_215	76	.	2.18385	11.6064	7.66561	117	NA	NA	Promoter (<=1kb)	chr1	131910458	131936321	25864	+	98415	uc007cnx.2	854	ENSMUSG00000026434	Nucks1	nuclear casein kinase and cyclin-dependent kinase substrate 1
216	chr1	131935661	131936000	340	*	R26_Combined_peak_216	21	.	1.99718	5.2994	2.1664	61	NA	NA	3' UTR	chr1	131910458	131936321	25864	+	98415	uc007cnx.2	25203	ENSMUSG00000026434	Nucks1	nuclear casein kinase and cyclin-dependent kinase substrate 1
217	chr1	132008340	132008624	285	*	R26_Combined_peak_217	83	.	2.58124	12.3891	8.37461	132	NA	NA	Promoter (<=1kb)	chr1	132007605	132023838	16234	+	13714	uc007cob.1	735	ENSMUSG00000026436	Elk4	ELK4, member of ETS oncogene family
218	chr1	132316204	132316893	690	*	R26_Combined_peak_218	16	.	1.50941	4.62211	1.61217	195	NA	NA	Promoter (<=1kb)	chr1	132316125	132333488	17364	+	74137	uc007coo.2	79	ENSMUSG00000009772	Nuak2	NUAK family, SNF1-like kinase, 2
219	chr1	132333754	132334359	606	*	R26_Combined_peak_219	86	.	2.3974	12.7253	8.68281	157	NA	NA	Downstream (<1kb)	chr1	132316125	132333488	17364	+	74137	uc007coo.2	17629	ENSMUSG00000009772	Nuak2	NUAK family, SNF1-like kinase, 2
220	chr1	132335310	132335950	641	*	R26_Combined_peak_220	67	.	2.12091	10.5629	6.7288	241	NA	NA	Downstream (1-2kb)	chr1	132316125	132333488	17364	+	74137	uc007coo.2	19185	ENSMUSG00000009772	Nuak2	NUAK family, SNF1-like kinase, 2
221	chr1	132417785	132418065	281	*	R26_Combined_peak_221	41	.	1.74816	7.69287	4.19461	42	NA	NA	Promoter (<=1kb)	chr1	132417453	132449975	32523	+	213452	uc011wrw.1	332	ENSMUSG00000042046	Dstyk	dual serine/threonine and tyrosine protein kinase
222	chr1	132476445	132476841	397	*	R26_Combined_peak_222	27	.	1.90296	5.94887	2.70636	343	NA	NA	Promoter (<=1kb)	chr1	132477367	132504490	27124	+	213464	uc007cow.2	-526	ENSMUSG00000026439	Rbbp5	retinoblastoma binding protein 5
223	chr1	132656319	132656717	399	*	R26_Combined_peak_223	14	.	1.72031	4.36685	1.40146	36	NA	NA	Intron (uc007cpd.2/269116, intron 25 of 26)	chr1	132564690	132642858	78169	-	269116	uc011wrx.1	-13461	ENSMUSG00000026442	Nfasc	neurofascin
224	chr1	133033353	133033828	476	*	R26_Combined_peak_224	27	.	2.02021	5.97416	2.72726	191	NA	NA	Distal Intergenic	chr1	132986105	133030587	44483	-	17248	uc007cpp.2	-2766	ENSMUSG00000054387	Mdm4	transformed mouse 3T3 cell double minute 4
225	chr1	133132296	133132922	627	*	R26_Combined_peak_225	13	.	1.69961	4.33253	1.37903	0	NA	NA	Promoter (<=1kb)	chr1	133131344	133139800	8457	+	108954	uc007cps.2	952	ENSMUSG00000046062	Ppp1r15b	protein phosphatase 1, regulatory (inhibitor) subunit 15b
226	chr1	133363851	133364084	234	*	R26_Combined_peak_226	55	.	1.682	9.18626	5.50078	72	NA	NA	Promoter (<=1kb)	chr1	133363572	133374723	11152	+	214253	uc011wsa.2	279	ENSMUSG00000070644	Etnk2	ethanolamine kinase 2
227	chr1	133397657	133397999	343	*	R26_Combined_peak_227	114	.	2.69005	15.7209	11.4328	170	NA	NA	Intron (uc007cqk.1/20668, intron 13 of 13)	chr1	133382300	133390645	8346	-	20668	uc007cqj.1	-7012	ENSMUSG00000070643	Sox13	SRY (sex determining region Y)-box 13
228	chr1	133594809	133595923	1115	*	R26_Combined_peak_228	25	.	1.33485	5.7504	2.54403	389	NA	NA	Distal Intergenic	chr1	133603871	133610280	6410	-	20643	uc007cql.2	14357	ENSMUSG00000090553	Snrpe	small nuclear ribonucleoprotein E
229	chr1	133659624	133660022	399	*	R26_Combined_peak_229	30	.	2.41004	6.40682	3.09276	183	NA	NA	Promoter (<=1kb)	chr1	133655879	133660885	5007	-	667118	uc007cqr.2	863	ENSMUSG00000102049	Zbed6	zinc finger, BED type containing 6
230	chr1	133660408	133660805	398	*	R26_Combined_peak_230	26	.	1.93535	5.90084	2.66999	186	NA	NA	Promoter (<=1kb)	chr1	133655879	133660885	5007	-	667118	uc007cqr.2	80	ENSMUSG00000102049	Zbed6	zinc finger, BED type containing 6
231	chr1	133668356	133669233	878	*	R26_Combined_peak_231	180	.	3.95293	22.7155	18.0029	486	NA	NA	Distal Intergenic	chr1	133619871	133661399	41529	-	70579	uc007cqn.2	-6957	ENSMUSG00000102976	Zc3h11a	zinc finger CCCH type containing 11A
232	chr1	133669481	133670529	1049	*	R26_Combined_peak_232	20	.	1.55316	5.12119	2.01593	773	NA	NA	Distal Intergenic	chr1	133619871	133661399	41529	-	70579	uc007cqn.2	-8082	ENSMUSG00000102976	Zc3h11a	zinc finger CCCH type containing 11A
233	chr1	133671089	133671467	379	*	R26_Combined_peak_233	25	.	1.82413	5.7767	2.56576	55	NA	NA	Distal Intergenic	chr1	133619871	133661399	41529	-	70579	uc007cqn.2	-9690	ENSMUSG00000102976	Zc3h11a	zinc finger CCCH type containing 11A
234	chr1	133692164	133692576	413	*	R26_Combined_peak_234	38	.	2.30723	7.24079	3.80115	225	NA	NA	Promoter (2-3kb)	chr1	133679029	133690108	11080	-	240754	uc007cqs.2	-2056	ENSMUSG00000051998	Lax1	lymphocyte transmembrane adaptor 1
235	chr1	133693893	133695205	1313	*	R26_Combined_peak_235	295	.	3.95103	34.6778	29.5408	539	NA	NA	Distal Intergenic	chr1	133679029	133690108	11080	-	240754	uc007cqs.2	-3785	ENSMUSG00000051998	Lax1	lymphocyte transmembrane adaptor 1
236	chr1	133695988	133696295	308	*	R26_Combined_peak_236	132	.	3.14195	17.6643	13.2371	161	NA	NA	Distal Intergenic	chr1	133679029	133690108	11080	-	240754	uc007cqs.2	-5880	ENSMUSG00000051998	Lax1	lymphocyte transmembrane adaptor 1
237	chr1	134098784	134099918	1135	*	R26_Combined_peak_237	49	.	2.13588	8.53961	4.93416	921	NA	NA	Distal Intergenic	chr1	134111242	134151540	40299	+	71884	uc007crf.2	-11324	ENSMUSG00000026450	Chit1	chitinase 1 (chitotriosidase)
238	chr1	134210243	134210669	427	*	R26_Combined_peak_238	116	.	2.58583	15.9095	11.6056	204	NA	NA	Intron (uc056yea.1/11539, intron 1 of 1)	chr1	134193448	134201060	7613	+	53311	uc007crh.1	16795	ENSMUSG00000042451	Mybph	myosin binding protein H
239	chr1	134362226	134362865	640	*	R26_Combined_peak_239	32	.	2.02377	6.64202	3.29628	23	NA	NA	Promoter (<=1kb)	chr1	134346097	134361999	15903	-	57439	uc007crq.1	-227	ENSMUSG00000042305	Tmem183a	transmembrane protein 183A
240	chr1	134419289	134420100	812	*	R26_Combined_peak_240	45	.	2.29261	8.13027	4.57698	422	NA	NA	Intron (uc007crx.1/72674, intron 1 of 7)	chr1	134415760	134432341	16582	+	72674	uc007cry.1	3529	ENSMUSG00000026457	Adipor1	adiponectin receptor 1
241	chr1	134454952	134455220	269	*	R26_Combined_peak_241	32	.	1.96963	6.55132	3.2172	229	NA	NA	Promoter (<=1kb)	chr1	134455555	134466570	11016	+	240756	uc007crz.1	-335	ENSMUSG00000026455	Klhl12	kelch-like 12
242	chr1	134492011	134492413	403	*	R26_Combined_peak_242	113	.	2.99424	15.6407	11.3577	225	NA	NA	Promoter (2-3kb)	chr1	134494660	134507884	13225	+	98710	uc007csc.1	-2247	ENSMUSG00000042229	Rabif	RAB interacting factor
243	chr1	134555317	134555582	266	*	R26_Combined_peak_243	34	.	2.19105	6.81367	3.4358	103	NA	NA	Distal Intergenic	chr1	134560178	134606791	46614	+	75605	uc007csf.2	-4596	ENSMUSG00000042207	Kdm5b	lysine (K)-specific demethylase 5B
244	chr1	134556520	134556801	282	*	R26_Combined_peak_244	65	.	2.12729	10.394	6.57595	56	NA	NA	Distal Intergenic	chr1	134560178	134606791	46614	+	75605	uc007csf.2	-3377	ENSMUSG00000042207	Kdm5b	lysine (K)-specific demethylase 5B
245	chr1	134961517	134961848	332	*	R26_Combined_peak_245	14	.	2.00453	4.39756	1.42552	108	NA	NA	Promoter (<=1kb)	chr1	134962565	134974179	11615	+	67196	uc007csp.2	-717	ENSMUSG00000026429	Ube2t	ubiquitin-conjugating enzyme E2T (putative)
246	chr1	135507869	135508216	348	*	R26_Combined_peak_246	34	.	2.12638	6.77628	3.41184	15	NA	NA	Promoter (2-3kb)	chr1	135458647	135510451	51805	-	215690	uc007ctl.1	2235	ENSMUSG00000009418	Nav1	neuron navigator 1
247	chr1	135509446	135509713	268	*	R26_Combined_peak_247	14	.	1.58157	4.40292	1.43023	40	NA	NA	Promoter (<=1kb)	chr1	135458647	135510451	51805	-	215690	uc007ctl.1	738	ENSMUSG00000009418	Nav1	neuron navigator 1
248	chr1	135510588	135510982	395	*	R26_Combined_peak_248	50	.	1.9001	8.64336	5.02208	74	NA	NA	Promoter (<=1kb)	chr1	135458647	135510451	51805	-	215690	uc007ctl.1	-137	ENSMUSG00000009418	Nav1	neuron navigator 1
249	chr1	135688389	135688708	320	*	R26_Combined_peak_249	78	.	2.33739	11.8498	7.88506	77	NA	NA	Distal Intergenic	chr1	135729197	135752229	23033	+	13007	uc007cto.1	-40489	ENSMUSG00000026421	Csrp1	cysteine and glycine-rich protein 1
250	chr1	135731629	135732183	555	*	R26_Combined_peak_250	46	.	2.1373	8.1898	4.62501	438	NA	NA	Promoter (2-3kb)	chr1	135729197	135752229	23033	+	13007	uc007cto.1	2432	ENSMUSG00000026421	Csrp1	cysteine and glycine-rich protein 1
251	chr1	136008138	136008363	226	*	R26_Combined_peak_251	31	.	2.39398	6.48464	3.15937	120	NA	NA	Promoter (<=1kb)	chr1	136008219	136035030	26812	+	66241	uc011wsv.1	0	ENSMUSG00000026411	Tmem9	transmembrane protein 9
252	chr1	136018600	136019055	456	*	R26_Combined_peak_252	21	.	1.83667	5.27981	2.15007	7	NA	NA	Promoter (<=1kb)	chr1	136018156	136035030	16875	+	66241	uc011wsw.1	444	ENSMUSG00000026411	Tmem9	transmembrane protein 9
253	chr1	136234018	136234329	312	*	R26_Combined_peak_253	229	.	3.07196	27.8559	22.9313	171	NA	NA	Promoter (<=1kb)	chr1	136213522	136234280	20759	-	67313	uc007cuo.2	0	ENSMUSG00000041605	5730559C18Rik	RIKEN cDNA 5730559C18 gene
254	chr1	136337480	136338351	872	*	R26_Combined_peak_254	49	.	2.27948	8.59289	4.98142	110	NA	NA	Intron (uc007cuq.1/67886, intron 18 of 18)	chr1	136268123	136346104	77982	-	67886	uc007cuq.1	7753	ENSMUSG00000041570	Camsap2	calmodulin regulated spectrin-associated protein family, member 2
255	chr1	136579276	136579880	605	*	R26_Combined_peak_255	174	.	3.90986	22.1537	17.4683	176	NA	NA	Distal Intergenic	chr1	136624901	136630391	5491	+	226442	uc007cuw.2	-45021	ENSMUSG00000041483	Zfp281	zinc finger protein 281
256	chr1	136690086	136690463	378	*	R26_Combined_peak_256	42	.	2.02313	7.70831	4.20567	235	NA	NA	Intron (uc029qtl.1/100503460, intron 2 of 2)	chr1	136696211	136725728	29518	+	100503474	uc007cuy.1	-5748	NA	Platr22	pluripotency associated transcript 22
257	chr1	136694733	136695064	332	*	R26_Combined_peak_257	79	.	2.66189	11.8743	7.90781	241	NA	NA	Promoter (1-2kb)	chr1	136696211	136725728	29518	+	100503474	uc007cuy.1	-1147	NA	Platr22	pluripotency associated transcript 22
258	chr1	136695641	136696797	1157	*	R26_Combined_peak_258	65	.	1.97966	10.3536	6.53981	449	NA	NA	Promoter (<=1kb)	chr1	136696211	136725728	29518	+	100503474	uc007cuy.1	0	NA	Platr22	pluripotency associated transcript 22
259	chr1	136698044	136699308	1265	*	R26_Combined_peak_259	102	.	2.65295	14.3887	10.2014	1073	NA	NA	Promoter (1-2kb)	chr1	136696211	136725728	29518	+	100503474	uc007cuy.1	1833	NA	Platr22	pluripotency associated transcript 22
260	chr1	136732613	136732913	301	*	R26_Combined_peak_260	15	.	1.98194	4.59472	1.588	12	NA	NA	Distal Intergenic	chr1	136696211	136725728	29518	+	100503474	uc007cuy.1	36402	NA	Platr22	pluripotency associated transcript 22
261	chr1	137579631	137579912	282	*	R26_Combined_peak_261	34	.	2.56893	6.79073	3.41543	90	NA	NA	Distal Intergenic	chr1	137966455	137966718	264	+	735252	uc007cve.2	-386543	ENSMUSG00000065565	Mir181a-1	microRNA 181a-1
262	chr1	138348296	138348890	595	*	R26_Combined_peak_262	122	.	3.0681	16.6413	12.2841	401	NA	NA	Distal Intergenic	chr1	138273738	138289462	15725	+	338375	uc007cvm.1	74558	ENSMUSG00000026394	Atp6v1g3	ATPase, H+ transporting, lysosomal V1 subunit G3
263	chr1	138571690	138572059	370	*	R26_Combined_peak_263	85	.	2.81308	12.5651	8.53662	73	NA	NA	Intron (uc007cvn.1/59125, intron 9 of 9)	chr1	138484714	138619696	134983	-	59125	uc007cvn.1	47637	ENSMUSG00000026393	Nek7	NIMA (never in mitosis gene a)-related expressed kinase 7
264	chr1	138962984	138963358	375	*	R26_Combined_peak_264	41	.	2.16739	7.68313	4.18751	256	NA	NA	Promoter (<=1kb)	chr1	138963709	139063715	100007	+	329260	uc007cvy.2	-351	ENSMUSG00000056268	Dennd1b	DENN/MADD domain containing 1B
265	chr1	143743132	143743482	351	*	R26_Combined_peak_265	30	.	2.44101	6.39219	3.08024	89	NA	NA	Exon (uc056yed.1/uc056yed.1, exon 1 of 1)	chr1	143740447	143749678	9232	+	69367	uc007cxc.1	2685	ENSMUSG00000018196	Glrx2	glutaredoxin 2 (thioltransferase)
266	chr1	145770067	145770328	262	*	R26_Combined_peak_266	23	.	2.31881	5.51802	2.34509	196	NA	NA	Distal Intergenic	chr1	146495666	146902472	406807	+	215378	uc007cxo.2	-725338	ENSMUSG00000035131	Brinp3	bone morphogenetic protein/retinoic acid inducible neural specific 3
267	chr1	150301457	150301781	325	*	R26_Combined_peak_267	95	.	3.45173	13.6831	9.55472	173	NA	NA	Distal Intergenic	chr1	150319417	150333903	14487	+	20028	uc007cxx.2	-17636	ENSMUSG00000006007	Pdc	phosducin
268	chr1	150425877	150426570	694	*	R26_Combined_peak_268	40	.	2.65163	7.50651	4.03322	82	NA	NA	Intron (uc007cyb.2/108989, intron 29 of 51)	chr1	150429335	150440315	10981	+	108989	uc007cye.1	-2765	ENSMUSG00000006005	Tpr	translocated promoter region, nuclear basket protein
269	chr1	151144450	151144852	403	*	R26_Combined_peak_269	92	.	3.44434	13.3878	9.28299	283	NA	NA	Downstream (<1kb)	chr1	151138034	151144095	6062	+	402734	uc029qtz.1	6416	NA	C730036E19Rik	RIKEN cDNA C730036E19 gene
270	chr1	151153682	151154401	720	*	R26_Combined_peak_270	177	.	4.0048	22.4631	17.7641	236	NA	NA	Distal Intergenic	chr1	151138034	151144095	6062	+	402734	uc029qtz.1	15648	NA	C730036E19Rik	RIKEN cDNA C730036E19 gene
271	chr1	151427237	151427600	364	*	R26_Combined_peak_271	34	.	2.56893	6.79073	3.41543	67	NA	NA	Promoter (<=1kb)	chr1	151367699	151428435	60737	-	66875	uc007cyq.2	835	ENSMUSG00000052748	Swt1	SWT1 RNA endoribonuclease homolog (S. cerevisiae)
272	chr1	151429224	151429576	353	*	R26_Combined_peak_272	82	.	3.01428	12.2682	8.26527	84	NA	NA	Promoter (<=1kb)	chr1	151428706	151458183	29478	+	98685	uc007cyw.2	518	ENSMUSG00000053286	Trmt1l	tRNA methyltransferase 1 like
273	chr1	152089022	152089503	482	*	R26_Combined_peak_273	32	.	2.17309	6.57756	3.24003	371	NA	NA	Promoter (<=1kb)	chr1	151852403	152090320	237918	-	69399	uc007czd.2	817	ENSMUSG00000032666	1700025G04Rik	RIKEN cDNA 1700025G04 gene
274	chr1	152091124	152091572	449	*	R26_Combined_peak_274	13	.	1.60383	4.25188	1.3129	0	NA	NA	Promoter (<=1kb)	chr1	151852403	152090320	237918	-	69399	uc007czd.2	-804	ENSMUSG00000032666	1700025G04Rik	RIKEN cDNA 1700025G04 gene
275	chr1	152115794	152116141	348	*	R26_Combined_peak_275	57	.	2.26581	9.47334	5.75565	279	NA	NA	Distal Intergenic	chr1	151852403	152090320	237918	-	69399	uc007czd.2	-25474	ENSMUSG00000032666	1700025G04Rik	RIKEN cDNA 1700025G04 gene
276	chr1	152123923	152124344	422	*	R26_Combined_peak_276	68	.	3.06916	10.659	6.81004	185	NA	NA	Distal Intergenic	chr1	151852403	152090320	237918	-	69399	uc007czd.2	-33603	ENSMUSG00000032666	1700025G04Rik	RIKEN cDNA 1700025G04 gene
277	chr1	152201611	152202525	915	*	R26_Combined_peak_277	68	.	3.06916	10.659	6.81004	552	NA	NA	Distal Intergenic	chr1	151852403	152090320	237918	-	69399	uc007czd.2	-111291	ENSMUSG00000032666	1700025G04Rik	RIKEN cDNA 1700025G04 gene
278	chr1	152585527	152585849	323	*	R26_Combined_peak_278	91	.	3.06518	13.2259	9.13692	220	NA	NA	Intron (uc007czh.1/19731, intron 15 of 17)	chr1	152517530	152625111	107582	-	19731	uc007czh.1	39262	ENSMUSG00000026482	Rgl1	ral guanine nucleotide dissociation stimulator,-like 1
279	chr1	152790377	152790621	245	*	R26_Combined_peak_279	13	.	2.00686	4.28868	1.34328	9	NA	NA	Distal Intergenic	chr1	152807257	152836990	29734	+	17970	uc007czm.1	-16636	ENSMUSG00000026480	Ncf2	neutrophil cytosolic factor 2
280	chr1	152903218	152903745	528	*	R26_Combined_peak_280	13	.	1.69877	4.28438	1.3395	526	NA	NA	Promoter (<=1kb)	chr1	152836995	152902646	65652	-	226517	uc007czo.2	-572	ENSMUSG00000042772	Smg7	Smg-7 homolog, nonsense mediated mRNA decay factor (C. elegans)
281	chr1	153486167	153486844	678	*	R26_Combined_peak_281	15	.	1.64737	4.56799	1.56734	677	NA	NA	Promoter (<=1kb)	chr1	153455758	153487660	31903	-	13211	uc007czy.1	816	ENSMUSG00000042699	Dhx9	DEAH (Asp-Glu-Ala-His) box polypeptide 9
282	chr1	153626518	153626840	323	*	R26_Combined_peak_282	146	.	3.44451	19.2087	14.6901	155	NA	NA	Distal Intergenic	chr1	153653037	153697665	44629	+	67792	uc007dad.1	-26197	ENSMUSG00000042671	Rgs8	regulator of G-protein signaling 8
283	chr1	153835883	153836137	255	*	R26_Combined_peak_283	13	.	1.94762	4.24019	1.30244	249	NA	NA	Intron (uc029quf.1/240816, intron 17 of 20)	chr1	153779387	153844141	64755	-	240816	uc029quf.1	8004	ENSMUSG00000042641	Rgsl1	regulator of G-protein signaling like 1
284	chr1	155039962	155040193	232	*	R26_Combined_peak_284	29	.	2.21952	6.17744	2.90112	137	NA	NA	Distal Intergenic	chr1	155096367	155099636	3270	-	15939	uc007dax.2	59443	ENSMUSG00000056708	Ier5	immediate early response 5
285	chr1	155243936	155244816	881	*	R26_Combined_peak_285	41	.	1.75969	7.61474	4.12794	838	NA	NA	Distal Intergenic	chr1	155191429	155208256	16828	+	58244	uc007dbd.1	52507	ENSMUSG00000026470	Stx6	syntaxin 6
286	chr1	155245310	155246007	698	*	R26_Combined_peak_286	50	.	2.13463	8.64942	5.02782	73	NA	NA	Distal Intergenic	chr1	155191429	155208256	16828	+	58244	uc007dbd.1	53881	ENSMUSG00000026470	Stx6	syntaxin 6
287	chr1	155248016	155248373	358	*	R26_Combined_peak_287	13	.	1.69877	4.28438	1.3395	88	NA	NA	Distal Intergenic	chr1	155191429	155208256	16828	+	58244	uc007dbd.1	56587	ENSMUSG00000026470	Stx6	syntaxin 6
288	chr1	155438685	155438923	239	*	R26_Combined_peak_288	19	.	2.21386	5.07587	1.98511	235	NA	NA	Distal Intergenic	chr1	155275657	155417444	141788	-	19775	uc007dbf.1	-21241	ENSMUSG00000026469	Xpr1	xenotropic and polytropic retrovirus receptor 1
289	chr1	155527464	155527694	231	*	R26_Combined_peak_289	14	.	1.81505	4.43217	1.45368	171	NA	NA	Distal Intergenic	chr1	155558120	155572287	14168	+	72482	uc007dbk.2	-30426	ENSMUSG00000033701	Acbd6	acyl-Coenzyme A binding domain containing 6
290	chr1	155813159	155813451	293	*	R26_Combined_peak_290	38	.	2.18066	7.25571	3.8143	83	NA	NA	Promoter (<=1kb)	chr1	155778155	155812899	34745	-	104009	uc007dbo.1	-260	ENSMUSG00000033684	Qsox1	quiescin Q6 sulfhydryl oxidase 1
291	chr1	155972412	155972892	481	*	R26_Combined_peak_291	24	.	1.58958	5.59866	2.41462	456	NA	NA	Promoter (<=1kb)	chr1	155844964	155973255	128292	-	74081	uc007dbs.2	363	ENSMUSG00000033671	Cep350	centrosomal protein 350
292	chr1	156217522	156217958	437	*	R26_Combined_peak_292	24	.	2.05043	5.6128	2.42636	413	NA	NA	Distal Intergenic	chr1	156075956	156205026	129071	-	329274	uc033fmn.1	-12496	ENSMUSG00000015484	Fam163a	family with sequence similarity 163, member A
293	chr1	156268155	156268695	541	*	R26_Combined_peak_293	155	.	4.1947	20.111	15.5364	261	NA	NA	Intron (uc007dcf.3/214575, intron 5 of 15)	chr1	156255296	156301906	46611	-	214575	uc007dcf.3	33211	ENSMUSG00000060985	Tdrd5	tudor domain containing 5
294	chr1	156614025	156614538	514	*	R26_Combined_peak_294	41	.	2.1169	7.67325	4.17964	316	NA	NA	Intron (uc007dcl.2/11352, intron 1 of 11)	chr1	156558787	156649619	90833	+	11352	uc007dcl.2	55238	ENSMUSG00000026596	Abl2	v-abl Abelson murine leukemia viral oncogene 2 (arg, Abelson-related gene)
295	chr1	156717940	156718501	562	*	R26_Combined_peak_295	15	.	1.55533	4.57981	1.57667	556	NA	NA	Promoter (<=1kb)	chr1	156678571	156718910	40340	-	215015	uc007dcp.1	409	ENSMUSG00000033557	Fam20b	family with sequence similarity 20, member B
296	chr1	156939978	156940507	530	*	R26_Combined_peak_296	15	.	1.68264	4.50625	1.51581	0	NA	NA	Promoter (<=1kb)	chr1	156804166	156939626	135461	-	78255	uc007dcu.2	-352	ENSMUSG00000026594	Ralgps2	Ral GEF with PH domain and SH3 binding motif 2
297	chr1	156960757	156961163	407	*	R26_Combined_peak_297	46	.	2.75651	8.16422	4.60453	350	NA	NA	Distal Intergenic	chr1	156804166	156939626	135461	-	78255	uc007dcu.2	-21131	ENSMUSG00000026594	Ralgps2	Ral GEF with PH domain and SH3 binding motif 2
298	chr1	156961545	156961772	228	*	R26_Combined_peak_298	75	.	3.144	11.4765	7.5482	132	NA	NA	Distal Intergenic	chr1	156804166	156939626	135461	-	78255	uc007dcu.2	-21919	ENSMUSG00000026594	Ralgps2	Ral GEF with PH domain and SH3 binding motif 2
299	chr1	157411104	157411447	344	*	R26_Combined_peak_299	78	.	3.13279	11.8074	7.84609	139	NA	NA	Promoter (<=1kb)	chr1	157412352	157420236	7885	+	69953	uc007ddi.1	-905	ENSMUSG00000049881	2810025M15Rik	RIKEN cDNA 2810025M15 gene
300	chr1	159535683	159535979	297	*	R26_Combined_peak_300	117	.	3.35133	16.105	11.7858	82	NA	NA	Intron (uc007dea.2/21960, intron 1 of 22)	chr1	159523769	159924922	401154	+	21960	uc007dea.2	11914	ENSMUSG00000015829	Tnr	tenascin R
301	chr1	160907200	160907593	394	*	R26_Combined_peak_301	22	.	1.83935	5.38519	2.23766	14	NA	NA	Promoter (<=1kb)	chr1	160906411	160974976	68566	+	381305	uc007del.2	789	ENSMUSG00000040423	Rc3h1	RING CCCH (C3H) domains 1
302	chr1	161033925	161034422	498	*	R26_Combined_peak_302	39	.	1.84797	7.38625	3.92817	462	NA	NA	Promoter (<=1kb)	chr1	161017756	161034284	16529	-	240869	uc007deq.1	0	ENSMUSG00000043467	Zbtb37	zinc finger and BTB domain containing 37
303	chr1	161035149	161036519	1371	*	R26_Combined_peak_303	105	.	2.52216	14.7537	10.5386	146	NA	NA	Promoter (<=1kb)	chr1	161035166	161038037	2872	+	14455	uc007det.1	0	ENSMUSG00000053332	Gas5	growth arrest specific 5
304	chr1	161039162	161040000	839	*	R26_Combined_peak_304	20	.	1.6749	5.13082	2.02328	803	NA	NA	Promoter (1-2kb)	chr1	161038092	161038156	65	+	100217446	uc011wuo.1	1070	ENSMUSG00000064968	Snord47	small nucleolar RNA, C/D box 47
305	chr1	161071014	161072093	1080	*	R26_Combined_peak_305	54	.	2.4266	9.16798	5.4839	295	NA	NA	Promoter (<=1kb)	chr1	161070767	161086343	15577	+	70454	uc007dfe.3	247	ENSMUSG00000026708	Cenpl	centromere protein L
306	chr1	161249376	161249827	452	*	R26_Combined_peak_306	23	.	2.03732	5.53788	2.36197	424	NA	NA	Promoter (1-2kb)	chr1	161240112	161251210	11099	-	11758	uc007dfl.2	1383	ENSMUSG00000026701	Prdx6	peroxiredoxin 6
307	chr1	161250770	161251072	303	*	R26_Combined_peak_307	31	.	1.71589	6.4512	3.13189	225	NA	NA	Promoter (<=1kb)	chr1	161240112	161251210	11099	-	11758	uc007dfl.2	138	ENSMUSG00000026701	Prdx6	peroxiredoxin 6
308	chr1	162547695	162548194	500	*	R26_Combined_peak_308	16	.	1.74309	4.71512	1.68988	497	NA	NA	Promoter (<=1kb)	chr1	162533672	162548345	14674	-	71449	uc007dgh.1	151	ENSMUSG00000026694	Mettl13	methyltransferase like 13
309	chr1	162571170	162571724	555	*	R26_Combined_peak_309	28	.	1.87472	6.09634	2.83263	41	NA	NA	Promoter (<=1kb)	chr1	162570828	162599078	28251	+	53330	uc007dgl.1	342	ENSMUSG00000026696	Vamp4	vesicle-associated membrane protein 4
310	chr1	162953109	162953476	368	*	R26_Combined_peak_310	34	.	2.06437	6.82482	3.44363	102	NA	NA	Distal Intergenic	chr1	162916551	162937515	20965	-	226565	uc007dhd.1	-15594	ENSMUSG00000095576	Fmo6	flavin containing monooxygenase 6
311	chr1	163443836	163444138	303	*	R26_Combined_peak_311	114	.	3.69446	15.7243	11.4334	160	NA	NA	Distal Intergenic	chr1	163384909	163403641	18733	-	98376	uc007dhl.1	-40195	ENSMUSG00000040124	Gorab	golgin, RAB6-interacting
312	chr1	164249788	164250523	736	*	R26_Combined_peak_312	14	.	1.7163	4.4814	1.49458	4	NA	NA	Promoter (<=1kb)	chr1	164249046	164265385	16340	+	116914	uc007did.2	742	ENSMUSG00000040918	Slc19a2	solute carrier family 19 (thiamine transporter), member 2
313	chr1	165291511	165292015	505	*	R26_Combined_peak_313	152	.	3.49079	19.8006	15.2455	279	NA	NA	Distal Intergenic	chr1	165295766	165321851	26086	+	240888	uc007dja.1	-3751	ENSMUSG00000040836	Gpr161	G protein-coupled receptor 161
314	chr1	165459416	165460015	600	*	R26_Combined_peak_314	19	.	1.54842	5.01582	1.93375	562	NA	NA	Promoter (<=1kb)	chr1	165329501	165460463	130963	-	74106	uc007djb.2	448	ENSMUSG00000026571	Dcaf6	DDB1 and CUL4 associated factor 6
315	chr1	165461368	165461879	512	*	R26_Combined_peak_315	16	.	1.53983	4.67034	1.65225	7	NA	NA	Promoter (<=1kb)	chr1	165461208	165481214	20007	+	70456	uc007djd.1	160	ENSMUSG00000026568	Mpc2	mitochondrial pyruvate carrier 2
316	chr1	165635327	165635649	323	*	R26_Combined_peak_316	23	.	2.09569	5.51846	2.34548	74	NA	NA	Promoter (<=1kb)	chr1	165592181	165634541	42361	-	68481	uc007djh.1	-786	ENSMUSG00000026566	Mpzl1	myelin protein zero-like 1
317	chr1	165775878	165776104	227	*	R26_Combined_peak_317	61	.	2.73959	9.88857	6.12432	71	NA	NA	Downstream (<1kb)	chr1	165763780	165775304	11525	+	433375	uc007djm.1	12098	ENSMUSG00000040713	Creg1	cellular repressor of E1A-stimulated genes 1
318	chr1	165863589	165864097	509	*	R26_Combined_peak_318	62	.	2.83514	10.0254	6.2468	379	NA	NA	Intron (uc007djo.2/12503, intron 7 of 7)	chr1	165875474	165880475	5002	-	18986	uc007djt.1	16378	ENSMUSG00000026565	Pou2f1	POU domain, class 2, transcription factor 1
319	chr1	166000455	166001026	572	*	R26_Combined_peak_319	34	.	2.5064	6.79073	3.41543	509	NA	NA	Promoter (1-2kb)	chr1	165865154	166002634	137481	-	18986	uc007djy.2	1608	ENSMUSG00000026565	Pou2f1	POU domain, class 2, transcription factor 1
320	chr1	166001419	166001693	275	*	R26_Combined_peak_320	17	.	1.7672	4.81158	1.76122	272	NA	NA	Promoter (<=1kb)	chr1	165865154	166002634	137481	-	18986	uc007djy.2	941	ENSMUSG00000026565	Pou2f1	POU domain, class 2, transcription factor 1
321	chr1	166964620	166964985	366	*	R26_Combined_peak_321	91	.	2.77267	13.2411	9.15055	144	NA	NA	Distal Intergenic	chr1	166974023	166999730	25708	-	100503962	uc007dkr.2	34745	ENSMUSG00000102548	Gm16701	predicted gene, 16701
322	chr1	166968216	166968560	345	*	R26_Combined_peak_322	25	.	2.04193	5.78626	2.57331	227	NA	NA	Distal Intergenic	chr1	166974023	166999730	25708	-	100503962	uc007dkr.2	31170	ENSMUSG00000102548	Gm16701	predicted gene, 16701
323	chr1	167271153	167271594	442	*	R26_Combined_peak_323	30	.	2.11552	6.34855	3.04703	341	NA	NA	Intron (uc007dku.2/80914, intron 6 of 6)	chr1	167226084	167285127	59044	-	80914	uc007dku.2	13533	ENSMUSG00000026558	Uck2	uridine-cytidine kinase 2
324	chr1	167283763	167284351	589	*	R26_Combined_peak_324	54	.	2.01223	9.08711	5.4154	112	NA	NA	Promoter (<=1kb)	chr1	167226084	167285127	59044	-	80914	uc007dku.2	776	ENSMUSG00000026558	Uck2	uridine-cytidine kinase 2
325	chr1	167285329	167285691	363	*	R26_Combined_peak_325	38	.	1.94687	7.34721	3.89332	71	NA	NA	Promoter (<=1kb)	chr1	167226084	167285127	59044	-	80914	uc007dku.2	-202	ENSMUSG00000026558	Uck2	uridine-cytidine kinase 2
326	chr1	168213879	168214281	403	*	R26_Combined_peak_326	64	.	2.85869	10.2351	6.43248	232	NA	NA	Intron (uc007dld.2/18514, intron 6 of 7)	chr1	168119364	168432169	312806	-	18514	uc007dld.2	217888	ENSMUSG00000052534	Pbx1	pre B cell leukemia homeobox 1
327	chr1	170175264	170175553	290	*	R26_Combined_peak_327	28	.	1.83922	6.15559	2.88231	50	NA	NA	Promoter (<=1kb)	chr1	170141223	170174964	33742	-	107652	uc007dlw.2	-300	ENSMUSG00000026670	Uap1	UDP-N-acetylglucosamine pyrophosphorylase 1
328	chr1	170432037	170432281	245	*	R26_Combined_peak_328	30	.	2.31192	6.37906	3.06856	173	NA	NA	Intron (uc011wvt.1/70729, intron 8 of 9)	chr1	170317496	170329307	11812	-	70729	uc007dme.1	-102730	ENSMUSG00000038473	Nos1ap	nitric oxide synthase 1 (neuronal) adaptor protein
329	chr1	170529783	170530013	231	*	R26_Combined_peak_329	21	.	2.20891	5.33502	2.19461	29	NA	NA	Intron (uc011wvt.1/70729, intron 9 of 9)	chr1	170323911	170557110	233200	-	70729	uc007dmf.1	27097	ENSMUSG00000038473	Nos1ap	nitric oxide synthase 1 (neuronal) adaptor protein
330	chr1	170530777	170531486	710	*	R26_Combined_peak_330	196	.	3.8244	24.4442	19.6506	405	NA	NA	Intron (uc011wvt.1/70729, intron 9 of 9)	chr1	170323911	170557110	233200	-	70729	uc007dmf.1	25624	ENSMUSG00000038473	Nos1ap	nitric oxide synthase 1 (neuronal) adaptor protein
331	chr1	170866500	170867798	1299	*	R26_Combined_peak_331	201	.	3.44293	24.9951	20.1765	1042	NA	NA	Promoter (<=1kb)	chr1	170704457	170867771	163315	-	226641	uc007dmj.1	0	ENSMUSG00000026663	Atf6	activating transcription factor 6
332	chr1	170868546	170868963	418	*	R26_Combined_peak_332	204	.	3.27549	25.3131	20.4816	262	NA	NA	Promoter (<=1kb)	chr1	170704457	170867771	163315	-	226641	uc007dmj.1	-775	ENSMUSG00000026663	Atf6	activating transcription factor 6
333	chr1	170869420	170869823	404	*	R26_Combined_peak_333	37	.	2.63145	7.23772	3.79823	91	NA	NA	Promoter (1-2kb)	chr1	170704457	170867771	163315	-	226641	uc007dmj.1	-1649	ENSMUSG00000026663	Atf6	activating transcription factor 6
334	chr1	171150180	171150477	298	*	R26_Combined_peak_334	14	.	1.5504	4.42776	1.45079	292	NA	NA	Promoter (<=1kb)	chr1	171129157	171150603	21447	-	66052	uc007dnb.2	126	ENSMUSG00000058076	Sdhc	succinate dehydrogenase complex, subunit C, integral membrane protein
335	chr1	171165588	171165946	359	*	R26_Combined_peak_335	85	.	3.15426	12.61	8.57737	115	NA	NA	Distal Intergenic	chr1	171155520	171161123	5604	+	17528	uc007dnd.1	10068	ENSMUSG00000056569	Mpz	myelin protein zero
336	chr1	171192984	171193362	379	*	R26_Combined_peak_336	47	.	2.17646	8.37462	4.78815	348	NA	NA	Intron (uc009uzy.1/66425, intron 2 of 2)	chr1	171173264	171196286	23023	-	66425	uc009uzy.1	2924	ENSMUSG00000038370	Pcp4l1	Purkinje cell protein 4-like 1
337	chr1	171270820	171271098	279	*	R26_Combined_peak_337	13	.	1.61563	4.29024	1.3448	6	NA	NA	Promoter (<=1kb)	chr1	171270328	171276895	6568	+	57370	uc007dnp.2	492	ENSMUSG00000052423	B4galt3	UDP-Gal:betaGlcNAc beta 1,4-galactosyltransferase, polypeptide 3
338	chr1	171280793	171281048	256	*	R26_Combined_peak_338	79	.	2.46352	11.8969	7.92836	112	NA	NA	Promoter (<=1kb)	chr1	171276992	171281186	4195	-	19044	uc007dns.1	138	ENSMUSG00000062729	Ppox	protoporphyrinogen oxidase
339	chr1	171281385	171281719	335	*	R26_Combined_peak_339	47	.	2.03774	8.3762	4.78917	82	NA	NA	Promoter (<=1kb)	chr1	171276992	171281186	4195	-	19044	uc007dns.1	-199	ENSMUSG00000062729	Ppox	protoporphyrinogen oxidase
340	chr1	171287360	171287761	402	*	R26_Combined_peak_340	25	.	1.78072	5.74125	2.53557	316	NA	NA	Promoter (<=1kb)	chr1	171281953	171287961	6009	-	30941	uc011wwa.1	200	ENSMUSG00000053483	Usp21	ubiquitin specific peptidase 21
341	chr1	171330171	171330947	777	*	R26_Combined_peak_341	79	.	2.76798	11.9585	7.98569	607	NA	NA	Promoter (<=1kb)	chr1	171331234	171342501	11268	+	21945	uc007dnz.2	-287	ENSMUSG00000013973	Dedd	death effector domain-containing
342	chr1	171344706	171344962	257	*	R26_Combined_peak_342	65	.	2.52464	10.3103	6.50005	184	NA	NA	Promoter (<=1kb)	chr1	171342237	171345645	3409	-	27045	uc007doa.2	683	ENSMUSG00000013997	Nit1	nitrilase 1
343	chr1	171411542	171411774	233	*	R26_Combined_peak_343	30	.	1.78786	6.32421	3.02706	80	NA	NA	Promoter (<=1kb)	chr1	171411681	171418759	7079	+	22278	uc007dol.2	0	ENSMUSG00000026641	Usf1	upstream transcription factor 1
344	chr1	171412082	171412407	326	*	R26_Combined_peak_344	56	.	2.34371	9.3781	5.67177	174	NA	NA	Promoter (<=1kb)	chr1	171411681	171418759	7079	+	22278	uc007dol.2	401	ENSMUSG00000026641	Usf1	upstream transcription factor 1
345	chr1	171438347	171439977	1631	*	R26_Combined_peak_345	174	.	3.14705	22.1386	17.4535	1160	NA	NA	Promoter (<=1kb)	chr1	171437561	171464593	27033	+	16456	uc007doo.1	786	ENSMUSG00000038235	F11r	F11 receptor
346	chr1	171540445	171540840	396	*	R26_Combined_peak_346	18	.	1.49832	4.88215	1.82164	391	NA	NA	Distal Intergenic	chr1	171518124	171535294	17171	-	16429	uc007doq.2	-5151	ENSMUSG00000038209	Itln1	intelectin 1 (galactofuranose binding)
347	chr1	171889272	171889539	268	*	R26_Combined_peak_347	39	.	2.29127	7.42602	3.96247	203	NA	NA	3' UTR	chr1	171917537	171943868	26332	+	30925	uc007dpg.1	-27998	ENSMUSG00000015314	Slamf6	SLAM family member 6
348	chr1	172148753	172149164	412	*	R26_Combined_peak_348	21	.	1.92236	5.2468	2.12296	13	NA	NA	Promoter (<=1kb)	chr1	172148178	172196393	48216	+	98193	uc007dpx.2	575	ENSMUSG00000026554	Dcaf8	DDB1 and CUL4 associated factor 8
349	chr1	172288904	172289192	289	*	R26_Combined_peak_349	34	.	2.0219	6.84303	3.45973	100	NA	NA	Intron (uc007dqb.1/140559, intron 1 of 8)	chr1	172271709	172298064	26356	-	98660	uc007dqc.1	8872	ENSMUSG00000007097	Atp1a2	ATPase, Na+/K+ transporting, alpha 2 polypeptide
350	chr1	172289457	172289775	319	*	R26_Combined_peak_350	117	.	2.93487	16.014	11.7021	209	NA	NA	Intron (uc007dqb.1/140559, intron 1 of 8)	chr1	172271709	172298064	26356	-	98660	uc007dqc.1	8289	ENSMUSG00000007097	Atp1a2	ATPase, Na+/K+ transporting, alpha 2 polypeptide
351	chr1	172309856	172310254	399	*	R26_Combined_peak_351	43	.	2.05369	7.85985	4.33909	307	NA	NA	Promoter (2-3kb)	chr1	172312407	172319835	7429	+	140559	uc007dqe.1	-2153	ENSMUSG00000038034	Igsf8	immunoglobulin superfamily, member 8
352	chr1	172375546	172375840	295	*	R26_Combined_peak_352	43	.	2.42156	7.90452	4.37734	262	NA	NA	Promoter (<=1kb)	chr1	172376531	172384099	7569	+	67556	uc007dqk.2	-691	ENSMUSG00000050229	Pigm	phosphatidylinositol glycan anchor biosynthesis, class M
353	chr1	172411513	172411756	244	*	R26_Combined_peak_353	45	.	2.55012	8.06347	4.51785	103	NA	NA	Distal Intergenic	chr1	172376531	172384099	7569	+	67556	uc007dqk.2	34982	ENSMUSG00000050229	Pigm	phosphatidylinositol glycan anchor biosynthesis, class M
354	chr1	172481749	172482247	499	*	R26_Combined_peak_354	38	.	1.82947	7.27887	3.8355	228	NA	NA	Promoter (<=1kb)	chr1	172482213	172491045	8833	+	93842	uc007dqm.2	0	ENSMUSG00000037995	Igsf9	immunoglobulin superfamily, member 9
355	chr1	172500349	172500688	340	*	R26_Combined_peak_355	44	.	1.97241	7.97882	4.44366	162	NA	NA	Promoter (<=1kb)	chr1	172500246	172507375	7130	+	21346	uc007dqp.1	103	ENSMUSG00000026547	Tagln2	transgelin 2
356	chr1	172501805	172502250	446	*	R26_Combined_peak_356	23	.	1.67366	5.47074	2.31	254	NA	NA	Promoter (1-2kb)	chr1	172500246	172507375	7130	+	21346	uc007dqp.1	1559	ENSMUSG00000026547	Tagln2	transgelin 2
357	chr1	173821539	173821846	308	*	R26_Combined_peak_357	54	.	2.88157	9.13243	5.45278	59	NA	NA	Intron (uc029qut.1/15951, intron 5 of 5)	chr1	173857220	173868760	11541	-	100040462	uc007dry.2	46914	ENSMUSG00000090272	Mndal	myeloid nuclear differentiation antigen like
358	chr1	173953130	173953455	326	*	R26_Combined_peak_358	41	.	2.69398	7.69563	4.19461	78	NA	NA	Distal Intergenic	chr1	173920401	173942672	22272	-	15950	uc056yff.1	-10458	ENSMUSG00000039997	Ifi203	interferon activated gene 203
359	chr1	176813059	176813482	424	*	R26_Combined_peak_359	23	.	1.64994	5.48764	2.32378	400	NA	NA	Promoter (1-2kb)	chr1	176814660	176845497	30838	+	76816	uc007duh.2	-1178	ENSMUSG00000026504	Sdccag8	serologically defined colon cancer antigen 8
360	chr1	176814599	176815114	516	*	R26_Combined_peak_360	66	.	2.20345	10.4211	6.60053	103	NA	NA	Promoter (<=1kb)	chr1	176814660	176845497	30838	+	76816	uc007duh.2	0	ENSMUSG00000026504	Sdccag8	serologically defined colon cancer antigen 8
361	chr1	177257109	177257507	399	*	R26_Combined_peak_361	41	.	1.96372	7.5977	4.11304	287	NA	NA	Distal Intergenic	chr1	177022115	177248767	226653	-	23797	uc007duk.2	-8342	ENSMUSG00000019699	Akt3	thymoma viral proto-oncogene 3
362	chr1	177271657	177271950	294	*	R26_Combined_peak_362	31	.	2.38752	6.45398	3.13437	252	NA	NA	Distal Intergenic	chr1	177022115	177248767	226653	-	23797	uc007duk.2	-22890	ENSMUSG00000019699	Akt3	thymoma viral proto-oncogene 3
363	chr1	177441093	177441481	389	*	R26_Combined_peak_363	65	.	2.54162	10.3323	6.5196	285	NA	NA	Promoter (<=1kb)	chr1	177442407	177450764	8358	+	30928	uc007dul.2	-926	ENSMUSG00000063659	Zbtb18	zinc finger and BTB domain containing 18
364	chr1	178291573	178291913	341	*	R26_Combined_peak_364	51	.	2.62	8.77722	5.13983	56	NA	NA	Distal Intergenic	chr1	178319153	178322693	3541	+	66359	uc007duz.1	-27240	ENSMUSG00000026500	Cox20	COX20 Cox2 chaperone
365	chr1	178317811	178318372	562	*	R26_Combined_peak_365	14	.	1.64295	4.4061	1.43268	561	NA	NA	Promoter (<=1kb)	chr1	178319153	178322693	3541	+	66359	uc007duz.1	-781	ENSMUSG00000026500	Cox20	COX20 Cox2 chaperone
366	chr1	178320818	178321284	467	*	R26_Combined_peak_366	41	.	2.69398	7.69563	4.19461	90	NA	NA	Promoter (1-2kb)	chr1	178319153	178322693	3541	+	66359	uc007duz.1	1665	ENSMUSG00000026500	Cox20	COX20 Cox2 chaperone
367	chr1	178360477	178361407	931	*	R26_Combined_peak_367	150	.	4.09462	19.5789	15.0367	443	NA	NA	Distal Intergenic	chr1	178322166	178337784	15619	-	51810	uc007dvb.2	-22693	ENSMUSG00000039630	Hnrnpu	heterogeneous nuclear ribonucleoprotein U
368	chr1	178408817	178409107	291	*	R26_Combined_peak_368	23	.	1.94806	5.50897	2.3424	129	NA	NA	Intron (uc007dve.1/68226, intron 1 of 6)	chr1	178405881	178483249	77369	+	68226	uc007dve.1	2936	ENSMUSG00000026495	Efcab2	EF-hand calcium binding domain 2
369	chr1	178685842	178686144	303	*	R26_Combined_peak_369	132	.	3.65903	17.7192	13.2882	148	NA	NA	Intron (uc007dvf.1/269152, intron 3 of 3)	chr1	178529125	178716500	187376	+	269152	uc007dvf.1	156717	ENSMUSG00000026494	Kif26b	kinesin family member 26B
370	chr1	179517059	179517387	329	*	R26_Combined_peak_370	26	.	1.91244	5.8312	2.61076	265	NA	NA	Promoter (<=1kb)	chr1	178955039	179518003	562965	-	69726	uc007dvj.1	616	ENSMUSG00000055067	Smyd3	SET and MYND domain containing 3
371	chr1	179545347	179545973	627	*	R26_Combined_peak_371	50	.	2.02831	8.7191	5.08981	466	NA	NA	Promoter (<=1kb)	chr1	179528056	179546267	18212	-	15278	uc007dvl.1	294	ENSMUSG00000026492	Tfb2m	transcription factor B2, mitochondrial
372	chr1	179546585	179546976	392	*	R26_Combined_peak_372	54	.	1.91621	9.1077	5.43401	48	NA	NA	Promoter (<=1kb)	chr1	179546529	179582936	36408	+	226744	uc007dvm.1	56	ENSMUSG00000038949	Cnst	consortin, connexin sorting protein
373	chr1	179802491	179803164	674	*	R26_Combined_peak_373	65	.	2.16898	10.3157	6.50513	598	NA	NA	Promoter (<=1kb)	chr1	179744904	179804015	59112	-	226747	uc011wxn.1	851	ENSMUSG00000026491	Ahctf1	AT hook containing transcription factor 1
374	chr1	179903919	179904353	435	*	R26_Combined_peak_374	26	.	2.38134	5.9306	2.68991	118	NA	NA	Distal Intergenic	chr1	179961089	180101272	140184	+	226751	uc007dvs.2	-56736	ENSMUSG00000026490	Cdc42bpa	CDC42 binding protein kinase alpha
375	chr1	179904597	179905058	462	*	R26_Combined_peak_375	46	.	2.75651	8.16422	4.60453	87	NA	NA	Distal Intergenic	chr1	179961089	180101272	140184	+	226751	uc007dvs.2	-56031	ENSMUSG00000026490	Cdc42bpa	CDC42 binding protein kinase alpha
376	chr1	179959238	179959626	389	*	R26_Combined_peak_376	37	.	1.91582	7.16384	3.73913	326	NA	NA	Promoter (1-2kb)	chr1	179961089	180101272	140184	+	226751	uc007dvs.2	-1463	ENSMUSG00000026490	Cdc42bpa	CDC42 binding protein kinase alpha
377	chr1	180195467	180195868	402	*	R26_Combined_peak_377	62	.	1.89158	10.066	6.28376	280	NA	NA	Promoter (<=1kb)	chr1	180165238	180196020	30783	-	67426	uc007dvy.2	152	ENSMUSG00000026489	Adck3	aarF domain containing kinase 3
378	chr1	180312731	180313366	636	*	R26_Combined_peak_378	20	.	1.69089	5.20853	2.08978	258	NA	NA	Distal Intergenic	chr1	180330476	180423659	93184	+	320404	uc007dwg.1	-17110	ENSMUSG00000038855	Itpkb	inositol 1,4,5-trisphosphate 3-kinase B
379	chr1	180569684	180570009	326	*	R26_Combined_peak_379	21	.	1.87973	5.25066	2.126	77	NA	NA	Promoter (<=1kb)	chr1	180568975	180601254	32280	+	11545	uc007dwi.1	709	ENSMUSG00000026496	Parp1	poly (ADP-ribose) polymerase family, member 1
380	chr1	180639938	180640288	351	*	R26_Combined_peak_380	46	.	2.48016	8.24121	4.66962	241	NA	NA	Promoter (<=1kb)	chr1	180641150	180674144	32995	+	72568	uc007dwj.3	-862	ENSMUSG00000058729	Lin9	lin-9 homolog (C. elegans)
381	chr1	180777630	180778138	509	*	R26_Combined_peak_381	48	.	1.83229	8.43111	4.83851	304	NA	NA	Distal Intergenic	chr1	180802568	180813603	11036	-	15078	uc007dwr.1	35465	ENSMUSG00000060743	H3f3a	H3 histone, family 3A
382	chr1	180814192	180814786	595	*	R26_Combined_peak_382	28	.	1.67843	6.13478	2.86424	85	NA	NA	Promoter (<=1kb)	chr1	180802568	180813603	11036	-	15078	uc007dwr.1	-589	ENSMUSG00000060743	H3f3a	H3 histone, family 3A
383	chr1	180850218	180850638	421	*	R26_Combined_peak_383	20	.	1.68254	5.20026	2.08359	402	NA	NA	Promoter (<=1kb)	chr1	180851151	180868114	16964	+	208768	uc007dwt.1	-513	ENSMUSG00000038806	Sde2	SDE2 telomere maintenance homolog (S. pombe)
384	chr1	180942656	180942897	242	*	R26_Combined_peak_384	69	.	2.18436	10.8619	6.99508	132	NA	NA	Promoter (<=1kb)	chr1	180942518	180975104	32587	+	208795	uc007dwx.1	138	ENSMUSG00000026519	Tmem63a	transmembrane protein 63a
385	chr1	181144464	181145073	610	*	R26_Combined_peak_385	78	.	2.67809	11.8105	7.84885	106	NA	NA	Promoter (<=1kb)	chr1	181093423	181144157	50735	-	67459	uc007dxb.1	-307	ENSMUSG00000026516	Nvl	nuclear VCP-like
386	chr1	181151744	181152014	271	*	R26_Combined_peak_386	37	.	2.38493	7.19582	3.76575	44	NA	NA	Promoter (<=1kb)	chr1	181150931	181168994	18064	+	98417	uc007dxe.2	813	ENSMUSG00000062169	Cnih4	cornichon homolog 4 (Drosophila)
387	chr1	181623238	181623636	399	*	R26_Combined_peak_387	159	.	3.74543	20.4983	15.9017	235	NA	NA	Distal Intergenic	chr1	181509633	181511451	1819	-	403180	uc011wxt.1	-111787	ENSMUSG00000050625	Ccdc121	coiled-coil domain containing 121
388	chr1	181742276	181742848	573	*	R26_Combined_peak_388	87	.	2.65891	12.7463	8.70226	405	NA	NA	Intron (uc007dxk.1/uc007dxk.1, intron 2 of 8)	chr1	181815315	181820052	4738	-	98386	uc007dxn.2	77204	ENSMUSG00000004880	Lbr	lamin B receptor
389	chr1	181743116	181743747	632	*	R26_Combined_peak_389	61	.	2.16425	9.90023	6.1348	328	NA	NA	Intron (uc007dxk.1/uc007dxk.1, intron 2 of 8)	chr1	181815315	181820052	4738	-	98386	uc007dxn.2	76305	ENSMUSG00000004880	Lbr	lamin B receptor
390	chr1	182018623	182019247	625	*	R26_Combined_peak_390	100	.	2.85155	14.2209	10.0486	443	NA	NA	Promoter (<=1kb)	chr1	181896386	182019980	123595	-	13800	uc007dxp.2	733	ENSMUSG00000022995	Enah	enabled homolog (Drosophila)
391	chr1	182302454	182302911	458	*	R26_Combined_peak_391	23	.	1.99138	5.47481	2.31278	150	NA	NA	Promoter (1-2kb)	chr1	182300834	182303289	2456	+	67330	uc007dxz.2	1620	ENSMUSG00000100147	1700047M11Rik	RIKEN cDNA 1700047M11 gene
392	chr1	182515005	182515437	433	*	R26_Combined_peak_392	23	.	1.84873	5.48062	2.31723	275	NA	NA	Promoter (2-3kb)	chr1	182467259	182517483	50225	-	12334	uc007dye.2	2046	ENSMUSG00000026509	Capn2	calpain 2
393	chr1	182516851	182517102	252	*	R26_Combined_peak_393	17	.	1.60398	4.7802	1.73542	250	NA	NA	Promoter (<=1kb)	chr1	182467259	182517483	50225	-	12334	uc007dye.2	381	ENSMUSG00000026509	Capn2	calpain 2
394	chr1	182534970	182535356	387	*	R26_Combined_peak_394	44	.	2.66807	7.94418	4.41337	191	NA	NA	Distal Intergenic	chr1	182467259	182517483	50225	-	12334	uc007dye.2	-17487	ENSMUSG00000026509	Capn2	calpain 2
395	chr1	182726992	182727222	231	*	R26_Combined_peak_395	64	.	2.77364	10.2716	6.46535	125	NA	NA	Distal Intergenic	chr1	182747126	182749180	2055	-	433386	uc007dyj.1	21958	ENSMUSG00000043429	Ccdc185	coiled-coil domain containing 185
396	chr1	183297664	183298184	521	*	R26_Combined_peak_396	62	.	2.35163	10.0172	6.23976	377	NA	NA	Promoter (<=1kb)	chr1	183276342	183297256	20915	-	71678	uc008ics.1	-408	ENSMUSG00000046836	Brox	BRO1 domain and CAAX motif containing
397	chr1	183389029	183389330	302	*	R26_Combined_peak_397	36	.	1.94306	7.11823	3.69858	64	NA	NA	Promoter (<=1kb)	chr1	183388985	183410206	21222	+	21339	uc008idb.2	44	ENSMUSG00000072258	Taf1a	TATA box binding protein (Tbp)-associated factor, RNA polymerase I, A
398	chr1	184051871	184052145	275	*	R26_Combined_peak_398	31	.	2.1856	6.50905	3.18072	238	NA	NA	Intron (uc007dym.1/63953, intron 2 of 3)	chr1	184034461	184075636	41176	+	63953	uc007dym.1	17410	ENSMUSG00000039384	Dusp10	dual specificity phosphatase 10
399	chr1	184140614	184140924	311	*	R26_Combined_peak_399	35	.	2.44828	6.89951	3.50762	207	NA	NA	Distal Intergenic	chr1	184034461	184075636	41176	+	63953	uc007dym.1	106153	ENSMUSG00000039384	Dusp10	dual specificity phosphatase 10
400	chr1	184441276	184441557	282	*	R26_Combined_peak_400	30	.	2.4282	6.33454	3.03589	50	NA	NA	Distal Intergenic	chr1	184527841	184557691	29851	-	73590	uc029qvb.1	116134	ENSMUSG00000101574	1700112H15Rik	RIKEN cDNA 1700112H15 gene
401	chr1	186610095	186610603	509	*	R26_Combined_peak_401	43	.	2.15669	7.85187	4.33279	122	NA	NA	Distal Intergenic	chr1	186511838	186558681	46844	-	320449	uc007dzn.2	-51414	ENSMUSG00000103690	A730004F24Rik	RIKEN cDNA A730004F24 gene
402	chr1	189687134	189687380	247	*	R26_Combined_peak_402	37	.	2.63145	7.23772	3.79823	179	NA	NA	Promoter (<=1kb)	chr1	189640614	189688086	47473	-	108000	uc007eao.2	706	ENSMUSG00000026605	Cenpf	centromere protein F
403	chr1	189727305	189728060	756	*	R26_Combined_peak_403	63	.	2.01082	10.1177	6.33046	677	NA	NA	Promoter (<=1kb)	chr1	189728268	189840609	112342	+	19250	uc007eas.1	-208	ENSMUSG00000026604	Ptpn14	protein tyrosine phosphatase, non-receptor type 14
404	chr1	189761494	189761786	293	*	R26_Combined_peak_404	55	.	2.11566	9.20599	5.51859	169	NA	NA	Promoter (<=1kb)	chr1	189762598	189876693	114096	+	19250	uc007eav.1	-812	ENSMUSG00000026604	Ptpn14	protein tyrosine phosphatase, non-receptor type 14
405	chr1	190301371	190302029	659	*	R26_Combined_peak_405	68	.	2.54647	10.6994	6.84727	370	NA	NA	Distal Intergenic	chr1	190121777	190170680	48904	-	19130	uc033fol.1	-130691	ENSMUSG00000010175	Prox1	prospero homeobox 1
406	chr1	190929085	190929762	678	*	R26_Combined_peak_406	14	.	1.76035	4.37751	1.40962	5	NA	NA	Promoter (<=1kb)	chr1	190928855	190946491	17637	+	52477	uc007ebq.2	230	ENSMUSG00000026634	Angel2	angel homolog 2 (Drosophila)
407	chr1	191166432	191166682	251	*	R26_Combined_peak_407	15	.	1.84935	4.54855	1.551	71	NA	NA	Promoter (1-2kb)	chr1	191162584	191164817	2234	-	619288	uc011wyr.1	-1615	ENSMUSG00000091017	Fam71a	family with sequence similarity 71, member A
408	chr1	191555414	191555890	477	*	R26_Combined_peak_408	97	.	2.26246	13.8667	9.72345	163	NA	NA	Intron (uc007eck.2/76843, intron 5 of 14)	chr1	191537356	191541562	4207	-	76843	uc007ecj.2	-13852	ENSMUSG00000037474	Dtl	denticleless homolog (Drosophila)
409	chr1	191557095	191557332	238	*	R26_Combined_peak_409	13	.	1.99621	4.24019	1.30244	233	NA	NA	Intron (uc007eck.2/76843, intron 7 of 14)	chr1	191537356	191541562	4207	-	76843	uc007ecj.2	-15533	ENSMUSG00000037474	Dtl	denticleless homolog (Drosophila)
410	chr1	191719387	191719667	281	*	R26_Combined_peak_410	22	.	1.86418	5.4146	2.2641	20	NA	NA	Promoter (<=1kb)	chr1	191718395	191784257	65863	+	226856	uc007ect.3	992	ENSMUSG00000026623	Lpgat1	lysophosphatidylglycerol acyltransferase 1
411	chr1	191748840	191749099	260	*	R26_Combined_peak_411	52	.	2.83627	8.92154	5.26733	165	NA	NA	Intron (uc007ecs.3/226856, intron 2 of 7)	chr1	191718395	191784257	65863	+	226856	uc007ect.3	30445	ENSMUSG00000026623	Lpgat1	lysophosphatidylglycerol acyltransferase 1
412	chr1	191802148	191803099	952	*	R26_Combined_peak_412	40	.	2.0796	7.50378	4.03114	884	NA	NA	Distal Intergenic	chr1	191821473	191828292	6820	+	18005	uc007ecw.2	-18374	ENSMUSG00000026622	Nek2	NIMA (never in mitosis gene a)-related expressed kinase 2
413	chr1	191822389	191822621	233	*	R26_Combined_peak_413	39	.	2.11682	7.42711	3.96354	132	NA	NA	Promoter (<=1kb)	chr1	191821473	191828292	6820	+	18005	uc007ecw.2	916	ENSMUSG00000026622	Nek2	NIMA (never in mitosis gene a)-related expressed kinase 2
414	chr1	192136075	192136780	706	*	R26_Combined_peak_414	81	.	2.23464	12.1609	8.16857	610	NA	NA	Promoter (<=1kb)	chr1	192136898	192151025	14128	+	100038712	uc007edm.1	-118	ENSMUSG00000097316	Gm10516	predicted gene 10516
415	chr1	192138340	192138814	475	*	R26_Combined_peak_415	14	.	1.56751	4.38441	1.41587	115	NA	NA	Promoter (<=1kb)	chr1	192098546	192138040	39495	-	214742	uc007edh.2	-300	ENSMUSG00000037395	Rcor3	REST corepressor 3
416	chr1	192745527	192745785	259	*	R26_Combined_peak_416	44	.	2.38124	7.9703	4.43659	93	NA	NA	Intron (uc007edp.2/226861, intron 9 of 11)	chr1	192512828	192771219	258392	-	226861	uc007edp.2	25434	ENSMUSG00000037375	Hhat	hedgehog acyltransferase
417	chr1	193172847	193173188	342	*	R26_Combined_peak_417	46	.	2.29213	8.26608	4.6926	301	NA	NA	Promoter (<=1kb)	chr1	193173469	193177832	4364	+	319266	uc011wza.1	-281	ENSMUSG00000079144	A130010J15Rik	RIKEN cDNA A130010J15 gene
418	chr1	194675814	194676079	266	*	R26_Combined_peak_418	43	.	2.10845	7.84367	4.32631	131	NA	NA	Intron (uc007een.1/18845, intron 3 of 31)	chr1	194619829	194816868	197040	+	18845	uc007een.1	55985	ENSMUSG00000026640	Plxna2	plexin A2
419	chr1	195033872	195034252	381	*	R26_Combined_peak_419	138	.	3.813	18.3588	13.8877	234	NA	NA	Exon (uc007eer.2/320977, exon 8 of 8)	chr1	195037040	195037120	81	+	723963	uc011wzf.1	-2788	ENSMUSG00000065412	Mir29b-2	microRNA 29b-2
420	chr10	4107938	4108266	329	*	R26_Combined_peak_420	32	.	1.92547	6.59753	3.25799	10	NA	NA	Intron (uc007ehj.2/270685, intron 26 of 27)	chr10	3973075	4156130	183056	+	270685	uc007ehj.2	134863	ENSMUSG00000040675	Mthfd1l	methylenetetrahydrofolate dehydrogenase (NADP+ dependent) 1-like
421	chr10	4431784	4432148	365	*	R26_Combined_peak_421	56	.	2.27979	9.31223	5.61299	327	NA	NA	Promoter (<=1kb)	chr10	4403169	4432352	29184	-	66084	uc007ehd.2	204	ENSMUSG00000019763	Rmnd1	required for meiotic nuclear division 1 homolog (S. cerevisiae)
422	chr10	5718860	5719234	375	*	R26_Combined_peak_422	77	.	3.07824	11.7456	7.79037	60	NA	NA	Distal Intergenic	chr10	5639218	5647614	8397	+	22353	uc007egk.1	79642	ENSMUSG00000019772	Vip	vasoactive intestinal polypeptide
423	chr10	7212632	7212876	245	*	R26_Combined_peak_423	33	.	2.39718	6.65225	3.30351	121	NA	NA	Promoter (<=1kb)	chr10	7119062	7212237	93176	-	215748	uc007efb.1	-395	ENSMUSG00000015202	Cnksr3	Cnksr family member 3
424	chr10	7600600	7600844	245	*	R26_Combined_peak_424	25	.	2.27336	5.74496	2.53885	198	NA	NA	Intron (uc007ehv.2/237253, intron 3 of 5)	chr10	7589800	7608639	18840	+	237253	uc007ehv.2	10800	ENSMUSG00000019796	Lrp11	low density lipoprotein receptor-related protein 11
425	chr10	7667527	7668333	807	*	R26_Combined_peak_425	99	.	3.16826	14.0755	9.91379	477	NA	NA	Promoter (<=1kb)	chr10	7667504	7676080	8577	+	69912	uc007eic.2	23	ENSMUSG00000040034	Nup43	nucleoporin 43
426	chr10	7992824	7993156	333	*	R26_Combined_peak_426	56	.	2.27979	9.31223	5.61299	102	NA	NA	Distal Intergenic	chr10	7905648	7956123	50476	-	68652	uc007eir.2	-36701	ENSMUSG00000015755	Tab2	TGF-beta activated kinase 1/MAP3K7 binding protein 2
427	chr10	8454189	8454592	404	*	R26_Combined_peak_427	59	.	2.47725	9.72569	5.97814	260	NA	NA	Intron (uc007eit.1/338362, intron 7 of 7)	chr10	8204753	8518825	314073	-	338362	uc007eit.1	64233	ENSMUSG00000047712	Ust	uronyl-2-sulfotransferase
428	chr10	8505614	8505969	356	*	R26_Combined_peak_428	24	.	2.32105	5.67227	2.47594	233	NA	NA	Intron (uc007eit.1/338362, intron 7 of 7)	chr10	8204753	8518825	314073	-	338362	uc007eit.1	12856	ENSMUSG00000047712	Ust	uronyl-2-sulfotransferase
429	chr10	8506210	8506471	262	*	R26_Combined_peak_429	24	.	2.19057	5.63771	2.44681	179	NA	NA	Intron (uc007eit.1/338362, intron 7 of 7)	chr10	8204753	8518825	314073	-	338362	uc007eit.1	12354	ENSMUSG00000047712	Ust	uronyl-2-sulfotransferase
430	chr10	8886117	8886680	564	*	R26_Combined_peak_430	140	.	2.30924	18.538	14.0575	76	NA	NA	Promoter (<=1kb)	chr10	8722219	8886070	163852	-	70097	uc007eiu.1	-47	ENSMUSG00000015305	Sash1	SAM and SH3 domain containing 1
431	chr10	9529477	9529918	442	*	R26_Combined_peak_431	187	.	4.50735	23.4567	18.7084	199	NA	NA	Distal Intergenic	chr10	9627259	9675208	47950	-	320825	uc007eiw.1	145290	ENSMUSG00000060487	Samd5	sterile alpha motif domain containing 5
432	chr10	10729204	10729560	357	*	R26_Combined_peak_432	41	.	2.69398	7.69563	4.19461	279	NA	NA	Intron (uc007ejh.2/14816, intron 3 of 8)	chr10	10748930	10755650	6721	+	78056	uc007ejk.1	-19370	NA	4930567K20Rik	RIKEN cDNA 4930567K20 gene
433	chr10	11281954	11282448	495	*	R26_Combined_peak_433	68	.	3.03431	10.7103	6.85681	131	NA	NA	Promoter (<=1kb)	chr10	11281587	11297969	16383	+	71865	uc011xad.1	367	ENSMUSG00000047648	Fbxo30	F-box protein 30
434	chr10	12787795	12788106	312	*	R26_Combined_peak_434	36	.	2.52122	7.08352	3.66821	230	NA	NA	Intron (uc007ejw.1/22288, intron 73 of 73)	chr10	12720819	12813615	92797	-	22288	uc007eka.1	25509	ENSMUSG00000019820	Utrn	utrophin
435	chr10	12862300	12862622	323	*	R26_Combined_peak_435	30	.	2.17085	6.31291	3.01801	40	NA	NA	Promoter (<=1kb)	chr10	12382188	12861735	479548	-	22288	uc007ejw.1	-565	ENSMUSG00000019820	Utrn	utrophin
436	chr10	13964612	13965651	1040	*	R26_Combined_peak_436	19	.	1.77362	5.05723	1.96871	979	NA	NA	Promoter (<=1kb)	chr10	13966077	14151378	185302	+	15273	uc007elg.1	-426	ENSMUSG00000015501	Hivep2	human immunodeficiency virus type I enhancer binding protein 2
437	chr10	14017970	14018318	349	*	R26_Combined_peak_437	77	.	3.19422	11.7238	7.76997	114	NA	NA	Intron (uc007elg.1/15273, intron 2 of 12)	chr10	13966379	14132798	166420	+	15273	uc007elh.1	51591	ENSMUSG00000015501	Hivep2	human immunodeficiency virus type I enhancer binding protein 2
438	chr10	14189191	14189428	238	*	R26_Combined_peak_438	31	.	2.1856	6.50905	3.18072	114	NA	NA	Distal Intergenic	chr10	13966379	14132798	166420	+	15273	uc007elh.1	222812	ENSMUSG00000015501	Hivep2	human immunodeficiency virus type I enhancer binding protein 2
439	chr10	15107815	15108113	299	*	R26_Combined_peak_439	13	.	1.99621	4.24019	1.30244	107	NA	NA	Distal Intergenic	chr10	14760289	14770556	10268	+	18101	uc007elp.1	347526	ENSMUSG00000019865	Nmbr	neuromedin B receptor
440	chr10	17721769	17722288	520	*	R26_Combined_peak_440	35	.	1.95111	6.90427	3.51189	484	NA	NA	Promoter (<=1kb)	chr10	17723228	17725674	2447	+	17684	uc007elt.2	-940	ENSMUSG00000039910	Cited2	Cbp/p300-interacting transactivator, with Glu/Asp-rich carboxy-terminal domain, 2
441	chr10	18204136	18204470	335	*	R26_Combined_peak_441	96	.	3.0504	13.7955	9.65749	163	NA	NA	Intron (uc011xan.1/100045792, intron 20 of 20)	chr10	18129022	18210890	81869	-	100045792	uc011xan.1	6420	ENSMUSG00000071392	Ect2l	epithelial cell transforming sequence 2 oncogene-like
442	chr10	18407006	18407243	238	*	R26_Combined_peak_442	20	.	1.96075	5.09934	2.00435	134	NA	NA	Promoter (<=1kb)	chr10	18407638	18421140	13503	+	215819	uc007emg.1	-395	ENSMUSG00000039835	Nhsl1	NHS-like 1
443	chr10	18407677	18407918	242	*	R26_Combined_peak_443	40	.	2.33364	7.50122	4.02975	71	NA	NA	Promoter (<=1kb)	chr10	18407675	18512510	104836	+	215819	uc007emh.1	2	ENSMUSG00000039835	Nhsl1	NHS-like 1
444	chr10	18469109	18469804	696	*	R26_Combined_peak_444	51	.	2.69403	8.80343	5.16471	590	NA	NA	Promoter (<=1kb)	chr10	18469981	18533891	63911	+	215819	uc007emj.2	-177	ENSMUSG00000039835	Nhsl1	NHS-like 1
445	chr10	18508065	18508410	346	*	R26_Combined_peak_445	124	.	3.33847	16.7652	12.4013	179	NA	NA	Intron (uc007emh.1/215819, intron 3 of 3)	chr10	18540123	18546076	5954	-	56016	uc007emk.1	37666	ENSMUSG00000019853	Hebp2	heme binding protein 2
446	chr10	18909952	18910404	453	*	R26_Combined_peak_446	110	.	3.26529	15.3191	11.0601	220	NA	NA	Distal Intergenic	chr10	18845071	18857072	12002	+	64058	uc007emz.1	64881	ENSMUSG00000019851	Perp	PERP, TP53 apoptosis effector
447	chr10	18999964	19000511	548	*	R26_Combined_peak_447	118	.	3.57782	16.2017	11.8774	294	NA	NA	Distal Intergenic	chr10	19000910	19011963	11054	-	21929	uc007ena.3	11452	ENSMUSG00000019850	Tnfaip3	tumor necrosis factor, alpha-induced protein 3
448	chr10	20311577	20311814	238	*	R26_Combined_peak_448	25	.	2.02021	5.7584	2.55123	230	NA	NA	Promoter (<=1kb)	chr10	20312469	20342501	30033	+	72567	uc007ent.1	-655	ENSMUSG00000037608	Bclaf1	BCL2-associated transcription factor 1
449	chr10	21746143	21746468	326	*	R26_Combined_peak_449	92	.	3.44434	13.3878	9.28299	103	NA	NA	Distal Intergenic	chr10	21690845	21693978	3134	+	432436	uc007eot.1	55298	NA	Gm5420	predicted gene 5420
450	chr10	23783057	23783408	352	*	R26_Combined_peak_450	63	.	3.00663	10.1405	6.34764	181	NA	NA	Promoter (2-3kb)	chr10	23785347	23785451	105	-	100529074	uc011xbp.1	2043	NA	Snora33	small nucleolar RNA, H/ACA box 33
451	chr10	25061559	25062077	519	*	R26_Combined_peak_451	34	.	1.89331	6.86839	3.48225	263	NA	NA	Distal Intergenic	chr10	24915207	24927470	12264	-	11846	uc007erg.2	-134089	ENSMUSG00000019987	Arg1	arginase, liver
452	chr10	25303057	25303309	253	*	R26_Combined_peak_452	78	.	3.17311	11.7839	7.8255	106	NA	NA	Distal Intergenic	chr10	25169090	25299163	130074	-	432442	uc007eri.1	-3894	ENSMUSG00000039166	Akap7	A kinase (PRKA) anchor protein 7
453	chr10	25314203	25314716	514	*	R26_Combined_peak_453	80	.	3.1783	12.0431	8.06102	363	NA	NA	Distal Intergenic	chr10	25169090	25299163	130074	-	432442	uc007eri.1	-15040	ENSMUSG00000039166	Akap7	A kinase (PRKA) anchor protein 7
454	chr10	25433203	25433951	749	*	R26_Combined_peak_454	103	.	3.22676	14.6028	10.3975	465	NA	NA	Intron (uc007erk.2/13822, intron 1 of 19)	chr10	25441573	25523518	81946	+	13822	uc007erp.2	-7622	ENSMUSG00000019978	Epb41l2	erythrocyte membrane protein band 4.1 like 2
455	chr10	25449786	25450040	255	*	R26_Combined_peak_455	64	.	2.9469	10.2764	6.46974	124	NA	NA	Intron (uc007erk.2/13822, intron 3 of 19)	chr10	25441573	25523518	81946	+	13822	uc007erp.2	8213	ENSMUSG00000019978	Epb41l2	erythrocyte membrane protein band 4.1 like 2
456	chr10	26373519	26373823	305	*	R26_Combined_peak_456	41	.	2.27273	7.58732	4.10347	214	NA	NA	Promoter (<=1kb)	chr10	26275452	26373956	98505	-	237339	uc007esa.1	133	ENSMUSG00000039089	L3mbtl3	l(3)mbt-like 3 (Drosophila)
457	chr10	34018730	34019040	311	*	R26_Combined_peak_457	18	.	1.84896	4.95739	1.88419	174	NA	NA	Promoter (<=1kb)	chr10	33996555	34019616	23062	-	66521	uc007eun.1	576	ENSMUSG00000019782	Rwdd1	RWD domain containing 1
458	chr10	37625909	37626211	303	*	R26_Combined_peak_458	105	.	3.37148	14.7825	10.5647	226	NA	NA	Distal Intergenic	chr10	37133243	37138926	5684	-	17118	uc007evg.1	-486983	ENSMUSG00000069662	Marcks	myristoylated alanine rich protein kinase C substrate
459	chr10	39521932	39522232	301	*	R26_Combined_peak_459	25	.	2.0759	5.75999	2.55246	185	NA	NA	Intron (uc007evx.2/14360, intron 5 of 13)	chr10	39612934	39655307	42374	+	103213	uc007ewa.1	-90702	ENSMUSG00000019842	Traf3ip2	TRAF3 interacting protein 2
460	chr10	40167129	40167382	254	*	R26_Combined_peak_460	48	.	2.78508	8.48731	4.88777	147	NA	NA	Distal Intergenic	chr10	40033535	40142254	108720	-	72472	uc007ewm.2	-24875	ENSMUSG00000019838	Slc16a10	solute carrier family 16 (monocarboxylic acid transporters), member 10
461	chr10	40257807	40258105	299	*	R26_Combined_peak_461	64	.	2.13877	10.2738	6.46746	86	NA	NA	Promoter (<=1kb)	chr10	40249203	40257665	8463	-	67371	uc007ewr.1	-142	ENSMUSG00000019837	Gtf3c6	general transcription factor IIIC, polypeptide 6, alpha
462	chr10	40258457	40259170	714	*	R26_Combined_peak_462	569	.	6.59364	62.8691	56.98	199	NA	NA	Promoter (<=1kb)	chr10	40249203	40257665	8463	-	67371	uc007ewr.1	-792	ENSMUSG00000019837	Gtf3c6	general transcription factor IIIC, polypeptide 6, alpha
463	chr10	40300481	40301122	642	*	R26_Combined_peak_463	16	.	1.60847	4.71679	1.69097	571	NA	NA	Promoter (1-2kb)	chr10	40287458	40302188	14731	-	11702	uc007ews.3	1066	ENSMUSG00000075232	Amd1	S-adenosylmethionine decarboxylase 1
464	chr10	40302479	40303030	552	*	R26_Combined_peak_464	20	.	1.7045	5.12289	2.01723	4	NA	NA	Promoter (<=1kb)	chr10	40287458	40302188	14731	-	11702	uc007ews.3	-291	ENSMUSG00000075232	Amd1	S-adenosylmethionine decarboxylase 1
465	chr10	40349535	40350114	580	*	R26_Combined_peak_465	31	.	1.62949	6.44431	3.12551	341	NA	NA	Promoter (<=1kb)	chr10	40349308	40483818	134511	+	78334	uc007ewu.2	227	ENSMUSG00000038481	Cdk19	cyclin-dependent kinase 19
466	chr10	40350406	40350852	447	*	R26_Combined_peak_466	67	.	2.76068	10.5786	6.74099	73	NA	NA	Promoter (1-2kb)	chr10	40349308	40483818	134511	+	78334	uc007ewu.2	1098	ENSMUSG00000038481	Cdk19	cyclin-dependent kinase 19
467	chr10	40442196	40442755	560	*	R26_Combined_peak_467	23	.	1.94806	5.50897	2.3424	112	NA	NA	Intron (uc007ewt.2/78334, intron 4 of 11)	chr10	40349308	40483818	134511	+	78334	uc007ewu.2	92888	ENSMUSG00000038481	Cdk19	cyclin-dependent kinase 19
468	chr10	40487101	40487552	452	*	R26_Combined_peak_468	62	.	2.3104	10.0111	6.23417	205	NA	NA	Distal Intergenic	chr10	40570362	40604132	33771	+	70840	uc007ewz.1	-82810	ENSMUSG00000019834	Slc22a16	solute carrier family 22 (organic cation transporter), member 16
469	chr10	40511318	40511551	234	*	R26_Combined_peak_469	41	.	2.4145	7.66006	4.16794	46	NA	NA	Distal Intergenic	chr10	40570362	40604132	33771	+	70840	uc007ewz.1	-58811	ENSMUSG00000019834	Slc22a16	solute carrier family 22 (organic cation transporter), member 16
470	chr10	40521648	40521881	234	*	R26_Combined_peak_470	25	.	1.90487	5.70107	2.50102	33	NA	NA	Distal Intergenic	chr10	40570362	40604132	33771	+	70840	uc007ewz.1	-48481	ENSMUSG00000019834	Slc22a16	solute carrier family 22 (organic cation transporter), member 16
471	chr10	40525971	40526299	329	*	R26_Combined_peak_471	45	.	2.39346	8.04379	4.5004	89	NA	NA	Distal Intergenic	chr10	40570362	40604132	33771	+	70840	uc007ewz.1	-44063	ENSMUSG00000019834	Slc22a16	solute carrier family 22 (organic cation transporter), member 16
472	chr10	40527012	40527829	818	*	R26_Combined_peak_472	63	.	2.40966	10.1694	6.37305	169	NA	NA	Distal Intergenic	chr10	40570362	40604132	33771	+	70840	uc007ewz.1	-42533	ENSMUSG00000019834	Slc22a16	solute carrier family 22 (organic cation transporter), member 16
473	chr10	40809154	40809715	562	*	R26_Combined_peak_473	189	.	4.49803	23.7518	18.9891	183	NA	NA	Intron (uc007exd.1/327747, intron 4 of 4)	chr10	40831622	40883143	51522	-	71713	uc007exe.3	73428	ENSMUSG00000038446	Cdc40	cell division cycle 40
474	chr10	40816524	40816757	234	*	R26_Combined_peak_474	41	.	2.32196	7.6123	4.12587	94	NA	NA	Distal Intergenic	chr10	40831622	40883143	51522	-	71713	uc007exe.3	66386	ENSMUSG00000038446	Cdc40	cell division cycle 40
475	chr10	40882571	40883123	553	*	R26_Combined_peak_475	31	.	1.82716	6.52945	3.19848	431	NA	NA	Promoter (<=1kb)	chr10	40831622	40883143	51522	-	71713	uc007exe.3	20	ENSMUSG00000038446	Cdc40	cell division cycle 40
476	chr10	41489931	41490209	279	*	R26_Combined_peak_476	36	.	1.81101	7.00487	3.60024	200	NA	NA	Promoter (<=1kb)	chr10	41486702	41490330	3629	-	20598	uc007exs.1	121	ENSMUSG00000019822	Smpd2	sphingomyelin phosphodiesterase 2, neutral
477	chr10	41518625	41518868	244	*	R26_Combined_peak_477	35	.	1.9456	6.94482	3.54858	143	NA	NA	Promoter (<=1kb)	chr10	41519500	41531042	11543	+	53599	uc007exv.1	-632	ENSMUSG00000019818	Cd164	CD164 antigen
478	chr10	41564934	41565479	546	*	R26_Combined_peak_478	79	.	2.66658	11.9082	7.93876	388	NA	NA	Intron (uc007exw.2/75973, intron 11 of 17)	chr10	41568016	41576476	8461	+	70538	uc007exy.1	-2537	ENSMUSG00000091370	5730435O14Rik	RIKEN cDNA 5730435O14 gene
479	chr10	41810782	41811238	457	*	R26_Combined_peak_479	14	.	1.81212	4.38225	1.4139	0	NA	NA	Promoter (<=1kb)	chr10	41810574	41908436	97863	+	140742	uc007eye.2	208	ENSMUSG00000038332	Sesn1	sestrin 1
480	chr10	41991515	41991752	238	*	R26_Combined_peak_480	75	.	2.98857	11.4773	7.54885	100	NA	NA	Intron (uc007eyh.3/213402, intron 13 of 17)	chr10	41914990	41976744	61755	-	213402	uc007eyg.3	-14771	ENSMUSG00000071324	Armc2	armadillo repeat containing 2
481	chr10	42275225	42275593	369	*	R26_Combined_peak_481	68	.	1.93554	10.6504	6.80596	235	NA	NA	Promoter (<=1kb)	chr10	42196466	42275598	79133	-	56484	uc007eyo.1	5	ENSMUSG00000048756	Foxo3	forkhead box O3
482	chr10	42276077	42276556	480	*	R26_Combined_peak_482	65	.	1.97966	10.3536	6.53981	360	NA	NA	Promoter (<=1kb)	chr10	42185786	42276742	90957	-	56484	uc007eyl.1	186	ENSMUSG00000048756	Foxo3	forkhead box O3
483	chr10	42277022	42277269	248	*	R26_Combined_peak_483	45	.	1.91317	8.06092	4.51577	91	NA	NA	Promoter (<=1kb)	chr10	42185786	42276742	90957	-	56484	uc007eyl.1	-280	ENSMUSG00000048756	Foxo3	forkhead box O3
484	chr10	42278470	42278719	250	*	R26_Combined_peak_484	56	.	1.89634	9.32929	5.62843	35	NA	NA	Promoter (1-2kb)	chr10	42185786	42276742	90957	-	56484	uc007eyl.1	-1728	ENSMUSG00000048756	Foxo3	forkhead box O3
485	chr10	42762317	42762748	432	*	R26_Combined_peak_485	21	.	1.80708	5.22925	2.10695	15	NA	NA	Promoter (<=1kb)	chr10	42761496	42832514	71019	+	140740	uc007eyx.2	821	ENSMUSG00000019802	Sec63	SEC63-like (S. cerevisiae)
486	chr10	42763576	42763841	266	*	R26_Combined_peak_486	14	.	2.00453	4.39756	1.42552	20	NA	NA	Promoter (2-3kb)	chr10	42761496	42832514	71019	+	140740	uc007eyx.2	2080	ENSMUSG00000019802	Sec63	SEC63-like (S. cerevisiae)
487	chr10	43477916	43478143	228	*	R26_Combined_peak_487	68	.	2.74462	10.672	6.822	108	NA	NA	Promoter (<=1kb)	chr10	43479140	43515417	36278	+	331623	uc011xdl.1	-997	ENSMUSG00000038214	Bend3	BEN domain containing 3
488	chr10	43489613	43489947	335	*	R26_Combined_peak_488	40	.	1.91259	7.50971	4.03588	157	NA	NA	Intron (uc011xdl.1/331623, intron 1 of 3)	chr10	43479140	43515417	36278	+	331623	uc011xdl.1	10473	ENSMUSG00000038214	Bend3	BEN domain containing 3
489	chr10	43540505	43540738	234	*	R26_Combined_peak_489	22	.	1.60237	5.4093	2.25953	146	NA	NA	Promoter (<=1kb)	chr10	43525121	43540994	15874	-	67851	uc007ezk.1	256	ENSMUSG00000019797	1700021F05Rik	RIKEN cDNA 1700021F05 gene
490	chr10	44428017	44428267	251	*	R26_Combined_peak_490	75	.	2.23106	11.4702	7.54258	138	NA	NA	Distal Intergenic	chr10	44437174	44458748	21575	-	12142	uc007ezu.3	30481	ENSMUSG00000038151	Prdm1	PR domain containing 1, with ZNF domain
491	chr10	45174617	45175472	856	*	R26_Combined_peak_491	86	.	3.21965	12.7294	8.68648	710	NA	NA	Distal Intergenic	chr10	45067214	45158995	91782	+	19072	uc007ezx.1	107403	ENSMUSG00000019849	Prep	prolyl endopeptidase
492	chr10	45596294	45596835	542	*	R26_Combined_peak_492	52	.	2.83627	8.92154	5.26733	89	NA	NA	Intron (uc007fad.2/209462, intron 4 of 23)	chr10	45577829	45712345	134517	+	209462	uc007fad.2	18465	ENSMUSG00000038822	Hace1	HECT domain and ankyrin repeat containing, E3 ubiquitin protein ligase 1
493	chr10	52416864	52417112	249	*	R26_Combined_peak_493	49	.	2.71178	8.52113	4.91822	95	NA	NA	Promoter (<=1kb)	chr10	52417547	52440192	22646	+	52014	uc007fbi.2	-435	ENSMUSG00000023068	Nus1	nuclear undecaprenyl pyrophosphate synthase 1 homolog (S. cerevisiae)
494	chr10	52418765	52419123	359	*	R26_Combined_peak_494	46	.	2.68447	8.2045	4.63713	223	NA	NA	Promoter (1-2kb)	chr10	52417547	52440192	22646	+	52014	uc007fbi.2	1218	ENSMUSG00000023068	Nus1	nuclear undecaprenyl pyrophosphate synthase 1 homolog (S. cerevisiae)
495	chr10	53505323	53505561	239	*	R26_Combined_peak_495	34	.	2.56893	6.79073	3.41543	59	NA	NA	Intron (uc029qxf.1/100502868, intron 1 of 3)	chr10	53498443	53518989	20547	-	100502868	uc029qxf.1	13428	NA	Gm20597	predicted gene, 20597
496	chr10	53596100	53596446	347	*	R26_Combined_peak_496	30	.	2.20175	6.34293	3.04294	333	NA	NA	Promoter (<=1kb)	chr10	53596961	53609215	12255	+	66403	uc007fbr.1	-515	ENSMUSG00000019857	Asf1a	anti-silencing function 1A histone chaperone
497	chr10	54058994	54059243	250	*	R26_Combined_peak_497	42	.	2.40416	7.75553	4.24679	183	NA	NA	Intron (uc011xdx.1/17155, intron 10 of 11)	chr10	53906033	54075709	169677	-	17155	uc011xdx.1	16466	ENSMUSG00000003746	Man1a	mannosidase 1, alpha
498	chr10	59382049	59382994	946	*	R26_Combined_peak_498	26	.	1.93535	5.90084	2.66999	8	NA	NA	Distal Intergenic	chr10	59403685	59421976	18292	+	69836	uc007fdq.1	-20691	ENSMUSG00000009646	Pla2g12b	phospholipase A2, group XIIB
499	chr10	59430780	59431106	327	*	R26_Combined_peak_499	102	.	2.77234	14.4898	10.2952	173	NA	NA	Exon (uc007fdr.1/18302, exon 5 of 9)	chr10	59422960	59441779	18820	-	18302	uc007fdr.1	10673	ENSMUSG00000009654	Oit3	oncoprotein induced transcript 3
500	chr10	59878932	59879345	414	*	R26_Combined_peak_500	15	.	1.59138	4.49934	1.50953	377	NA	NA	Promoter (<=1kb)	chr10	59879591	59896775	17185	+	56709	uc007fdz.1	-246	ENSMUSG00000020109	Dnajb12	DnaJ (Hsp40) homolog, subfamily B, member 12
501	chr10	59880303	59880630	328	*	R26_Combined_peak_501	92	.	2.73276	13.3167	9.22053	153	NA	NA	Promoter (<=1kb)	chr10	59879591	59896775	17185	+	56709	uc007fdz.1	712	ENSMUSG00000020109	Dnajb12	DnaJ (Hsp40) homolog, subfamily B, member 12
502	chr10	60162253	60162572	320	*	R26_Combined_peak_502	88	.	2.78686	12.9618	8.89361	106	NA	NA	Distal Intergenic	chr10	60181528	60188707	7180	-	53374	uc007fem.2	26135	ENSMUSG00000057337	Chst3	carbohydrate (chondroitin 6/keratan) sulfotransferase 3
503	chr10	60813473	60815004	1532	*	R26_Combined_peak_503	82	.	2.3218	12.2622	8.26146	707	NA	NA	Intron (uc007ffd.1/107449, intron 15 of 15)	chr10	60762595	60820641	58047	-	107449	uc007ffd.1	5637	ENSMUSG00000020099	Unc5b	unc-5 homolog B (C. elegans)
504	chr10	60815319	60815587	269	*	R26_Combined_peak_504	55	.	2.216	9.22527	5.53533	114	NA	NA	Intron (uc007ffd.1/107449, intron 15 of 15)	chr10	60762595	60820641	58047	-	107449	uc007ffd.1	5054	ENSMUSG00000020099	Unc5b	unc-5 homolog B (C. elegans)
505	chr10	60815852	60816469	618	*	R26_Combined_peak_505	122	.	2.49858	16.5724	12.2196	298	NA	NA	Intron (uc007ffd.1/107449, intron 15 of 15)	chr10	60762595	60820641	58047	-	107449	uc007ffd.1	4172	ENSMUSG00000020099	Unc5b	unc-5 homolog B (C. elegans)
506	chr10	60827530	60829142	1613	*	R26_Combined_peak_506	61	.	2.16425	9.90023	6.1348	619	NA	NA	Promoter (2-3kb)	chr10	60762595	60831581	68987	-	107449	uc007ffe.1	2439	ENSMUSG00000020099	Unc5b	unc-5 homolog B (C. elegans)
507	chr10	60829640	60830981	1342	*	R26_Combined_peak_507	70	.	2.03588	10.9488	7.07282	1223	NA	NA	Promoter (<=1kb)	chr10	60762595	60831581	68987	-	107449	uc007ffe.1	600	ENSMUSG00000020099	Unc5b	unc-5 homolog B (C. elegans)
508	chr10	61135393	61135819	427	*	R26_Combined_peak_508	77	.	3.19422	11.7238	7.76997	193	NA	NA	Intron (uc007ffl.1/20397, intron 13 of 14)	chr10	61098642	61147613	48972	-	20397	uc007ffl.1	11794	ENSMUSG00000020097	Sgpl1	sphingosine phosphate lyase 1
509	chr10	61145574	61146485	912	*	R26_Combined_peak_509	88	.	2.19875	12.9549	8.88719	817	NA	NA	Promoter (1-2kb)	chr10	61098642	61147613	48972	-	20397	uc007ffl.1	1128	ENSMUSG00000020097	Sgpl1	sphingosine phosphate lyase 1
510	chr10	61147315	61147564	250	*	R26_Combined_peak_510	86	.	1.8095	12.6738	8.63583	73	NA	NA	Promoter (<=1kb)	chr10	61098642	61147613	48972	-	20397	uc007ffl.1	49	ENSMUSG00000020097	Sgpl1	sphingosine phosphate lyase 1
511	chr10	61382495	61383130	636	*	R26_Combined_peak_511	121	.	2.46829	16.461	12.1179	499	NA	NA	Promoter (<=1kb)	chr10	61319657	61383523	63867	-	27355	uc007ffx.2	393	ENSMUSG00000020092	Pald1	phosphatase domain containing, paladin 1
512	chr10	61583238	61583506	269	*	R26_Combined_peak_512	50	.	2.15646	8.70975	5.08148	153	NA	NA	Downstream (1-2kb)	chr10	61595484	61626385	30902	+	237362	uc007fgd.2	-11978	ENSMUSG00000020090	Npffr1	neuropeptide FF receptor 1
513	chr10	61648973	61649370	398	*	R26_Combined_peak_513	22	.	1.67705	5.3486	2.20701	55	NA	NA	Promoter (<=1kb)	chr10	61648621	61674165	25545	+	67895	uc007fge.1	352	ENSMUSG00000020089	Ppa1	pyrophosphatase (inorganic) 1
514	chr10	62329519	62330273	755	*	R26_Combined_peak_514	81	.	2.36142	12.1797	8.18568	475	NA	NA	Intron (uc007fgy.2/15275, intron 17 of 17)	chr10	62268855	62340421	71567	-	15275	uc007fgy.2	10148	ENSMUSG00000037012	Hk1	hexokinase 1
515	chr10	62339540	62339795	256	*	R26_Combined_peak_515	65	.	2.11367	10.3689	6.55404	165	NA	NA	Promoter (<=1kb)	chr10	62268855	62340421	71567	-	15275	uc007fgy.2	626	ENSMUSG00000037012	Hk1	hexokinase 1
516	chr10	62487095	62487686	592	*	R26_Combined_peak_516	63	.	2.27132	10.0932	6.30715	78	NA	NA	Promoter (<=1kb)	chr10	62454843	62486805	31963	-	30930	uc007fhg.2	-290	ENSMUSG00000020078	Vps26a	vacuolar protein sorting 26 homolog A (yeast)
517	chr10	62506344	62506577	234	*	R26_Combined_peak_517	28	.	2.33967	6.08011	2.81848	100	NA	NA	Promoter (1-2kb)	chr10	62494428	62507755	13328	-	19073	uc007fhi.1	1178	ENSMUSG00000020077	Srgn	serglycin
518	chr10	62601404	62602143	740	*	R26_Combined_peak_518	32	.	1.7755	6.63956	3.29454	713	NA	NA	Promoter (<=1kb)	chr10	62580247	62602298	22052	-	56200	uc007fhn.1	155	ENSMUSG00000020075	Ddx21	DEAD (Asp-Glu-Ala-Asp) box polypeptide 21
519	chr10	62650561	62651183	623	*	R26_Combined_peak_519	64	.	1.94159	10.2626	6.45732	501	NA	NA	Promoter (<=1kb)	chr10	62616023	62651198	35176	-	94213	uc007fhp.1	15	ENSMUSG00000020076	Ddx50	DEAD (Asp-Glu-Ala-Asp) box polypeptide 50
520	chr10	62791348	62791579	232	*	R26_Combined_peak_520	17	.	1.85914	4.75743	1.71772	224	NA	NA	Promoter (<=1kb)	chr10	62753174	62792231	39058	-	67500	uc007fjb.1	652	ENSMUSG00000020074	Ccar1	cell division cycle and apoptosis regulator 1
521	chr10	62884518	62888098	3581	*	R26_Combined_peak_521	221	.	2.70831	27.0787	22.1792	2635	NA	NA	Intron (uc056yha.1/uc056yha.1, intron 1 of 1)	chr10	62804570	62880014	75445	-	52463	uc007fje.2	-4504	ENSMUSG00000047146	Tet1	tet methylcytosine dioxygenase 1
522	chr10	62980873	62981196	324	*	R26_Combined_peak_522	15	.	1.71477	4.51117	1.52031	4	NA	NA	Promoter (<=1kb)	chr10	62980223	62990293	10071	+	70432	uc007fjl.1	650	ENSMUSG00000020070	Rufy2	RUN and FYVE domain-containing 2
523	chr10	63024203	63024836	634	*	R26_Combined_peak_523	28	.	1.80374	6.06971	2.80979	47	NA	NA	Promoter (<=1kb)	chr10	63024512	63058812	34301	+	67307	uc007fjr.1	0	ENSMUSG00000020072	Pbld2	phenazine biosynthesis-like protein domain containing 2
524	chr10	66273255	66273784	530	*	R26_Combined_peak_524	57	.	2.78636	9.46395	5.74828	94	NA	NA	Distal Intergenic	chr10	66145296	66179514	34219	+	77198	uc007fko.1	127959	NA	4930407I19Rik	RIKEN cDNA 4930407I19 gene
525	chr10	66897036	66897384	349	*	R26_Combined_peak_525	53	.	2.34646	9.06731	5.39722	193	NA	NA	Distal Intergenic	chr10	67005075	67041326	36252	+	102634101	uc007flp.1	-107691	NA	Gm31763	predicted gene, 31763
526	chr10	67003040	67004341	1302	*	R26_Combined_peak_526	57	.	2.24039	9.42899	5.71672	942	NA	NA	Promoter (<=1kb)	chr10	67005075	67041326	36252	+	102634101	uc007flp.1	-734	NA	Gm31763	predicted gene, 31763
527	chr10	67025682	67026157	476	*	R26_Combined_peak_527	89	.	2.71616	13.0044	8.9337	109	NA	NA	Intron (uc007flp.1/102634101, intron 2 of 6)	chr10	67005075	67041326	36252	+	102634101	uc007flp.1	20607	NA	Gm31763	predicted gene, 31763
528	chr10	67083922	67084326	405	*	R26_Combined_peak_528	122	.	2.49858	16.5724	12.2196	147	NA	NA	Intron (uc007flq.2/28193, intron 7 of 7)	chr10	67096125	67226916	130792	+	108829	uc011xfo.1	-11799	ENSMUSG00000037876	Jmjd1c	jumonji domain containing 1C
529	chr10	67098620	67099140	521	*	R26_Combined_peak_529	57	.	2.42299	9.45118	5.73666	338	NA	NA	Promoter (1-2kb)	chr10	67009189	67096988	87800	-	28193	uc007flq.2	-1632	ENSMUSG00000019873	Reep3	receptor accessory protein 3
530	chr10	67106859	67107327	469	*	R26_Combined_peak_530	133	.	2.99033	17.7363	13.3045	350	NA	NA	Intron (uc011xfo.1/108829, intron 1 of 9)	chr10	67009189	67096988	87800	-	28193	uc007flq.2	-9871	ENSMUSG00000019873	Reep3	receptor accessory protein 3
531	chr10	67458900	67459145	246	*	R26_Combined_peak_531	56	.	2.27979	9.31223	5.61299	97	NA	NA	Distal Intergenic	chr10	67537869	67542188	4320	+	13654	uc007flx.1	-78724	ENSMUSG00000037868	Egr2	early growth response 2
532	chr10	67549437	67549926	490	*	R26_Combined_peak_532	50	.	2.10247	8.62002	5.00491	61	NA	NA	Promoter (<=1kb)	chr10	67544511	67548955	4445	-	211488	uc007flz.2	-482	ENSMUSG00000057134	Ado	2-aminoethanethiol (cysteamine) dioxygenase
533	chr10	68136281	68137621	1341	*	R26_Combined_peak_533	25	.	1.78072	5.74125	2.53557	231	NA	NA	Promoter (<=1kb)	chr10	68095593	68136626	41034	-	71371	uc007fmf.1	0	ENSMUSG00000019947	Arid5b	AT rich interactive domain 5B (MRF1-like)
534	chr10	68156131	68156389	259	*	R26_Combined_peak_534	45	.	2.42624	8.08598	4.53634	84	NA	NA	Intron (uc007fmg.1/71371, intron 6 of 8)	chr10	68095593	68136626	41034	-	71371	uc007fmf.1	-19505	ENSMUSG00000019947	Arid5b	AT rich interactive domain 5B (MRF1-like)
535	chr10	68156945	68157618	674	*	R26_Combined_peak_535	124	.	2.9776	16.7815	12.4161	249	NA	NA	Intron (uc007fmg.1/71371, intron 6 of 8)	chr10	68095593	68136626	41034	-	71371	uc007fmf.1	-20319	ENSMUSG00000019947	Arid5b	AT rich interactive domain 5B (MRF1-like)
536	chr10	68249528	68249761	234	*	R26_Combined_peak_536	75	.	3.144	11.4765	7.5482	125	NA	NA	Intron (uc007fmh.1/71371, intron 8 of 9)	chr10	68095593	68243358	147766	-	71371	uc007fmg.1	-6170	ENSMUSG00000019947	Arid5b	AT rich interactive domain 5B (MRF1-like)
537	chr10	68264100	68264372	273	*	R26_Combined_peak_537	141	.	2.91625	18.657	14.1707	113	NA	NA	Intron (uc007fmh.1/71371, intron 8 of 9)	chr10	68095593	68278726	183134	-	71371	uc007fmh.1	14354	ENSMUSG00000019947	Arid5b	AT rich interactive domain 5B (MRF1-like)
538	chr10	68277723	68277990	268	*	R26_Combined_peak_538	50	.	2.81904	8.64323	5.02205	154	NA	NA	Promoter (<=1kb)	chr10	68095593	68278726	183134	-	71371	uc007fmh.1	736	ENSMUSG00000019947	Arid5b	AT rich interactive domain 5B (MRF1-like)
539	chr10	68384632	68384903	272	*	R26_Combined_peak_539	79	.	2.99352	11.9334	7.96236	165	NA	NA	Distal Intergenic	chr10	68319065	68321142	2078	-	75148	uc007fmk.2	-63490	NA	4930545H06Rik	RIKEN cDNA 4930545H06 gene
540	chr10	68968720	68968992	273	*	R26_Combined_peak_540	68	.	3.06916	10.659	6.81004	150	NA	NA	Distal Intergenic	chr10	69208552	69291784	83233	+	69288	uc029qyr.1	-239560	ENSMUSG00000019944	Rhobtb1	Rho-related BTB domain containing 1
541	chr10	69351304	69351645	342	*	R26_Combined_peak_541	64	.	2.84377	10.2708	6.4651	254	NA	NA	Promoter (1-2kb)	chr10	69336635	69352912	16278	-	12534	uc007fmr.1	1267	ENSMUSG00000019942	Cdk1	cyclin-dependent kinase 1
542	chr10	69352040	69352913	874	*	R26_Combined_peak_542	130	.	2.77186	17.4437	13.0338	709	NA	NA	Promoter (<=1kb)	chr10	69336635	69352912	16278	-	12534	uc007fmr.1	0	ENSMUSG00000019942	Cdk1	cyclin-dependent kinase 1
543	chr10	70095348	70095698	351	*	R26_Combined_peak_543	63	.	2.60524	10.1685	6.37292	125	NA	NA	Promoter (1-2kb)	chr10	70097121	70193200	96080	+	76551	uc011xfv.1	-1423	ENSMUSG00000048701	Ccdc6	coiled-coil domain containing 6
544	chr10	71348736	71348975	240	*	R26_Combined_peak_544	30	.	2.13796	6.35577	3.04755	38	NA	NA	Promoter (<=1kb)	chr10	71347793	71377414	29622	+	69718	uc007for.1	943	ENSMUSG00000060733	Ipmk	inositol polyphosphate multikinase
545	chr10	72634031	72634646	616	*	R26_Combined_peak_545	82	.	2.57451	12.2561	8.25619	270	NA	NA	Distal Intergenic	chr10	72654846	72669792	14947	+	52696	uc007foy.2	-20200	ENSMUSG00000019923	Zwint	ZW10 interactor
546	chr10	75070304	75070590	287	*	R26_Combined_peak_546	75	.	2.85413	11.5283	7.59518	192	NA	NA	Intron (uc007fqb.2/110279, intron 1 of 22)	chr10	75060896	75184923	124028	+	110279	uc007fqb.2	9408	ENSMUSG00000009681	Bcr	breakpoint cluster region
547	chr10	75174005	75174344	340	*	R26_Combined_peak_547	13	.	1.63349	4.31359	1.36395	123	NA	NA	Promoter (<=1kb)	chr10	75173971	75184923	10953	+	110279	uc007fqc.2	34	ENSMUSG00000009681	Bcr	breakpoint cluster region
548	chr10	75469406	75469721	316	*	R26_Combined_peak_548	48	.	2.6928	8.42868	4.83652	87	NA	NA	Intron (uc007fqi.1/68778, intron 4 of 8)	chr10	75449510	75463104	13595	+	71125	uc029qyv.1	19896	NA	4933407G14Rik	RIKEN cDNA 4933407G14 gene
549	chr10	75516302	75516589	288	*	R26_Combined_peak_549	24	.	2.01106	5.60245	2.41776	53	NA	NA	Promoter (<=1kb)	chr10	75351111	75517322	166212	-	68778	uc007fqi.1	733	ENSMUSG00000033416	Gucd1	guanylyl cyclase domain containing 1
550	chr10	75920703	75921045	343	*	R26_Combined_peak_550	23	.	1.6971	5.46974	2.30944	325	NA	NA	Promoter (<=1kb)	chr10	75896769	75921614	24846	-	20587	uc007ftm.2	569	ENSMUSG00000000902	Smarcb1	SWI/SNF related, matrix associated, actin dependent regulator of chromatin, subfamily b, member 1
551	chr10	75921975	75922258	284	*	R26_Combined_peak_551	14	.	1.6404	4.38517	1.41648	7	NA	NA	Promoter (<=1kb)	chr10	75896769	75921614	24846	-	20587	uc007ftm.2	-361	ENSMUSG00000000902	Smarcb1	SWI/SNF related, matrix associated, actin dependent regulator of chromatin, subfamily b, member 1
552	chr10	76086613	76086886	274	*	R26_Combined_peak_552	82	.	3.25675	12.2697	8.26527	72	NA	NA	Intron (uc007ftx.1/64454, intron 8 of 14)	chr10	76058621	76111018	52398	-	64454	uc007ftx.1	24132	ENSMUSG00000020226	Slc5a4b	solute carrier family 5 (neutral amino acid transporters, system A), member 4b
553	chr10	76902421	76902949	529	*	R26_Combined_peak_553	16	.	1.74595	4.62322	1.61287	313	NA	NA	Intron (uc007fuz.2/59093, intron 15 of 15)	chr10	76761854	76961947	200094	-	59093	uc007fuz.2	58998	ENSMUSG00000001120	Pcbp3	poly(rC) binding protein 3
554	chr10	77193396	77194557	1162	*	R26_Combined_peak_554	34	.	2.0336	6.82482	3.44363	787	NA	NA	Distal Intergenic	chr10	77052179	77166530	114352	-	12822	uc007fvh.2	-26866	ENSMUSG00000001435	Col18a1	collagen, type XVIII, alpha 1
555	chr10	77251311	77252021	711	*	R26_Combined_peak_555	24	.	1.86912	5.62887	2.43932	682	NA	NA	Distal Intergenic	chr10	77257773	77259223	1451	-	100169878	uc007fvi.2	7202	ENSMUSG00000078444	Gm10941	predicted gene 10941
556	chr10	78184433	78184909	477	*	R26_Combined_peak_556	47	.	2.12848	8.35895	4.77497	114	NA	NA	Promoter (<=1kb)	chr10	78170910	78185149	14240	-	110816	uc007fxk.1	240	ENSMUSG00000032834	Pwp2	PWP2 periodic tryptophan protein homolog (yeast)
557	chr10	78381295	78381593	299	*	R26_Combined_peak_557	39	.	2.38656	7.35521	3.90036	192	NA	NA	Distal Intergenic	chr10	78408475	78408545	71	-	102465547	uc033fqq.1	26952	NA	Mir6907	microRNA 6907
558	chr10	78591517	78591840	324	*	R26_Combined_peak_558	135	.	3.27368	17.9646	13.5204	163	NA	NA	Promoter (<=1kb)	chr10	78584503	78591964	7462	-	71709	uc007fyb.2	124	ENSMUSG00000032714	Syde1	synapse defective 1, Rho GTPase, homolog 1 (C. elegans)
559	chr10	79673152	79673498	347	*	R26_Combined_peak_559	14	.	1.62243	4.4061	1.43268	0	NA	NA	Intron (uc007fzh.1/110012, intron 1 of 1)	chr10	79669410	79676126	6717	+	110012	uc007fzh.1	3742	ENSMUSG00000020308	Tpgs1	tubulin polyglutamylase complex subunit 1
560	chr10	79768013	79768254	242	*	R26_Combined_peak_560	42	.	2.02313	7.70831	4.20567	102	NA	NA	Promoter (1-2kb)	chr10	79758515	79766952	8438	-	70294	uc007fzr.3	-1061	ENSMUSG00000035890	Rnf126	ring finger protein 126
561	chr10	79841027	79841277	251	*	R26_Combined_peak_561	27	.	1.93911	6.02548	2.77017	61	NA	NA	Intron (uc029qzy.1/100568459, intron 1 of 1)	chr10	79854432	79864435	10004	+	19205	uc007gab.2	-13155	ENSMUSG00000006498	Ptbp1	polypyrimidine tract binding protein 1
562	chr10	79926112	79927851	1740	*	R26_Combined_peak_562	113	.	2.51764	15.5907	11.3115	1433	NA	NA	Promoter (<=1kb)	chr10	79927043	79955018	27976	+	13496	uc007gap.2	0	ENSMUSG00000019564	Arid3a	AT rich interactive domain 3A (BRIGHT-like)
563	chr10	79996476	79996925	450	*	R26_Combined_peak_563	106	.	2.45623	14.9186	10.6895	209	NA	NA	Promoter (<=1kb)	chr10	79997615	80015572	17958	+	27403	uc007gba.1	-690	ENSMUSG00000035722	Abca7	ATP-binding cassette, sub-family A (ABC1), member 7
564	chr10	80033748	80034045	298	*	R26_Combined_peak_564	107	.	2.56658	15.0374	10.8	208	NA	NA	Intron (uc029qzy.1/100568459, intron 1 of 1)	chr10	80035953	80039659	3707	-	66420	uc007gbi.1	5614	ENSMUSG00000004667	Polr2e	polymerase (RNA) II (DNA directed) polypeptide E
565	chr10	80107632	80108045	414	*	R26_Combined_peak_565	51	.	2.2629	8.77486	5.13809	146	NA	NA	Intron (uc029qzy.1/100568459, intron 1 of 1)	chr10	80057014	80102702	45689	-	216161	uc007gbn.1	-4930	ENSMUSG00000035673	Sbno2	strawberry notch homolog 2 (Drosophila)
566	chr10	80168378	80168943	566	*	R26_Combined_peak_566	76	.	2.18385	11.6064	7.66561	331	NA	NA	Promoter (<=1kb)	chr10	80167841	80171653	3813	+	12696	uc007gce.1	537	ENSMUSG00000045193	Cirbp	cold inducible RNA binding protein
567	chr10	80330312	80330769	458	*	R26_Combined_peak_567	106	.	2.34981	14.889	10.662	138	NA	NA	Promoter (<=1kb)	chr10	80330145	80336441	6297	+	70335	uc007gct.2	167	ENSMUSG00000035504	Reep6	receptor accessory protein 6
568	chr10	80387864	80388270	407	*	R26_Combined_peak_568	72	.	2.27265	11.189	7.28665	271	NA	NA	Promoter (<=1kb)	chr10	80380355	80387651	7297	-	237400	uc007gcz.1	-213	ENSMUSG00000048696	Mex3d	mex3 homolog D (C. elegans)
569	chr10	80623826	80624190	365	*	R26_Combined_peak_569	15	.	1.64024	4.50781	1.51721	1	NA	NA	Promoter (1-2kb)	chr10	80622780	80640771	17992	+	103236	uc007gea.2	1046	ENSMUSG00000003345	Csnk1g2	casein kinase 1, gamma 2
570	chr10	80663582	80664058	477	*	R26_Combined_peak_570	17	.	1.8191	4.84567	1.79129	16	NA	NA	Distal Intergenic	chr10	80642617	80657071	14455	-	208198	uc011xit.1	-6511	ENSMUSG00000003344	Btbd2	BTB (POZ) domain containing 2
571	chr10	80664670	80664974	305	*	R26_Combined_peak_571	41	.	2.07253	7.67537	4.18127	18	NA	NA	Distal Intergenic	chr10	80642617	80657071	14455	-	208198	uc011xit.1	-7599	ENSMUSG00000003344	Btbd2	BTB (POZ) domain containing 2
572	chr10	80665392	80665671	280	*	R26_Combined_peak_572	36	.	2.01658	7.01634	3.60969	159	NA	NA	3' UTR	chr10	80642617	80657071	14455	-	208198	uc011xit.1	-8321	ENSMUSG00000003344	Btbd2	BTB (POZ) domain containing 2
573	chr10	80751462	80751973	512	*	R26_Combined_peak_573	47	.	2.27554	8.32319	4.74384	369	NA	NA	Distal Intergenic	chr10	80755206	80792773	37568	+	208266	uc033frf.1	-3233	ENSMUSG00000061589	Dot1l	DOT1-like, histone H3 methyltransferase (S. cerevisiae)
574	chr10	80755745	80756139	395	*	R26_Combined_peak_574	33	.	1.72674	6.74662	3.38717	29	NA	NA	Promoter (<=1kb)	chr10	80755206	80792773	37568	+	208266	uc033frf.1	539	ENSMUSG00000061589	Dot1l	DOT1-like, histone H3 methyltransferase (S. cerevisiae)
575	chr10	80917583	80917947	365	*	R26_Combined_peak_575	15	.	1.57241	4.53812	1.54314	363	NA	NA	Promoter (<=1kb)	chr10	80901363	80918245	16883	-	16907	uc007gfk.1	298	ENSMUSG00000062075	Lmnb2	lamin B2
576	chr10	80932302	80932612	311	*	R26_Combined_peak_576	63	.	2.19779	10.0893	6.30383	171	NA	NA	Promoter (2-3kb)	chr10	80930091	80932204	2114	+	17873	uc007gfl.1	2211	ENSMUSG00000015312	Gadd45b	growth arrest and DNA-damage-inducible 45 beta
577	chr10	80961239	80961520	282	*	R26_Combined_peak_577	50	.	2.09799	8.69618	5.07004	188	NA	NA	Intron (uc007gfm.1/14708, intron 2 of 3)	chr10	80930091	80932204	2114	+	17873	uc007gfl.1	31148	ENSMUSG00000015312	Gadd45b	growth arrest and DNA-damage-inducible 45 beta
578	chr10	81059557	81060077	521	*	R26_Combined_peak_578	61	.	2.07894	9.88983	6.12532	197	NA	NA	Promoter (<=1kb)	chr10	81044073	81060154	16082	-	52551	uc007gft.1	77	ENSMUSG00000004937	Sgta	small glutamine-rich tetratricopeptide repeat (TPR)-containing, alpha
579	chr10	81136602	81137074	473	*	R26_Combined_peak_579	85	.	2.41271	12.5734	8.54386	360	NA	NA	Promoter (<=1kb)	chr10	81136472	81151657	15186	+	16969	uc007gga.2	130	ENSMUSG00000035011	Zbtb7a	zinc finger and BTB domain containing 7a
580	chr10	81138274	81138596	323	*	R26_Combined_peak_580	28	.	1.63774	6.17049	2.89616	210	NA	NA	Promoter (<=1kb)	chr10	81138034	81151657	13624	+	16969	uc007ggb.1	240	ENSMUSG00000035011	Zbtb7a	zinc finger and BTB domain containing 7a
581	chr10	81168392	81168965	574	*	R26_Combined_peak_581	13	.	1.66368	4.29507	1.34856	573	NA	NA	Promoter (<=1kb)	chr10	81153966	81167720	13755	-	59004	uc007ggc.3	-672	ENSMUSG00000004934	Pias4	protein inhibitor of activated STAT 4
582	chr10	81284972	81285766	795	*	R26_Combined_peak_582	18	.	1.56352	4.92684	1.85864	793	NA	NA	Promoter (<=1kb)	chr10	81273188	81285781	12594	-	27375	uc033frl.1	15	ENSMUSG00000034917	Tjp3	tight junction protein 3
583	chr10	81293723	81294400	678	*	R26_Combined_peak_583	30	.	1.77013	6.35454	3.04711	32	NA	NA	Promoter (<=1kb)	chr10	81292963	81319974	27012	+	18717	uc007ghc.3	760	ENSMUSG00000034902	Pip5k1c	phosphatidylinositol-4-phosphate 5-kinase, type 1 gamma
584	chr10	81321763	81321997	235	*	R26_Combined_peak_584	24	.	1.76101	5.61464	2.42793	30	NA	NA	Promoter (<=1kb)	chr10	81321103	81326251	5149	+	70312	uc007ghf.2	660	ENSMUSG00000034889	Cactin	cactin, spliceosome C complex subunit
585	chr10	81349618	81350124	507	*	R26_Combined_peak_585	17	.	1.60398	4.7802	1.73542	409	NA	NA	Promoter (<=1kb)	chr10	81346046	81350369	4324	-	15353	uc007ghj.2	245	ENSMUSG00000020232	Hmg20b	high mobility group 20B
586	chr10	81551610	81551860	251	*	R26_Combined_peak_586	58	.	2.09002	9.54883	5.82472	145	NA	NA	Distal Intergenic	chr10	81528732	81545046	16315	-	14672	uc007gil.1	-6564	ENSMUSG00000034781	Gna11	guanine nucleotide binding protein, alpha 11
587	chr10	81571903	81572642	740	*	R26_Combined_peak_587	99	.	2.4112	14.1214	9.95651	227	NA	NA	Distal Intergenic	chr10	81575287	81590473	15187	+	21886	uc007gio.2	-2645	ENSMUSG00000034771	Tle2	transducin-like enhancer of split 2, homolog of Drosophila E(spl)
588	chr10	81575313	81575896	584	*	R26_Combined_peak_588	41	.	1.81422	7.58319	4.10024	171	NA	NA	Promoter (<=1kb)	chr10	81575287	81590473	15187	+	21886	uc007gio.2	26	ENSMUSG00000034771	Tle2	transducin-like enhancer of split 2, homolog of Drosophila E(spl)
589	chr10	81601595	81601853	259	*	R26_Combined_peak_589	25	.	1.78063	5.74051	2.53535	19	NA	NA	Promoter (<=1kb)	chr10	81590905	81600900	9996	-	114606	uc007giu.1	-695	ENSMUSG00000034758	Tle6	transducin-like enhancer of split 6, homolog of Drosophila E(spl)
590	chr10	81606444	81606914	471	*	R26_Combined_peak_590	66	.	2.02892	10.4353	6.612	118	NA	NA	Promoter (<=1kb)	chr10	81606883	81609836	2954	+	268319	uc007gix.2	0	ENSMUSG00000074862	BC025920	zinc finger protein pseudogene
591	chr10	82859469	82859870	402	*	R26_Combined_peak_591	17	.	1.70984	4.78717	1.74111	1	NA	NA	Promoter (<=1kb)	chr10	82859206	82897724	38519	+	50493	uc007gjz.1	263	ENSMUSG00000020250	Txnrd1	thioredoxin reductase 1
592	chr10	82860710	82861159	450	*	R26_Combined_peak_592	22	.	1.84866	5.36696	2.22252	6	NA	NA	Promoter (<=1kb)	chr10	82860341	82897724	37384	+	50493	uc007gkb.1	369	ENSMUSG00000020250	Txnrd1	thioredoxin reductase 1
593	chr10	83914969	83915230	262	*	R26_Combined_peak_593	42	.	2.40416	7.75553	4.24679	101	NA	NA	Distal Intergenic	chr10	83722865	83762762	39898	+	69784	uc007gkm.2	192104	ENSMUSG00000087651	1500009L16Rik	RIKEN cDNA 1500009L16 gene
594	chr10	84457892	84458341	450	*	R26_Combined_peak_594	71	.	2.55107	11.0666	7.17968	181	NA	NA	Distal Intergenic	chr10	84371319	84440471	69153	-	77976	uc007gko.1	-17421	ENSMUSG00000020032	Nuak1	NUAK family, SNF1-like kinase, 1
595	chr10	84576274	84577752	1479	*	R26_Combined_peak_595	126	.	2.45695	17.0087	12.6269	832	NA	NA	Promoter (<=1kb)	chr10	84576947	84595300	18354	+	216198	uc007gkr.1	0	ENSMUSG00000020034	Tcp11l2	t-complex 11 (mouse) like 2
596	chr10	84621687	84621980	294	*	R26_Combined_peak_596	22	.	2.01763	5.4252	2.27354	262	NA	NA	Promoter (<=1kb)	chr10	84622437	84656191	33755	+	70428	uc007gkt.1	-457	ENSMUSG00000034453	Polr3b	polymerase (RNA) III (DNA directed) polypeptide B
597	chr10	85102095	85102398	304	*	R26_Combined_peak_597	14	.	1.62243	4.4061	1.43268	303	NA	NA	Promoter (<=1kb)	chr10	85097019	85102495	5477	-	14202	uc007gla.2	97	ENSMUSG00000050035	Fhl4	four and a half LIM domains 4
598	chr10	85365484	85365851	368	*	R26_Combined_peak_598	91	.	2.77267	13.2411	9.15055	189	NA	NA	Distal Intergenic	chr10	85386814	85660292	273479	+	74007	uc007glg.2	-20963	ENSMUSG00000020042	Btbd11	BTB (POZ) domain containing 11
599	chr10	85398660	85399032	373	*	R26_Combined_peak_599	30	.	2.00822	6.32219	3.02543	108	NA	NA	Intron (uc007glg.2/74007, intron 1 of 16)	chr10	85386814	85660292	273479	+	74007	uc007glg.2	11846	ENSMUSG00000020042	Btbd11	BTB (POZ) domain containing 11
600	chr10	85957290	85958122	833	*	R26_Combined_peak_600	31	.	1.68384	6.45994	3.13945	264	NA	NA	Promoter (<=1kb)	chr10	85938637	85957793	19157	-	28088	uc007gni.1	0	ENSMUSG00000001783	Rtcb	RNA 2',3'-cyclic phosphate and 5'-OH ligase
601	chr10	86706173	86706514	342	*	R26_Combined_peak_601	38	.	2.13556	7.33255	3.88154	122	NA	NA	Promoter (<=1kb)	chr10	86705811	86724584	18774	+	103220	uc007gqj.1	362	ENSMUSG00000044937	Ttc41	tetratricopeptide repeat domain 41
602	chr10	86832048	86832310	263	*	R26_Combined_peak_602	43	.	2.44322	7.87279	4.35022	69	NA	NA	Intron (uc007gqm.1/103466, intron 13 of 13)	chr10	86779005	86838389	59385	+	103466	uc007gqn.1	53043	ENSMUSG00000054027	Nt5dc3	5'-nucleotidase domain containing 3
603	chr10	88201095	88201519	425	*	R26_Combined_peak_603	39	.	2.29127	7.42602	3.96247	236	NA	NA	Promoter (<=1kb)	chr10	88201097	88225362	24266	+	67282	uc007grg.2	0	ENSMUSG00000020056	Ccdc53	coiled-coil domain containing 53
604	chr10	88960685	88960972	288	*	R26_Combined_peak_604	16	.	1.93002	4.62871	1.61708	20	NA	NA	Exon (uc007gsa.1/320091, exon 24 of 27)	chr10	88885992	88929515	43524	+	216225	uc007grz.1	74693	ENSMUSG00000020062	Slc5a8	solute carrier family 5 (iodide transporter), member 8
605	chr10	89745752	89746002	251	*	R26_Combined_peak_605	25	.	2.03778	5.7574	2.55049	33	NA	NA	Promoter (<=1kb)	chr10	89744991	89782260	37270	+	75089	uc007gsu.2	761	ENSMUSG00000019951	Uhrf1bp1l	UHRF1 (ICBP90) binding protein 1-like
606	chr10	90809920	90810188	269	*	R26_Combined_peak_606	72	.	3.13169	11.1868	7.28491	126	NA	NA	Intron (uc033frv.1/77531, intron 17 of 24)	chr10	90829843	90923602	93760	+	77531	uc007gtd.1	-19655	ENSMUSG00000058589	Anks1b	ankyrin repeat and sterile alpha motif domain containing 1B
607	chr10	91082031	91082428	398	*	R26_Combined_peak_607	16	.	1.53989	4.624	1.6135	396	NA	NA	Promoter (<=1kb)	chr10	90989311	91082743	93433	-	11783	uc007gtg.1	315	ENSMUSG00000019979	Apaf1	apoptotic peptidase activating factor 1
608	chr10	91131572	91131873	302	*	R26_Combined_peak_608	112	.	3.0036	15.5682	11.29	197	NA	NA	Distal Intergenic	chr10	91116578	91123963	7386	-	18674	uc007gtn.1	-7609	ENSMUSG00000061904	Slc25a3	solute carrier family 25 (mitochondrial carrier, phosphate carrier), member 3
609	chr10	91713603	91713894	292	*	R26_Combined_peak_609	63	.	2.60524	10.1685	6.37292	95	NA	NA	Distal Intergenic	chr10	92072086	92072185	100	-	723955	uc007gty.2	358291	ENSMUSG00000065524	Mir135a-2	microRNA 135a-2
610	chr10	93188543	93188823	281	*	R26_Combined_peak_610	116	.	3.21288	15.9286	11.6231	178	NA	NA	Intron (uc007guk.2/237459, intron 1 of 6)	chr10	93208172	93267073	58902	+	237459	uc007gum.1	-19349	ENSMUSG00000020015	Cdk17	cyclin-dependent kinase 17
611	chr10	93422015	93422349	335	*	R26_Combined_peak_611	184	.	3.656	23.1819	18.4468	144	NA	NA	Distal Intergenic	chr10	93433107	93433162	56	+	102465791	uc056yhu.1	-10758	ENSMUSG00000098679	Mir7688	microRNA 7688
612	chr10	94036394	94036810	417	*	R26_Combined_peak_612	20	.	1.60897	5.12647	2.01957	69	NA	NA	Promoter (<=1kb)	chr10	94036001	94145339	109339	+	13998	uc011xlz.1	393	ENSMUSG00000020021	Fgd6	FYVE, RhoGEF and PH domain containing 6
613	chr10	94148181	94148526	346	*	R26_Combined_peak_613	91	.	2.1852	13.2869	9.19275	163	NA	NA	Promoter (<=1kb)	chr10	94147931	94197214	49284	+	22025	uc007gvo.2	250	ENSMUSG00000005897	Nr2c1	nuclear receptor subfamily 2, group C, member 1
614	chr10	94515377	94515602	226	*	R26_Combined_peak_614	24	.	1.70309	5.62445	2.43615	10	NA	NA	Promoter (<=1kb)	chr10	94514857	94590954	76098	+	319880	uc007gvt.2	520	ENSMUSG00000020023	Tmcc3	transmembrane and coiled coil domains 3
615	chr10	94524882	94525214	333	*	R26_Combined_peak_615	44	.	2.49726	7.95088	4.41984	267	NA	NA	Intron (uc007gvt.2/319880, intron 1 of 3)	chr10	94514857	94590954	76098	+	319880	uc007gvt.2	10025	ENSMUSG00000020023	Tmcc3	transmembrane and coiled coil domains 3
616	chr10	95213176	95213476	301	*	R26_Combined_peak_616	27	.	1.87418	6.00217	2.7502	36	NA	NA	Intron (uc007gwa.1/12905, intron 1 of 1)	chr10	95120582	95145825	25244	-	628062	uc056yhz.1	-67351	NA	Gm29684	predicted gene, 29684
617	chr10	95335923	95337339	1417	*	R26_Combined_peak_617	150	.	3.9861	19.6025	15.0591	998	NA	NA	Promoter (<=1kb)	chr10	95336276	95363216	26941	+	69629	uc029req.1	0	ENSMUSG00000100550	2310039L15Rik	RIKEN cDNA 2310039L15 gene
618	chr10	95388720	95389090	371	*	R26_Combined_peak_618	59	.	2.56327	9.73062	5.98231	222	NA	NA	Exon (uc007gwf.2/uc007gwf.2, exon 4 of 5)	chr10	95411490	95415283	3794	-	216233	uc011xmb.1	26193	ENSMUSG00000020027	Socs2	suppressor of cytokine signaling 2
619	chr10	95415035	95415419	385	*	R26_Combined_peak_619	33	.	1.80475	6.72731	3.36977	277	NA	NA	Promoter (<=1kb)	chr10	95411490	95415283	3794	-	216233	uc011xmb.1	0	ENSMUSG00000020027	Socs2	suppressor of cytokine signaling 2
620	chr10	95417456	95417702	247	*	R26_Combined_peak_620	22	.	1.62488	5.35015	2.20833	18	NA	NA	Promoter (<=1kb)	chr10	95417375	95428640	11266	+	70523	uc007gwh.1	81	ENSMUSG00000097766	5730420D15Rik	RIKEN cDNA 5730420D15 gene
621	chr10	95465719	95466122	404	*	R26_Combined_peak_621	49	.	2.7167	8.54503	4.93797	127	NA	NA	Distal Intergenic	chr10	95480806	95501927	21122	-	67270	uc007gwi.1	35805	ENSMUSG00000062981	Mrpl42	mitochondrial ribosomal protein L42
622	chr10	95514083	95514340	258	*	R26_Combined_peak_622	19	.	1.79435	5.0859	1.99359	111	NA	NA	Promoter (<=1kb)	chr10	95515162	95545658	30497	+	93765	uc007gwm.1	-822	ENSMUSG00000074781	Ube2n	ubiquitin-conjugating enzyme E2N
623	chr10	95862637	95863000	364	*	R26_Combined_peak_623	102	.	3.40768	14.4783	10.2856	236	NA	NA	Distal Intergenic	chr10	95940663	96003003	62341	+	216238	uc011xmf.1	-77663	ENSMUSG00000036499	Eea1	early endosome antigen 1
624	chr10	96751801	96752109	309	*	R26_Combined_peak_624	14	.	1.84947	4.37228	1.40559	1	NA	NA	Distal Intergenic	chr10	96617001	96622811	5811	+	12226	uc007gww.2	134800	ENSMUSG00000036478	Btg1	B cell translocation gene 1, anti-proliferative
625	chr10	98744178	98744469	292	*	R26_Combined_peak_625	77	.	3.19422	11.7238	7.76997	98	NA	NA	Distal Intergenic	chr10	98915152	99026143	110992	+	67972	uc007gxf.2	-170683	ENSMUSG00000019943	Atp2b1	ATPase, Ca++ transporting, plasma membrane 1
626	chr10	99107318	99107860	543	*	R26_Combined_peak_626	17	.	1.6214	4.7802	1.73542	11	NA	NA	Promoter (<=1kb)	chr10	99107741	99197988	90248	+	382406	uc007gxi.1	0	ENSMUSG00000019952	Poc1b	POC1 centriolar protein homolog B (Chlamydomonas)
627	chr10	99172190	99172698	509	*	R26_Combined_peak_627	24	.	1.87765	5.60019	2.41565	73	NA	NA	Intron (uc007gxh.1/382406, intron 10 of 11)	chr10	99108135	99113247	5113	+	14426	uc007gxj.2	64055	ENSMUSG00000090035	Galnt4	UDP-N-acetyl-alpha-D-galactosamine:polypeptide N-acetylgalactosaminyltransferase 4
628	chr10	99173014	99173263	250	*	R26_Combined_peak_628	20	.	2.1584	5.1017	2.00515	179	NA	NA	Intron (uc007gxh.1/382406, intron 10 of 11)	chr10	99108135	99113247	5113	+	14426	uc007gxj.2	64879	ENSMUSG00000090035	Galnt4	UDP-N-acetyl-alpha-D-galactosamine:polypeptide N-acetylgalactosaminyltransferase 4
629	chr10	99261086	99261339	254	*	R26_Combined_peak_629	100	.	2.85155	14.2209	10.0486	173	NA	NA	Promoter (1-2kb)	chr10	99263231	99267489	4259	+	67603	uc007gxk.2	-1892	ENSMUSG00000019960	Dusp6	dual specificity phosphatase 6
630	chr10	99262670	99263155	486	*	R26_Combined_peak_630	74	.	2.50857	11.4033	7.48297	373	NA	NA	Promoter (<=1kb)	chr10	99263231	99267489	4259	+	67603	uc007gxk.2	-76	ENSMUSG00000019960	Dusp6	dual specificity phosphatase 6
631	chr10	99289510	99289879	370	*	R26_Combined_peak_631	17	.	1.88486	4.84901	1.79323	61	NA	NA	Distal Intergenic	chr10	99263231	99267489	4259	+	67603	uc007gxk.2	26279	ENSMUSG00000019960	Dusp6	dual specificity phosphatase 6
632	chr10	99461217	99461492	276	*	R26_Combined_peak_632	63	.	3.00663	10.1405	6.34764	129	NA	NA	Distal Intergenic	chr10	99609171	99658134	48964	+	100504202	uc007gxn.1	-147679	NA	Gm20110	predicted gene, 20110
633	chr10	100327139	100327397	259	*	R26_Combined_peak_633	40	.	2.0024	7.5355	4.05768	69	NA	NA	Distal Intergenic	chr10	100335676	100336589	914	+	100043247	uc011xml.1	-8279	ENSMUSG00000096640	Gm4312	predicted gene 4312
634	chr10	110918989	110919249	261	*	R26_Combined_peak_634	33	.	2.40973	6.7131	3.35728	79	NA	NA	Promoter (<=1kb)	chr10	110920176	110939514	19339	+	13008	uc007gzs.2	-927	ENSMUSG00000020186	Csrp2	cysteine and glycine-rich protein 2
635	chr10	110936974	110937281	308	*	R26_Combined_peak_635	16	.	1.93002	4.62871	1.61708	230	NA	NA	Intron (uc007gzs.2/13008, intron 3 of 5)	chr10	110941780	110950683	8904	-	320150	uc007gzt.2	13402	ENSMUSG00000035798	Zdhhc17	zinc finger, DHHC domain containing 17
636	chr10	111368782	111369578	797	*	R26_Combined_peak_636	184	.	3.97298	23.1512	18.4182	501	NA	NA	Distal Intergenic	chr10	111298679	111301736	3058	+	71769	uc011xnf.1	70103	ENSMUSG00000035759	Bbs10	Bardet-Biedl syndrome 10 (human)
637	chr10	111529235	111529487	253	*	R26_Combined_peak_637	37	.	2.28128	7.22715	3.7928	184	NA	NA	Distal Intergenic	chr10	111506286	111508649	2364	+	21664	uc007haf.2	22949	ENSMUSG00000020205	Phlda1	pleckstrin homology-like domain, family A, member 1
638	chr10	111539817	111540357	541	*	R26_Combined_peak_638	49	.	2.06707	8.53275	4.92766	151	NA	NA	Distal Intergenic	chr10	111506286	111508649	2364	+	21664	uc007haf.2	33531	ENSMUSG00000020205	Phlda1	pleckstrin homology-like domain, family A, member 1
639	chr10	111570860	111571188	329	*	R26_Combined_peak_639	33	.	2.1449	6.6522	3.30348	138	NA	NA	Distal Intergenic	chr10	111586719	111594273	7555	-	71321	uc029rfn.1	23085	ENSMUSG00000097082	4933440J02Rik	RIKEN cDNA 4933440J02 gene
640	chr10	115249582	115250022	441	*	R26_Combined_peak_640	41	.	2.63948	7.63113	4.14208	312	NA	NA	Promoter (1-2kb)	chr10	115197871	115251493	53623	-	66687	uc007hax.2	1471	ENSMUSG00000020130	Tbc1d15	TBC1 domain family, member 15
641	chr10	115250316	115251372	1057	*	R26_Combined_peak_641	150	.	2.72644	19.5986	15.0557	837	NA	NA	Promoter (<=1kb)	chr10	115197871	115251493	53623	-	66687	uc007hax.2	121	ENSMUSG00000020130	Tbc1d15	TBC1 domain family, member 15
642	chr10	115251961	115252533	573	*	R26_Combined_peak_642	37	.	2.23427	7.21114	3.77905	491	NA	NA	Promoter (<=1kb)	chr10	115197871	115251493	53623	-	66687	uc007hax.2	-468	ENSMUSG00000020130	Tbc1d15	TBC1 domain family, member 15
643	chr10	115314780	115315159	380	*	R26_Combined_peak_643	32	.	2.00963	6.64499	3.29847	326	NA	NA	Promoter (<=1kb)	chr10	115289862	115315591	25730	-	216344	uc007haz.1	432	ENSMUSG00000020132	Rab21	RAB21, member RAS oncogene family
644	chr10	115363116	115363540	425	*	R26_Combined_peak_644	20	.	1.91509	5.2007	2.08359	290	NA	NA	Promoter (<=1kb)	chr10	115340740	115362262	21523	-	67226	uc007hbd.1	-854	ENSMUSG00000069520	Tmem19	transmembrane protein 19
645	chr10	116949682	116949936	255	*	R26_Combined_peak_645	27	.	1.83442	5.94502	2.70317	206	NA	NA	Promoter (<=1kb)	chr10	116905784	116950380	44597	-	216363	uc007hcj.1	444	ENSMUSG00000064181	Rab3ip	RAB3A interacting protein
646	chr10	116995381	116995707	327	*	R26_Combined_peak_646	42	.	2.40416	7.75553	4.24679	67	NA	NA	Exon (uc056yij.1/uc056yij.1, exon 1 of 1)	chr10	116986314	117025040	38727	+	382427	uc007hcp.1	9067	ENSMUSG00000020169	Best3	bestrophin 3
647	chr10	117062905	117063574	670	*	R26_Combined_peak_647	16	.	1.54932	4.72203	1.6953	667	NA	NA	Promoter (<=1kb)	chr10	117050998	117063814	12817	-	12461	uc007hcs.1	240	ENSMUSG00000034024	Cct2	chaperonin containing Tcp1, subunit 2 (beta)
648	chr10	117224942	117225336	395	*	R26_Combined_peak_648	47	.	2.44362	8.34433	4.76249	84	NA	NA	Promoter (<=1kb)	chr10	117215141	117224507	9367	-	64050	uc007hcx.2	-435	ENSMUSG00000020171	Yeats4	YEATS domain containing 4
649	chr10	117375853	117376311	459	*	R26_Combined_peak_649	13	.	1.63221	4.31812	1.36779	444	NA	NA	Promoter (<=1kb)	chr10	117344668	117376973	32306	-	432508	uc007hdd.2	662	ENSMUSG00000055531	Cpsf6	cleavage and polyadenylation specific factor 6
650	chr10	117411958	117412488	531	*	R26_Combined_peak_650	36	.	2.41484	7.04633	3.63561	65	NA	NA	Distal Intergenic	chr10	117344668	117376973	32306	-	432508	uc007hdd.2	-34985	ENSMUSG00000055531	Cpsf6	cleavage and polyadenylation specific factor 6
651	chr10	117708904	117709235	332	*	R26_Combined_peak_651	24	.	2.05043	5.6128	2.42636	134	NA	NA	Promoter (<=1kb)	chr10	117688875	117710028	21154	-	17246	uc007hdl.2	793	ENSMUSG00000020184	Mdm2	transformed mouse 3T3 cell double minute 2
652	chr10	117709826	117710178	353	*	R26_Combined_peak_652	26	.	1.87497	5.82849	2.60825	294	NA	NA	Promoter (<=1kb)	chr10	117688875	117710028	21154	-	17246	uc007hdl.2	0	ENSMUSG00000020184	Mdm2	transformed mouse 3T3 cell double minute 2
653	chr10	117711247	117711665	419	*	R26_Combined_peak_653	24	.	2.18656	5.61784	2.43009	304	NA	NA	Promoter (<=1kb)	chr10	117688875	117710758	21884	-	17246	uc007hdm.2	-489	ENSMUSG00000020184	Mdm2	transformed mouse 3T3 cell double minute 2
654	chr10	117789054	117789619	566	*	R26_Combined_peak_654	39	.	2.29127	7.42602	3.96247	141	NA	NA	Intron (uc007hdo.1/103468, intron 25 of 27)	chr10	117750643	117792705	42063	-	103468	uc007hdo.1	3086	ENSMUSG00000052798	Nup107	nucleoporin 107
655	chr10	117792318	117792550	233	*	R26_Combined_peak_655	47	.	1.88411	8.3	4.72319	182	NA	NA	Promoter (<=1kb)	chr10	117750643	117792705	42063	-	103468	uc007hdo.1	155	ENSMUSG00000052798	Nup107	nucleoporin 107
656	chr10	119238148	119238412	265	*	R26_Combined_peak_656	24	.	2.19057	5.63771	2.44681	103	NA	NA	Promoter (1-2kb)	chr10	119198812	119240055	41244	-	71902	uc007hec.2	1643	ENSMUSG00000020114	Cand1	cullin associated and neddylation disassociated 1
657	chr10	119238801	119239504	704	*	R26_Combined_peak_657	67	.	2.25696	10.6377	6.7943	613	NA	NA	Promoter (<=1kb)	chr10	119198812	119240055	41244	-	71902	uc007hec.2	551	ENSMUSG00000020114	Cand1	cullin associated and neddylation disassociated 1
658	chr10	119240837	119241192	356	*	R26_Combined_peak_658	100	.	3.16236	14.2705	10.0932	137	NA	NA	Promoter (<=1kb)	chr10	119198812	119240055	41244	-	71902	uc007hec.2	-782	ENSMUSG00000020114	Cand1	cullin associated and neddylation disassociated 1
659	chr10	120475122	120475419	298	*	R26_Combined_peak_659	37	.	2.01158	7.18952	3.76084	143	NA	NA	Promoter (1-2kb)	chr10	120361275	120476935	115661	-	15364	uc007hfb.1	1516	ENSMUSG00000056758	Hmga2	high mobility group AT-hook 2
660	chr10	120593757	120594296	540	*	R26_Combined_peak_660	296	.	5.29612	34.8088	29.667	312	NA	NA	Distal Intergenic	chr10	120361275	120476935	115661	-	15364	uc007hfb.1	-116822	ENSMUSG00000056758	Hmga2	high mobility group AT-hook 2
661	chr10	120616706	120616932	227	*	R26_Combined_peak_661	63	.	3.00663	10.1405	6.34764	147	NA	NA	Distal Intergenic	chr10	120361275	120476935	115661	-	15364	uc007hfb.1	-139771	ENSMUSG00000056758	Hmga2	high mobility group AT-hook 2
662	chr10	120736437	120736684	248	*	R26_Combined_peak_662	14	.	1.98872	4.41766	1.44276	245	NA	NA	Distal Intergenic	chr10	120765732	120774485	8754	+	70874	uc007hff.2	-29048	ENSMUSG00000044544	4921513I03Rik	RIKEN cDNA 4921513I03 gene
663	chr10	121017027	121017307	281	*	R26_Combined_peak_663	21	.	2.2133	5.22329	2.10212	214	NA	NA	Distal Intergenic	chr10	121034004	121100642	66639	+	24117	uc007hfj.2	-16697	ENSMUSG00000020218	Wif1	Wnt inhibitory factor 1
664	chr10	121455006	121455426	421	*	R26_Combined_peak_664	131	.	2.33399	17.6144	13.19	290	NA	NA	Intron (uc007hfs.1/192678, intron 4 of 4)	chr10	121410351	121476250	65900	-	192678	uc007hfs.1	20824	ENSMUSG00000025795	Rassf3	Ras association (RalGDS/AF-6) domain family member 3
665	chr10	121461827	121462158	332	*	R26_Combined_peak_665	15	.	1.57428	4.49934	1.50953	0	NA	NA	Intron (uc007hfs.1/192678, intron 4 of 4)	chr10	121410351	121476250	65900	-	192678	uc007hfs.1	14092	ENSMUSG00000025795	Rassf3	Ras association (RalGDS/AF-6) domain family member 3
666	chr10	121465056	121465364	309	*	R26_Combined_peak_666	79	.	2.80699	11.9396	7.96813	218	NA	NA	Intron (uc007hfs.1/192678, intron 4 of 4)	chr10	121410351	121476250	65900	-	192678	uc007hfs.1	10886	ENSMUSG00000025795	Rassf3	Ras association (RalGDS/AF-6) domain family member 3
667	chr10	121473761	121474988	1228	*	R26_Combined_peak_667	83	.	2.69882	12.3236	8.31441	210	NA	NA	Promoter (1-2kb)	chr10	121410351	121476250	65900	-	192678	uc007hfs.1	1262	ENSMUSG00000025795	Rassf3	Ras association (RalGDS/AF-6) domain family member 3
668	chr10	121475464	121475761	298	*	R26_Combined_peak_668	52	.	1.91752	8.93596	5.28101	251	NA	NA	Promoter (<=1kb)	chr10	121410351	121476250	65900	-	192678	uc007hfs.1	489	ENSMUSG00000025795	Rassf3	Ras association (RalGDS/AF-6) domain family member 3
669	chr10	121498544	121498813	270	*	R26_Combined_peak_669	45	.	2.29261	8.13027	4.57698	161	NA	NA	Distal Intergenic	chr10	121410351	121476250	65900	-	192678	uc007hfs.1	-22294	ENSMUSG00000025795	Rassf3	Ras association (RalGDS/AF-6) domain family member 3
670	chr10	121734030	121734977	948	*	R26_Combined_peak_670	90	.	2.92362	13.1104	9.03191	180	NA	NA	Distal Intergenic	chr10	121739937	121752859	12923	+	270802	uc007hfx.1	-4960	ENSMUSG00000053684	BC048403	cDNA sequence BC048403
671	chr10	123195605	123196329	725	*	R26_Combined_peak_671	53	.	2.5888	9.03089	5.36613	655	NA	NA	Promoter (<=1kb)	chr10	123105006	123197019	92014	-	14479	uc007hgn.2	690	ENSMUSG00000020124	Usp15	ubiquitin specific peptidase 15
672	chr10	124173390	124173765	376	*	R26_Combined_peak_672	34	.	2.33634	6.79196	3.41581	175	NA	NA	Distal Intergenic	chr10	124469074	124524488	55415	+	75030	uc011xpg.1	-295309	NA	4930503E24Rik	eukaryotic translation initiation factor 3, subunit I pseudogene
673	chr10	126905586	126905982	397	*	R26_Combined_peak_673	23	.	1.99138	5.47481	2.31278	377	NA	NA	Distal Intergenic	chr10	126868428	126901371	32944	-	68876	uc007hhf.2	-4215	ENSMUSG00000025436	Xrcc6bp1	XRCC6 binding protein 1
674	chr10	126977942	126978434	493	*	R26_Combined_peak_674	40	.	2.0024	7.5355	4.05768	423	NA	NA	Promoter (<=1kb)	chr10	126978717	126999975	21259	+	52468	uc007hhj.2	-283	ENSMUSG00000078429	Ctdsp2	CTD (carboxy-terminal domain, RNA polymerase II, polypeptide A) small phosphatase 2
675	chr10	126979228	126979467	240	*	R26_Combined_peak_675	89	.	2.39311	12.9806	8.91123	86	NA	NA	Promoter (<=1kb)	chr10	126978717	126999975	21259	+	52468	uc007hhj.2	511	ENSMUSG00000078429	Ctdsp2	CTD (carboxy-terminal domain, RNA polymerase II, polypeptide A) small phosphatase 2
676	chr10	126979894	126980397	504	*	R26_Combined_peak_676	109	.	2.78514	15.1693	10.9193	139	NA	NA	Promoter (1-2kb)	chr10	126978717	126999975	21259	+	52468	uc007hhj.2	1177	ENSMUSG00000078429	Ctdsp2	CTD (carboxy-terminal domain, RNA polymerase II, polypeptide A) small phosphatase 2
677	chr10	127063696	127064108	413	*	R26_Combined_peak_677	75	.	1.999	11.5187	7.58683	122	NA	NA	Promoter (<=1kb)	chr10	127063603	127067282	3680	+	12567	uc007hhv.2	93	ENSMUSG00000006728	Cdk4	cyclin-dependent kinase 4
678	chr10	127069584	127070291	708	*	R26_Combined_peak_678	21	.	1.79857	5.32758	2.18856	103	NA	NA	Promoter (<=1kb)	chr10	127067290	127070261	2972	-	67125	uc007hhw.1	0	ENSMUSG00000006736	Tspan31	tetraspanin 31
679	chr10	127164705	127164960	256	*	R26_Combined_peak_679	20	.	1.73218	5.10943	2.01164	253	NA	NA	Promoter (<=1kb)	chr10	127165156	127168523	3368	+	14421	uc007hib.2	-196	ENSMUSG00000006731	B4galnt1	beta-1,4-N-acetyl-galactosaminyl transferase 1
680	chr10	127196476	127196702	227	*	R26_Combined_peak_680	46	.	1.98011	8.25466	4.68198	143	NA	NA	Promoter (<=1kb)	chr10	127190378	127195709	5332	-	80904	uc007hil.1	-767	ENSMUSG00000040415	Dtx3	deltex 3 homolog (Drosophila)
681	chr10	127211035	127211429	395	*	R26_Combined_peak_681	41	.	1.80289	7.61608	4.12922	342	NA	NA	Promoter (<=1kb)	chr10	127197067	127211622	14556	-	117150	uc007hiq.2	193	ENSMUSG00000025417	Pip4k2c	phosphatidylinositol-5-phosphate 4-kinase, type II, gamma
682	chr10	127266862	127267387	526	*	R26_Combined_peak_682	23	.	1.76722	5.51534	2.34509	30	NA	NA	Promoter (<=1kb)	chr10	127266262	127281959	15698	+	69654	uc007hiu.2	600	ENSMUSG00000025410	Dctn2	dynactin 2
683	chr10	127290819	127291389	571	*	R26_Combined_peak_683	48	.	1.91036	8.49723	4.89739	97	NA	NA	Promoter (<=1kb)	chr10	127290793	127296288	5496	+	13198	uc007hiy.2	26	ENSMUSG00000025408	Ddit3	DNA-damage inducible transcript 3
684	chr10	127311053	127311576	524	*	R26_Combined_peak_684	51	.	1.81875	8.83656	5.19452	484	NA	NA	Promoter (<=1kb)	chr10	127296221	127311786	15566	-	216443	uc007hiz.2	210	ENSMUSG00000040354	Mars	methionine-tRNA synthetase
685	chr10	127312115	127312587	473	*	R26_Combined_peak_685	86	.	2.59074	12.6371	8.60246	110	NA	NA	Promoter (<=1kb)	chr10	127296221	127311786	15566	-	216443	uc007hiz.2	-329	ENSMUSG00000040354	Mars	methionine-tRNA synthetase
686	chr10	127339507	127339935	429	*	R26_Combined_peak_686	124	.	2.66915	16.7731	12.4084	92	NA	NA	Promoter (1-2kb)	chr10	127337840	127341318	3479	-	14632	uc007hjg.1	1383	ENSMUSG00000025407	Gli1	GLI-Kruppel family member GLI1
687	chr10	127340642	127340901	260	*	R26_Combined_peak_687	35	.	2.168	6.92214	3.52857	91	NA	NA	Promoter (<=1kb)	chr10	127337840	127341318	3479	-	14632	uc007hjg.1	417	ENSMUSG00000025407	Gli1	GLI-Kruppel family member GLI1
688	chr10	127521880	127522284	405	*	R26_Combined_peak_688	50	.	2.13874	8.69755	5.07101	277	NA	NA	Promoter (<=1kb)	chr10	127517123	127522444	5322	-	108037	uc007hju.2	160	ENSMUSG00000025403	Shmt2	serine hydroxymethyltransferase 2 (mitochondrial)
689	chr10	127621411	127622504	1094	*	R26_Combined_peak_689	23	.	1.6408	5.57822	2.39575	465	NA	NA	Promoter (<=1kb)	chr10	127538158	127621148	82991	-	16971	uc007hjx.1	-263	ENSMUSG00000040249	Lrp1	low density lipoprotein receptor-related protein 1
690	chr10	127972471	127972722	252	*	R26_Combined_peak_690	63	.	3.00663	10.1405	6.34764	160	NA	NA	Distal Intergenic	chr10	127990936	128007508	16573	-	27400	uc007hky.1	34786	ENSMUSG00000025396	Hsd17b6	hydroxysteroid (17-beta) dehydrogenase 6
691	chr10	128084205	128084479	275	*	R26_Combined_peak_691	20	.	1.75368	5.13326	2.02469	4	NA	NA	Promoter (<=1kb)	chr10	128085286	128085363	78	+	751518	uc011xpy.2	-807	NA	Mir677	microRNA 677
692	chr10	128091608	128091960	353	*	R26_Combined_peak_692	75	.	2.71533	11.5197	7.58764	166	NA	NA	Promoter (<=1kb)	chr10	128091610	128112149	20540	+	116848	uc007hlf.1	0	ENSMUSG00000040054	Baz2a	bromodomain adjacent to zinc finger domain, 2A
693	chr10	128093117	128094279	1163	*	R26_Combined_peak_693	17	.	1.5886	4.75127	1.71245	2	NA	NA	Promoter (<=1kb)	chr10	128092460	128118655	26196	+	116848	uc007hli.1	657	ENSMUSG00000040054	Baz2a	bromodomain adjacent to zinc finger domain, 2A
694	chr10	128096058	128096744	687	*	R26_Combined_peak_694	34	.	2.13341	6.82211	3.442	62	NA	NA	Promoter (<=1kb)	chr10	128096376	128119500	23125	+	116848	uc007hlk.1	0	ENSMUSG00000040054	Baz2a	bromodomain adjacent to zinc finger domain, 2A
695	chr10	128097532	128097959	428	*	R26_Combined_peak_695	90	.	2.58554	13.1054	9.0273	204	NA	NA	Promoter (1-2kb)	chr10	128096376	128119500	23125	+	116848	uc007hlk.1	1156	ENSMUSG00000040054	Baz2a	bromodomain adjacent to zinc finger domain, 2A
696	chr10	128175350	128176753	1404	*	R26_Combined_peak_696	162	.	3.49544	20.8785	16.2616	1080	NA	NA	Promoter (<=1kb)	chr10	128129470	128176568	47099	-	56516	uc007hlm.1	0	ENSMUSG00000040043	Rbms2	RNA binding motif, single stranded interacting protein 2
697	chr10	128232449	128232821	373	*	R26_Combined_peak_697	35	.	1.91756	6.99072	3.58814	34	NA	NA	Promoter (<=1kb)	chr10	128232063	128244829	12767	+	21853	uc007hlt.2	386	ENSMUSG00000039994	Timeless	timeless circadian clock 1
698	chr10	128338186	128338436	251	*	R26_Combined_peak_698	58	.	2.13996	9.55052	5.82599	100	NA	NA	Promoter (<=1kb)	chr10	128337832	128362479	24648	+	12974	uc007hmj.1	354	ENSMUSG00000005683	Cs	citrate synthase
699	chr10	128410426	128410694	269	*	R26_Combined_peak_699	50	.	2.33169	8.71688	5.08791	146	NA	NA	Promoter (<=1kb)	chr10	128401395	128409796	8402	-	69917	uc007hmq.1	-630	ENSMUSG00000025374	Nabp2	nucleic acid binding protein 2
700	chr10	128441429	128441655	227	*	R26_Combined_peak_700	74	.	2.31013	11.4072	7.48641	100	NA	NA	3' UTR	chr10	128458680	128458768	89	+	102465894	uc033ftg.1	-17025	ENSMUSG00000098957	Mir8105	microRNA 8105
701	chr10	128459814	128460043	230	*	R26_Combined_peak_701	32	.	1.89701	6.64406	3.2978	76	NA	NA	Promoter (<=1kb)	chr10	128459236	128490174	30939	+	68094	uc007hmw.2	578	ENSMUSG00000025369	Smarcc2	SWI/SNF related, matrix associated, actin dependent regulator of chromatin, subfamily c, member 2
702	chr10	128492864	128493366	503	*	R26_Combined_peak_702	22	.	1.76478	5.45185	2.29415	475	NA	NA	Promoter (<=1kb)	chr10	128490861	128492745	1885	-	17904	uc007hnb.1	-119	ENSMUSG00000090841	Myl6	myosin, light polypeptide 6, alkali, smooth muscle and non-muscle
703	chr10	128498233	128498472	240	*	R26_Combined_peak_703	31	.	2.13098	6.444	3.12551	40	NA	NA	Promoter (<=1kb)	chr10	128494157	128498685	4529	-	216459	uc007hne.1	213	ENSMUSG00000039824	Myl6b	myosin, light polypeptide 6B
704	chr10	128499210	128499464	255	*	R26_Combined_peak_704	45	.	2.29261	8.13027	4.57698	121	NA	NA	Promoter (<=1kb)	chr10	128499247	128504242	4996	+	654440	uc007hnf.1	0	NA	A430046D13Rik	Riken cDNA A430046D13 gene
705	chr10	128524374	128524835	462	*	R26_Combined_peak_705	39	.	1.84797	7.38625	3.92817	428	NA	NA	Promoter (1-2kb)	chr10	128510250	128525859	15610	-	23943	uc007hng.1	1024	ENSMUSG00000025366	Esyt1	extended synaptotagmin-like protein 1
706	chr10	128525422	128525793	372	*	R26_Combined_peak_706	32	.	1.73437	6.61704	3.27457	222	NA	NA	Promoter (<=1kb)	chr10	128510250	128525859	15610	-	23943	uc007hng.1	66	ENSMUSG00000025366	Esyt1	extended synaptotagmin-like protein 1
707	chr10	128526423	128526738	316	*	R26_Combined_peak_707	28	.	2.0363	6.07778	2.81686	129	NA	NA	Promoter (<=1kb)	chr10	128510250	128525859	15610	-	23943	uc007hng.1	-564	ENSMUSG00000025366	Esyt1	extended synaptotagmin-like protein 1
708	chr10	128548680	128549113	434	*	R26_Combined_peak_708	25	.	1.70585	5.78944	2.57509	325	NA	NA	Promoter (<=1kb)	chr10	128548110	128548973	864	-	67945	uc029rju.1	0	ENSMUSG00000093674	Rpl41	ribosomal protein L41
709	chr10	128565656	128565893	238	*	R26_Combined_peak_709	68	.	1.80201	10.6814	6.83073	130	NA	NA	Promoter (<=1kb)	chr10	128557766	128565934	8169	-	18813	uc007hnl.1	41	ENSMUSG00000025364	Pa2g4	proliferation-associated 2G4
710	chr10	128584830	128585064	235	*	R26_Combined_peak_710	33	.	2.04005	6.65198	3.30348	142	NA	NA	Promoter (<=1kb)	chr10	128584437	128584497	61	-	102465553	uc033ftj.1	-333	NA	Mir6917	microRNA 6917
711	chr10	128588373	128588684	312	*	R26_Combined_peak_711	42	.	2.17577	7.74352	4.23714	69	NA	NA	Promoter (<=1kb)	chr10	128569368	128589501	20134	-	13867	uc007hnm.1	817	ENSMUSG00000018166	Erbb3	v-erb-b2 erythroblastic leukemia viral oncogene homolog 3 (avian)
712	chr10	128588964	128589627	664	*	R26_Combined_peak_712	56	.	1.97718	9.32285	5.62229	526	NA	NA	Promoter (<=1kb)	chr10	128569368	128589501	20134	-	13867	uc007hnm.1	0	ENSMUSG00000018166	Erbb3	v-erb-b2 erythroblastic leukemia viral oncogene homolog 3 (avian)
713	chr10	128626100	128626690	591	*	R26_Combined_peak_713	41	.	1.88732	7.61238	4.12587	52	NA	NA	Promoter (<=1kb)	chr10	128624529	128626506	1978	-	27370	uc007hno.2	0	ENSMUSG00000025362	Rps26	ribosomal protein S26
714	chr10	128673160	128673607	448	*	R26_Combined_peak_714	25	.	1.90685	5.80919	2.59168	422	NA	NA	Promoter (<=1kb)	chr10	128669887	128673918	4032	-	211389	uc007hnt.2	311	ENSMUSG00000049858	Suox	sulfite oxidase
715	chr10	128695548	128695796	249	*	R26_Combined_peak_715	31	.	1.74334	6.45689	3.13687	222	NA	NA	Promoter (<=1kb)	chr10	128681803	128696232	14430	-	19344	uc007hnw.1	436	ENSMUSG00000000711	Rab5b	RAB5B, member RAS oncogene family
716	chr10	128703850	128704913	1064	*	R26_Combined_peak_716	97	.	2.47226	13.9283	9.78057	967	NA	NA	Promoter (<=1kb)	chr10	128697939	128705026	7088	-	12566	uc007hoa.1	113	ENSMUSG00000025358	Cdk2	cyclin-dependent kinase 2
717	chr10	128742918	128743457	540	*	R26_Combined_peak_717	48	.	2.25955	8.45108	4.85545	430	NA	NA	Promoter (<=1kb)	chr10	128720136	128744056	23921	-	13139	uc007hoc.1	599	ENSMUSG00000025357	Dgka	diacylglycerol kinase, alpha
718	chr10	128744482	128745013	532	*	R26_Combined_peak_718	55	.	2.36213	9.22214	5.53227	245	NA	NA	Promoter (<=1kb)	chr10	128720136	128744855	24720	-	13139	uc033ftk.1	0	ENSMUSG00000025357	Dgka	diacylglycerol kinase, alpha
719	chr10	128747515	128747773	259	*	R26_Combined_peak_719	36	.	1.94306	7.11823	3.69858	140	NA	NA	Promoter (<=1kb)	chr10	128747879	128766568	18690	+	78428	uc007hod.3	-106	ENSMUSG00000064030	Wibg	within bgcn homolog (Drosophila)
720	chr10	128748029	128748868	840	*	R26_Combined_peak_720	28	.	1.73929	6.12259	2.8552	149	NA	NA	Promoter (<=1kb)	chr10	128748455	128766568	18114	+	78428	uc007hoe.3	0	ENSMUSG00000064030	Wibg	within bgcn homolog (Drosophila)
721	chr10	128803549	128803873	325	*	R26_Combined_peak_721	15	.	1.72372	4.53555	1.54118	321	NA	NA	Promoter (<=1kb)	chr10	128803098	128803932	835	-	73827	uc007hoj.1	59	ENSMUSG00000047090	Tmem198b	transmembrane protein 198b
722	chr10	128804236	128805218	983	*	R26_Combined_peak_722	117	.	2.24565	16.0556	11.74	845	NA	NA	Promoter (<=1kb)	chr10	128800036	128804370	4335	-	73827	uc007hoi.1	0	ENSMUSG00000047090	Tmem198b	transmembrane protein 198b
723	chr10	128820498	128820795	298	*	R26_Combined_peak_723	16	.	1.93002	4.62871	1.61708	1	NA	NA	Promoter (<=1kb)	chr10	128817457	128821631	4175	-	66844	uc007hoo.2	836	ENSMUSG00000025353	Ormdl2	ORM1-like 2 (S. cerevisiae)
724	chr10	128822147	128822424	278	*	R26_Combined_peak_724	17	.	1.74867	4.79319	1.74565	2	NA	NA	Promoter (<=1kb)	chr10	128821771	128848310	26540	+	66118	uc007hoq.2	376	ENSMUSG00000078427	Sarnp	SAP domain containing ribonucleoprotein
725	chr10	128921864	128922221	358	*	R26_Combined_peak_725	162	.	2.88396	20.8863	16.2693	132	NA	NA	Promoter (1-2kb)	chr10	128919914	128923524	3611	-	14533	uc007hoz.1	1303	ENSMUSG00000090247	Bloc1s1	biogenesis of lysosomal organelles complex-1, subunit 1
726	chr10	128935000	128935357	358	*	R26_Combined_peak_726	88	.	2.63877	12.9425	8.87635	119	NA	NA	Promoter (1-2kb)	chr10	128933813	128958284	24472	+	16404	uc007hpa.1	1187	ENSMUSG00000025348	Itga7	integrin alpha 7
727	chr10	128972636	128973356	721	*	R26_Combined_peak_727	111	.	3.53307	15.42	11.1528	511	NA	NA	Intron (uc007hpe.1/uc007hpe.1, intron 1 of 1)	chr10	128958277	128960988	2712	-	71664	uc007hpd.1	-11648	ENSMUSG00000025347	Mettl7b	methyltransferase like 7B
728	chr10	128981110	128981557	448	*	R26_Combined_peak_728	168	.	2.80793	21.5088	16.8582	113	NA	NA	Distal Intergenic	chr10	128989914	128990852	939	+	18373	uc007hpf.1	-8357	ENSMUSG00000069430	Olfr9	olfactory receptor 9
729	chr11	3100978	3101601	624	*	R26_Combined_peak_729	64	.	1.73415	10.2367	6.43356	577	NA	NA	Distal Intergenic	chr11	3124021	3131944	7924	+	236604	uc007hrp.1	-22420	NA	Pisd-ps1	phosphatidylserine decarboxylase, pseudogene 1
730	chr11	3101842	3102545	704	*	R26_Combined_peak_730	102	.	1.93155	14.4273	10.2376	225	NA	NA	Distal Intergenic	chr11	3124021	3131944	7924	+	236604	uc007hrp.1	-21476	NA	Pisd-ps1	phosphatidylserine decarboxylase, pseudogene 1
731	chr11	3102819	3103464	646	*	R26_Combined_peak_731	70	.	2.12904	10.9008	7.02985	163	NA	NA	Distal Intergenic	chr11	3124021	3131944	7924	+	236604	uc007hrp.1	-20557	NA	Pisd-ps1	phosphatidylserine decarboxylase, pseudogene 1
732	chr11	3113520	3113838	319	*	R26_Combined_peak_732	34	.	2.5064	6.79073	3.41543	65	NA	NA	Distal Intergenic	chr11	3124021	3131944	7924	+	236604	uc007hrp.1	-10183	NA	Pisd-ps1	phosphatidylserine decarboxylase, pseudogene 1
733	chr11	3115137	3115444	308	*	R26_Combined_peak_733	67	.	2.19452	10.5873	6.74885	290	NA	NA	Distal Intergenic	chr11	3124021	3131944	7924	+	236604	uc007hrp.1	-8577	NA	Pisd-ps1	phosphatidylserine decarboxylase, pseudogene 1
734	chr11	3330892	3331428	537	*	R26_Combined_peak_734	24	.	1.87765	5.60019	2.41565	177	NA	NA	Promoter (<=1kb)	chr11	3330731	3333962	3232	+	216505	uc007hsp.1	161	ENSMUSG00000034614	Pik3ip1	phosphoinositide-3-kinase interacting protein 1
735	chr11	3332820	3333077	258	*	R26_Combined_peak_735	52	.	2.19761	8.92162	5.26733	106	NA	NA	Promoter (<=1kb)	chr11	3333505	3342971	9467	+	216505	uc011xqp.2	-428	ENSMUSG00000034614	Pik3ip1	phosphoinositide-3-kinase interacting protein 1
736	chr11	3369670	3370173	504	*	R26_Combined_peak_736	29	.	1.93012	6.24956	2.96324	54	NA	NA	Promoter (1-2kb)	chr11	3343297	3371392	28096	-	16886	uc007hst.1	1219	ENSMUSG00000020451	Limk2	LIM motif-containing protein kinase 2
737	chr11	3370609	3370923	315	*	R26_Combined_peak_737	39	.	2.09849	7.41727	3.95545	225	NA	NA	Promoter (<=1kb)	chr11	3343297	3371392	28096	-	16886	uc007hst.1	469	ENSMUSG00000020451	Limk2	LIM motif-containing protein kinase 2
738	chr11	3371670	3371942	273	*	R26_Combined_peak_738	26	.	1.82366	5.85672	2.6332	18	NA	NA	Promoter (<=1kb)	chr11	3343297	3371392	28096	-	16886	uc007hst.1	-278	ENSMUSG00000020451	Limk2	LIM motif-containing protein kinase 2
739	chr11	3914311	3914581	271	*	R26_Combined_peak_739	51	.	2.05101	8.82767	5.18694	61	NA	NA	Promoter (<=1kb)	chr11	3907022	3914664	7643	-	103710	uc007htv.1	83	ENSMUSG00000048807	Slc35e4	solute carrier family 35, member E4
740	chr11	3963193	3963475	283	*	R26_Combined_peak_740	54	.	2.55345	9.1639	5.48084	111	NA	NA	Promoter (<=1kb)	chr11	3963975	3980004	16030	+	64934	uc007hua.1	-500	ENSMUSG00000020430	Pes1	pescadillo homolog 1, containing BRCT domain (zebrafish)
741	chr11	3964047	3964679	633	*	R26_Combined_peak_741	91	.	2.77267	13.2411	9.15055	73	NA	NA	Promoter (<=1kb)	chr11	3963975	3980004	16030	+	64934	uc007hua.1	72	ENSMUSG00000020430	Pes1	pescadillo homolog 1, containing BRCT domain (zebrafish)
742	chr11	4094277	4095821	1545	*	R26_Combined_peak_742	220	.	3.7094	26.8925	22.0022	1073	NA	NA	Promoter (<=1kb)	chr11	4091481	4095431	3951	-	67900	uc007hug.1	0	ENSMUSG00000004748	Mtfp1	mitochondrial fission process 1
743	chr11	4096121	4096595	475	*	R26_Combined_peak_743	33	.	1.91953	6.72403	3.36662	465	NA	NA	Promoter (<=1kb)	chr11	4091481	4095431	3951	-	67900	uc007hug.1	-690	ENSMUSG00000004748	Mtfp1	mitochondrial fission process 1
744	chr11	4097097	4097544	448	*	R26_Combined_peak_744	93	.	2.35379	13.4975	9.3851	127	NA	NA	Promoter (1-2kb)	chr11	4091481	4095431	3951	-	67900	uc007hug.1	-1666	ENSMUSG00000004748	Mtfp1	mitochondrial fission process 1
745	chr11	4299283	4299567	285	*	R26_Combined_peak_745	48	.	2.20691	8.48273	4.88346	190	NA	NA	Distal Intergenic	chr11	4266796	4272514	5719	+	16878	uc007huu.2	32487	ENSMUSG00000034394	Lif	leukemia inhibitory factor
746	chr11	4604187	4604660	474	*	R26_Combined_peak_746	36	.	2.25113	7.04678	3.63561	392	NA	NA	Distal Intergenic	chr11	4480868	4594815	113948	-	74302	uc007hux.1	-9372	ENSMUSG00000034354	Mtmr3	myotubularin related protein 3
747	chr11	4606554	4606803	250	*	R26_Combined_peak_747	40	.	2.3776	7.50122	4.02975	149	NA	NA	Distal Intergenic	chr11	4480868	4594815	113948	-	74302	uc007hux.1	-11739	ENSMUSG00000034354	Mtmr3	myotubularin related protein 3
748	chr11	4704767	4705241	475	*	R26_Combined_peak_748	42	.	2.25966	7.77553	4.26434	44	NA	NA	Promoter (<=1kb)	chr11	4704678	4737666	32989	+	67178	uc007hvd.1	89	ENSMUSG00000009076	Zmat5	zinc finger, matrin type 5
749	chr11	4849010	4849386	377	*	R26_Combined_peak_749	137	.	2.69471	18.222	13.7593	256	NA	NA	Promoter (<=1kb)	chr11	4765845	4849544	83700	-	18016	uc007hvf.2	158	ENSMUSG00000009073	Nf2	neurofibromatosis 2
750	chr11	5099693	5100486	794	*	R26_Combined_peak_750	142	.	2.58667	18.7955	14.2999	207	NA	NA	Promoter (<=1kb)	chr11	5099748	5106100	6353	+	279766	uc011xrc.2	0	ENSMUSG00000034175	Rhbdd3	rhomboid domain containing 3
751	chr11	5521353	5521686	334	*	R26_Combined_peak_751	50	.	2.02876	8.72307	5.093	241	NA	NA	Promoter (<=1kb)	chr11	5520641	5525993	5353	+	22433	uc007hwm.2	712	ENSMUSG00000020484	Xbp1	X-box binding protein 1
752	chr11	5702051	5702337	287	*	R26_Combined_peak_752	31	.	2.39398	6.48464	3.15937	27	NA	NA	Distal Intergenic	chr11	5703983	5707699	3717	-	64660	uc007hwt.1	5362	ENSMUSG00000020477	Mrps24	mitochondrial ribosomal protein S24
753	chr11	5752623	5753337	715	*	R26_Combined_peak_753	171	.	3.95351	21.8344	17.166	128	NA	NA	Intron (uc007hwv.1/72046, intron 5 of 5)	chr11	5762150	5781876	19727	+	76508	uc007hwz.1	-8813	ENSMUSG00000083844	2210015D19Rik	RIKEN cDNA 2210015D19 gene
754	chr11	5808434	5809058	625	*	R26_Combined_peak_754	98	.	3.23789	14.0178	9.86098	103	NA	NA	Distal Intergenic	chr11	5801637	5803796	2160	-	56012	uc007hxe.2	-4638	ENSMUSG00000020475	Pgam2	phosphoglycerate mutase 2
755	chr11	6416299	6417631	1333	*	R26_Combined_peak_755	67	.	2.15596	10.5704	6.73392	112	NA	NA	Promoter (<=1kb)	chr11	6415871	6419810	3940	+	268373	uc007hyo.1	428	ENSMUSG00000071866	Ppia	peptidylprolyl isomerase A
756	chr11	6528036	6528411	376	*	R26_Combined_peak_756	18	.	1.62175	4.88978	1.82823	365	NA	NA	Promoter (<=1kb)	chr11	6525591	6528760	3170	-	100041286	uc007hyu.2	349	ENSMUSG00000085156	Gm11974	predicted gene 11974
757	chr11	6547303	6548294	992	*	R26_Combined_peak_757	13	.	1.69877	4.28438	1.3395	5	NA	NA	Promoter (<=1kb)	chr11	6546887	6596761	49875	+	216527	uc007hyv.2	416	ENSMUSG00000000378	Ccm2	cerebral cavernous malformation 2
758	chr11	8269145	8269406	262	*	R26_Combined_peak_758	13	.	1.81617	4.32281	1.37064	261	NA	NA	Distal Intergenic	chr11	8431652	8468503	36852	-	319939	uc007hzj.1	199097	ENSMUSG00000020422	Tns3	tensin 3
759	chr11	8589338	8589913	576	*	R26_Combined_peak_759	108	.	3.30572	15.1417	10.8942	198	NA	NA	Intron (uc007hzk.1/319939, intron 28 of 30)	chr11	8431652	8664535	232884	-	319939	uc007hzk.1	74622	ENSMUSG00000020422	Tns3	tensin 3
760	chr11	9010418	9010854	437	*	R26_Combined_peak_760	54	.	2.49365	9.12738	5.45156	227	NA	NA	Promoter (<=1kb)	chr11	8993137	9011191	18055	-	15574	uc007hzp.2	337	ENSMUSG00000020413	Hus1	Hus1 homolog (S. pombe)
761	chr11	10729621	10730506	886	*	R26_Combined_peak_761	44	.	2.4821	8.03104	4.4893	731	NA	NA	Distal Intergenic	chr11	11114016	11263526	149511	+	319922	uc007iac.1	-383510	ENSMUSG00000050830	Vwc2	von Willebrand factor C domain containing 2
762	chr11	11821851	11822409	559	*	R26_Combined_peak_762	93	.	2.75186	13.4633	9.35287	213	NA	NA	Promoter (<=1kb)	chr11	11814101	11822921	8821	-	13195	uc007iav.2	512	ENSMUSG00000020182	Ddc	dopa decarboxylase
763	chr11	11822659	11823407	749	*	R26_Combined_peak_763	161	.	3.22014	20.8011	16.1887	212	NA	NA	Promoter (<=1kb)	chr11	11814101	11822921	8821	-	13195	uc007iav.2	0	ENSMUSG00000020182	Ddc	dopa decarboxylase
764	chr11	11913998	11914391	394	*	R26_Combined_peak_764	156	.	4.0438	20.2346	15.6547	185	NA	NA	Distal Intergenic	chr11	11814101	11898144	84044	-	13195	uc007iax.2	-15854	ENSMUSG00000020182	Ddc	dopa decarboxylase
765	chr11	16789923	16790270	348	*	R26_Combined_peak_765	34	.	2.56893	6.79073	3.41543	195	NA	NA	Intron (uc007ibn.1/13649, intron 1 of 15)	chr11	16752203	16887658	135456	+	13649	uc007ibn.1	37720	ENSMUSG00000020122	Egfr	epidermal growth factor receptor
766	chr11	17159983	17160247	265	*	R26_Combined_peak_766	32	.	2.26568	6.55834	3.22266	66	NA	NA	Promoter (<=1kb)	chr11	17159298	17200380	41083	+	19058	uc007ica.1	685	ENSMUSG00000033953	Ppp3r1	protein phosphatase 3, regulatory subunit B, alpha isoform (calcineurin B, type I)
767	chr11	17211131	17211365	235	*	R26_Combined_peak_767	13	.	1.52984	4.32369	1.37142	234	NA	NA	Promoter (<=1kb)	chr11	17203200	17211589	8390	-	66249	uc007icc.1	224	ENSMUSG00000020116	Pno1	partner of NOB1 homolog (S. cerevisiae)
768	chr11	18681703	18681928	226	*	R26_Combined_peak_768	24	.	2.19057	5.63771	2.44681	210	NA	NA	Distal Intergenic	chr11	18880428	19018969	138542	-	17268	uc007icl.2	337041	ENSMUSG00000020160	Meis1	Meis homeobox 1
769	chr11	18940960	18941220	261	*	R26_Combined_peak_769	86	.	3.0816	12.6563	8.61993	179	NA	NA	Intron (uc007icl.2/17268, intron 4 of 11)	chr11	18880428	19018969	138542	-	17268	uc007icl.2	77749	ENSMUSG00000020160	Meis1	Meis homeobox 1
770	chr11	18957510	18957912	403	*	R26_Combined_peak_770	58	.	2.46507	9.58152	5.85334	186	NA	NA	Intron (uc007icl.2/17268, intron 5 of 11)	chr11	18880428	19018969	138542	-	17268	uc007icl.2	61057	ENSMUSG00000020160	Meis1	Meis homeobox 1
771	chr11	19018635	19018921	287	*	R26_Combined_peak_771	17	.	1.7911	4.73985	1.70425	284	NA	NA	Promoter (<=1kb)	chr11	18880428	19018969	138542	-	17268	uc007icl.2	48	ENSMUSG00000020160	Meis1	Meis homeobox 1
772	chr11	19019185	19020880	1696	*	R26_Combined_peak_772	115	.	2.87126	15.8968	11.594	602	NA	NA	Promoter (<=1kb)	chr11	18880428	19018969	138542	-	17268	uc007icl.2	-216	ENSMUSG00000020160	Meis1	Meis homeobox 1
773	chr11	19924031	19924374	344	*	R26_Combined_peak_773	72	.	2.20855	11.1096	7.21881	205	NA	NA	Promoter (<=1kb)	chr11	19924442	20019086	94645	+	114716	uc007icq.1	-68	ENSMUSG00000045671	Spred2	sprouty-related, EVH1 domain containing 2
774	chr11	19924722	19925181	460	*	R26_Combined_peak_774	19	.	1.63251	5.06654	1.9772	447	NA	NA	Promoter (<=1kb)	chr11	19924442	20019086	94645	+	114716	uc007icq.1	280	ENSMUSG00000045671	Spred2	sprouty-related, EVH1 domain containing 2
775	chr11	19926065	19927097	1033	*	R26_Combined_peak_775	147	.	3.18275	19.3133	14.7868	171	NA	NA	Promoter (1-2kb)	chr11	19924442	20019086	94645	+	114716	uc007icq.1	1623	ENSMUSG00000045671	Spred2	sprouty-related, EVH1 domain containing 2
776	chr11	19986810	19987476	667	*	R26_Combined_peak_776	147	.	3.59615	19.2416	14.7192	492	NA	NA	Intron (uc007icq.1/114716, intron 1 of 4)	chr11	19924442	20019086	94645	+	114716	uc007icq.1	62368	ENSMUSG00000045671	Spred2	sprouty-related, EVH1 domain containing 2
777	chr11	20113487	20113737	251	*	R26_Combined_peak_777	20	.	1.94609	5.2148	2.09463	16	NA	NA	Promoter (<=1kb)	chr11	20062304	20112951	50648	-	66713	uc011xrw.1	-536	ENSMUSG00000020152	Actr2	ARP2 actin-related protein 2
778	chr11	20134643	20134882	240	*	R26_Combined_peak_778	47	.	2.54092	8.35106	4.7687	90	NA	NA	Distal Intergenic	chr11	20062304	20112951	50648	-	66713	uc011xrw.1	-21692	ENSMUSG00000020152	Actr2	ARP2 actin-related protein 2
779	chr11	20333014	20333341	328	*	R26_Combined_peak_779	58	.	2.00187	9.60272	5.87127	112	NA	NA	Promoter (<=1kb)	chr11	20302180	20332713	30534	-	55963	uc007idb.2	-301	ENSMUSG00000020142	Slc1a4	solute carrier family 1 (glutamate/neutral amino acid transporter), member 4
780	chr11	20477100	20477488	389	*	R26_Combined_peak_780	14	.	1.76225	4.46727	1.48216	387	NA	NA	Distal Intergenic	chr11	20543253	20653023	109771	+	58172	uc007idc.1	-65765	ENSMUSG00000049800	Sertad2	SERTA domain containing 2
781	chr11	20501537	20501830	294	*	R26_Combined_peak_781	23	.	1.99138	5.47481	2.31278	158	NA	NA	Distal Intergenic	chr11	20543253	20653023	109771	+	58172	uc007idc.1	-41423	ENSMUSG00000049800	Sertad2	SERTA domain containing 2
782	chr11	20541968	20542485	518	*	R26_Combined_peak_782	43	.	2.18043	7.9029	4.37647	473	NA	NA	Promoter (<=1kb)	chr11	20543253	20653023	109771	+	58172	uc007idc.1	-768	ENSMUSG00000049800	Sertad2	SERTA domain containing 2
783	chr11	20631247	20631685	439	*	R26_Combined_peak_783	43	.	2.01848	7.88101	4.35674	350	NA	NA	Promoter (<=1kb)	chr11	20631977	20653023	21047	+	58172	uc007ide.1	-292	ENSMUSG00000049800	Sertad2	SERTA domain containing 2
784	chr11	21033899	21034222	324	*	R26_Combined_peak_784	35	.	2.39146	6.9277	3.53312	163	NA	NA	Distal Intergenic	chr11	21091324	21143005	51682	+	67245	uc007idk.1	-57102	ENSMUSG00000020134	Peli1	pellino 1
785	chr11	22287527	22287836	310	*	R26_Combined_peak_785	20	.	1.91509	5.2007	2.08359	82	NA	NA	Promoter (<=1kb)	chr11	22005826	22286795	280970	-	216565	uc007iea.2	-732	ENSMUSG00000042302	Ehbp1	EH domain binding protein 1
786	chr11	22461155	22461705	551	*	R26_Combined_peak_786	255	.	5.12461	30.6169	25.5993	198	NA	NA	Distal Intergenic	chr11	22512283	22519231	6949	+	103765	uc007iee.1	-50578	ENSMUSG00000049904	Tmem17	transmembrane protein 17
787	chr11	22482304	22483008	705	*	R26_Combined_peak_787	163	.	3.7428	21.0172	16.3922	505	NA	NA	Distal Intergenic	chr11	22512283	22519231	6949	+	103765	uc007iee.1	-29275	ENSMUSG00000049904	Tmem17	transmembrane protein 17
788	chr11	22607834	22608175	342	*	R26_Combined_peak_788	53	.	2.34646	9.06731	5.39722	114	NA	NA	Distal Intergenic	chr11	22512283	22519231	6949	+	103765	uc007iee.1	95551	ENSMUSG00000049904	Tmem17	transmembrane protein 17
789	chr11	22610414	22610753	340	*	R26_Combined_peak_789	39	.	1.99818	7.39022	3.93093	259	NA	NA	Distal Intergenic	chr11	22512283	22519231	6949	+	103765	uc007iee.1	98131	ENSMUSG00000049904	Tmem17	transmembrane protein 17
790	chr11	23095597	23096112	516	*	R26_Combined_peak_790	139	.	3.39236	18.379	13.9064	359	NA	NA	Distal Intergenic	chr11	23152140	23166375	14236	+	76993	uc056yjz.1	-56028	NA	1700061J23Rik	RIKEN cDNA 1700061J23 gene
791	chr11	23257741	23257998	258	*	R26_Combined_peak_791	54	.	2.29473	9.15179	5.47059	106	NA	NA	Promoter (1-2kb)	chr11	23256041	23297597	41557	+	103573	uc007iet.1	1700	ENSMUSG00000020290	Xpo1	exportin 1, CRM1 homolog (yeast)
792	chr11	23306974	23307422	449	*	R26_Combined_peak_792	131	.	3.19593	17.6198	13.1949	123	NA	NA	Promoter (<=1kb)	chr11	23306895	23364512	57618	+	17847	uc011xsc.2	79	ENSMUSG00000056342	Usp34	ubiquitin specific peptidase 34
793	chr11	23665211	23665813	603	*	R26_Combined_peak_793	224	.	3.40587	27.3719	22.4633	373	NA	NA	Promoter (<=1kb)	chr11	23665674	23732876	67203	+	74467	uc007ifk.1	0	ENSMUSG00000020280	Pus10	pseudouridylate synthase 10
794	chr11	23666167	23666791	625	*	R26_Combined_peak_794	68	.	2.14876	10.7383	6.8818	94	NA	NA	Promoter (<=1kb)	chr11	23665976	23673395	7420	+	74467	uc007ifm.1	191	ENSMUSG00000020280	Pus10	pseudouridylate synthase 10
795	chr11	29514443	29514916	474	*	R26_Combined_peak_795	24	.	1.98601	5.64996	2.45675	465	NA	NA	Promoter (<=1kb)	chr11	29511757	29515033	3277	-	67939	uc007igz.2	117	ENSMUSG00000032673	Prorsd1	prolyl-tRNA synthetase domain containing 1
796	chr11	29546308	29546646	339	*	R26_Combined_peak_796	13	.	1.94762	4.24019	1.30244	33	NA	NA	Promoter (1-2kb)	chr11	29547950	29578352	30403	+	73324	uc007ihi.2	-1304	ENSMUSG00000020461	Clhc1	clathrin heavy chain linker domain containing 1
797	chr11	29692182	29692423	242	*	R26_Combined_peak_797	78	.	2.96411	11.765	7.80761	176	NA	NA	Promoter (<=1kb)	chr11	29692898	29744414	51517	+	68585	uc007ihk.2	-475	ENSMUSG00000020458	Rtn4	reticulon 4
798	chr11	32455731	32456442	712	*	R26_Combined_peak_798	15	.	1.60328	4.54341	1.54768	1	NA	NA	Promoter (<=1kb)	chr11	32455372	32518709	63338	+	327900	uc007ijr.1	359	ENSMUSG00000044949	Ubtd2	ubiquitin domain containing 2
799	chr11	32532765	32533105	341	*	R26_Combined_peak_799	35	.	1.95111	6.90427	3.51189	170	NA	NA	Promoter (<=1kb)	chr11	32533266	32624595	91330	+	20868	uc007ijt.1	-161	ENSMUSG00000020272	Stk10	serine/threonine kinase 10
800	chr11	33161889	33162557	669	*	R26_Combined_peak_800	34	.	1.80875	6.76658	3.40347	639	NA	NA	Promoter (<=1kb)	chr11	33152498	33163206	10709	-	18148	uc007ikd.2	649	ENSMUSG00000057113	Npm1	nucleophosmin 1
801	chr11	33497801	33498136	336	*	R26_Combined_peak_801	13	.	1.99621	4.24019	1.30244	246	NA	NA	Intron (uc007ikh.2/66011, intron 25 of 27)	chr11	33211794	33513746	301953	-	66011	uc007ikh.2	15610	ENSMUSG00000040594	Ranbp17	RAN binding protein 17
802	chr11	33511950	33512255	306	*	R26_Combined_peak_802	40	.	2.33364	7.50122	4.02975	119	NA	NA	Promoter (1-2kb)	chr11	33211794	33513746	301953	-	66011	uc007ikh.2	1491	ENSMUSG00000040594	Ranbp17	RAN binding protein 17
803	chr11	33514046	33514314	269	*	R26_Combined_peak_803	15	.	1.6079	4.52711	1.5347	4	NA	NA	Promoter (<=1kb)	chr11	33211794	33513746	301953	-	66011	uc007ikh.2	-300	ENSMUSG00000040594	Ranbp17	RAN binding protein 17
804	chr11	33527436	33528191	756	*	R26_Combined_peak_804	72	.	3.13169	11.1868	7.28491	609	NA	NA	Distal Intergenic	chr11	33211794	33513746	301953	-	66011	uc007ikh.2	-13690	ENSMUSG00000040594	Ranbp17	RAN binding protein 17
805	chr11	34113046	34113294	249	*	R26_Combined_peak_805	31	.	2.39398	6.48464	3.15937	97	NA	NA	Distal Intergenic	chr11	34047201	34090224	43024	+	16822	uc007iku.1	65845	ENSMUSG00000002699	Lcp2	lymphocyte cytosolic protein 2
806	chr11	34544348	34544766	419	*	R26_Combined_peak_806	84	.	3.20753	12.4292	8.41212	201	NA	NA	Intron (uc033fuj.1/94176, intron 30 of 51)	chr11	34226821	34514545	287725	-	94176	uc029rle.2	-29803	ENSMUSG00000020143	Dock2	dedicator of cyto-kinesis 2
807	chr11	34681796	34683028	1233	*	R26_Combined_peak_807	126	.	2.24968	17.0674	12.6805	65	NA	NA	Intron (uc033fuj.1/94176, intron 30 of 51)	chr11	34226821	34783905	557085	-	94176	uc033fuj.1	100877	ENSMUSG00000020143	Dock2	dedicator of cyto-kinesis 2
808	chr11	35769876	35771070	1195	*	R26_Combined_peak_808	44	.	1.86601	8.0121	4.4742	126	NA	NA	Promoter (<=1kb)	chr11	35769495	35791285	21791	+	211347	uc007ilf.1	381	ENSMUSG00000018846	Pank3	pantothenate kinase 3
809	chr11	35979588	35979973	386	*	R26_Combined_peak_809	26	.	1.71428	5.84184	2.62036	337	NA	NA	Promoter (<=1kb)	chr11	35839178	35980089	140912	-	211652	uc007ili.1	116	ENSMUSG00000018849	Wwc1	WW, C2 and coiled-coil domain containing 1
810	chr11	40691157	40692525	1369	*	R26_Combined_peak_810	46	.	1.95068	8.15593	4.60067	1351	NA	NA	Promoter (<=1kb)	chr11	40679314	40692682	13369	-	108645	uc007ilp.2	157	ENSMUSG00000042032	Mat2b	methionine adenosyltransferase II, beta
811	chr11	40692788	40693168	381	*	R26_Combined_peak_811	50	.	2.38297	8.72773	5.09719	190	NA	NA	Promoter (<=1kb)	chr11	40679314	40692682	13369	-	108645	uc007ilp.2	-106	ENSMUSG00000042032	Mat2b	methionine adenosyltransferase II, beta
812	chr11	40694464	40694800	337	*	R26_Combined_peak_812	31	.	2.1856	6.50905	3.18072	263	NA	NA	Promoter (<=1kb)	chr11	40679314	40695203	15890	-	108645	uc007ilq.2	403	ENSMUSG00000042032	Mat2b	methionine adenosyltransferase II, beta
813	chr11	40733838	40735008	1171	*	R26_Combined_peak_813	55	.	2.22385	9.26478	5.5706	157	NA	NA	Promoter (<=1kb)	chr11	40733661	40740046	6386	+	52653	uc007ily.3	177	ENSMUSG00000020328	Nudcd2	NudC domain containing 2
814	chr11	41585953	41586386	434	*	R26_Combined_peak_814	108	.	3.63193	15.128	10.8817	228	NA	NA	Distal Intergenic	chr11	41910190	42000714	90525	-	14406	uc007imb.2	414328	ENSMUSG00000020436	Gabrg2	gamma-aminobutyric acid (GABA) A receptor, subunit gamma 2
815	chr11	44362145	44362535	391	*	R26_Combined_peak_815	131	.	3.88205	17.5598	13.1405	150	NA	NA	Distal Intergenic	chr11	44400063	44414677	14615	+	16160	uc007inc.2	-37528	ENSMUSG00000004296	Il12b	interleukin 12b
816	chr11	44417345	44417601	257	*	R26_Combined_peak_816	37	.	2.16892	7.17812	3.75157	162	NA	NA	Downstream (2-3kb)	chr11	44400063	44414677	14615	+	16160	uc007inc.2	17282	ENSMUSG00000004296	Il12b	interleukin 12b
817	chr11	44519847	44520093	247	*	R26_Combined_peak_817	22	.	1.77735	5.39928	2.25029	221	NA	NA	Promoter (<=1kb)	chr11	44519377	44554977	35601	+	74315	uc007ini.2	470	ENSMUSG00000019189	Rnf145	ring finger protein 145
818	chr11	45424004	45424400	397	*	R26_Combined_peak_818	137	.	3.94458	18.1867	13.7259	191	NA	NA	Distal Intergenic	chr11	45102866	45116928	14063	-	100504255	uc029rlj.1	-307076	ENSMUSG00000084773	Gm12159	predicted gene 12159
819	chr11	45861097	45861495	399	*	R26_Combined_peak_819	14	.	1.81505	4.43217	1.45368	97	NA	NA	Intron (uc007inq.1/216705, intron 1 of 11)	chr11	45851964	45910625	58662	+	216705	uc007inq.1	9133	ENSMUSG00000006169	Clint1	clathrin interactor 1
820	chr11	46273519	46273856	338	*	R26_Combined_peak_820	42	.	2.42711	7.78187	4.27026	193	NA	NA	Intron (uc007iob.2/76884, intron 22 of 30)	chr11	46235557	46239871	4315	+	320116	uc007ioe.1	37962	ENSMUSG00000048721	Fndc9	fibronectin type III domain containing 9
821	chr11	49245063	49245419	357	*	R26_Combined_peak_821	14	.	1.84924	4.43217	1.45368	270	NA	NA	Promoter (<=1kb)	chr11	49244191	49263024	18834	+	17308	uc007iqb.2	872	ENSMUSG00000020346	Mgat1	mannoside acetylglucosaminyltransferase 1
822	chr11	50209911	50210710	800	*	R26_Combined_peak_822	74	.	2.0069	11.317	7.40364	674	NA	NA	Promoter (<=1kb)	chr11	50200152	50210820	10669	-	18412	uc007irw.2	110	ENSMUSG00000015837	Sqstm1	sequestosome 1
823	chr11	50224501	50224969	469	*	R26_Combined_peak_823	71	.	2.18133	11.0802	7.19186	376	NA	NA	Promoter (<=1kb)	chr11	50225335	50235103	9769	+	103534	uc007iry.2	-366	ENSMUSG00000036620	Mgat4b	mannoside acetylglucosaminyltransferase 4, isoenzyme B
824	chr11	50292577	50293012	436	*	R26_Combined_peak_824	15	.	1.84326	4.51286	1.52165	12	NA	NA	Promoter (<=1kb)	chr11	50255635	50292336	36702	-	103806	uc007isd.2	-241	ENSMUSG00000050567	Maml1	mastermind like 1 (Drosophila)
825	chr11	50324703	50324998	296	*	R26_Combined_peak_825	13	.	1.83457	4.34628	1.39067	290	NA	NA	Promoter (<=1kb)	chr11	50293957	50325673	31717	-	12330	uc007isf.2	675	ENSMUSG00000020368	Canx	calnexin
826	chr11	50378568	50378975	408	*	R26_Combined_peak_826	37	.	2.50818	7.1873	3.75991	25	NA	NA	Promoter (<=1kb)	chr11	50377719	50386528	8810	+	59013	uc007isk.1	849	ENSMUSG00000007850	Hnrnph1	heterogeneous nuclear ribonucleoprotein H1
827	chr11	51264324	51264717	394	*	R26_Combined_peak_827	71	.	2.68916	11.0662	7.17941	182	NA	NA	Promoter (1-2kb)	chr11	51263114	51281770	18657	+	12750	uc007itr.2	1210	ENSMUSG00000020385	Clk4	CDC like kinase 4
828	chr11	51485767	51486087	321	*	R26_Combined_peak_828	34	.	1.90675	6.81999	3.44069	256	NA	NA	Intron (uc033fvj.1/237759, intron 2 of 27)	chr11	51584757	51592828	8072	+	72947	uc007itw.1	-98670	ENSMUSG00000020359	Phykpl	5-phosphohydroxy-L-lysine phospholyase
829	chr11	51619912	51620141	230	*	R26_Combined_peak_829	16	.	1.51864	4.721	1.69482	56	NA	NA	Promoter (<=1kb)	chr11	51619773	51623714	3942	+	52530	uc007iuc.1	139	ENSMUSG00000001056	Nhp2	NHP2 ribonucleoprotein
830	chr11	51620407	51620818	412	*	R26_Combined_peak_830	23	.	1.99809	5.52514	2.35081	89	NA	NA	Promoter (<=1kb)	chr11	51619773	51623714	3942	+	52530	uc007iuc.1	634	ENSMUSG00000001056	Nhp2	NHP2 ribonucleoprotein
831	chr11	51649312	51650767	1456	*	R26_Combined_peak_831	124	.	2.27396	16.771	12.4066	1216	NA	NA	Promoter (<=1kb)	chr11	51650954	51657681	6728	+	97775	uc007iuf.1	-187	ENSMUSG00000052563	D930048N14Rik	RIKEN cDNA D930048N14 gene
832	chr11	51651104	51651351	248	*	R26_Combined_peak_832	100	.	2.14003	14.2773	10.0996	64	NA	NA	Promoter (<=1kb)	chr11	51643089	51651073	7985	-	212706	uc007iue.1	-31	ENSMUSG00000001053	N4bp3	NEDD4 binding protein 3
833	chr11	51651895	51652184	290	*	R26_Combined_peak_833	70	.	2.38899	10.9071	7.03521	93	NA	NA	Promoter (<=1kb)	chr11	51643089	51651073	7985	-	212706	uc007iue.1	-822	ENSMUSG00000001053	N4bp3	NEDD4 binding protein 3
834	chr11	51689400	51690009	610	*	R26_Combined_peak_834	31	.	2.18381	6.49874	3.17171	34	NA	NA	Promoter (<=1kb)	chr11	51685385	51688634	3250	-	66050	uc007iuh.1	-766	ENSMUSG00000007777	0610009B22Rik	RIKEN cDNA 0610009B22 gene
835	chr11	51762992	51763288	297	*	R26_Combined_peak_835	20	.	2.05869	5.207	2.0885	280	NA	NA	Promoter (<=1kb)	chr11	51742129	51763634	21506	-	77371	uc007iuo.1	346	ENSMUSG00000036391	Sec24a	Sec24 related gene family, member A (S. cerevisiae)
836	chr11	51805464	51805777	314	*	R26_Combined_peak_836	116	.	3.21288	15.9286	11.6231	120	NA	NA	Distal Intergenic	chr11	51763663	51791953	28291	+	66397	uc007iup.2	41801	ENSMUSG00000020386	Sar1b	SAR1 gene homolog B (S. cerevisiae)
837	chr11	51916136	51917150	1015	*	R26_Combined_peak_837	68	.	2.18603	10.7538	6.89557	152	NA	NA	Distal Intergenic	chr11	51967631	51977336	9706	+	52626	uc007ius.2	-50481	ENSMUSG00000020392	Cdkn2aipnl	CDKN2A interacting protein N-terminal like
838	chr11	51999784	52000067	284	*	R26_Combined_peak_838	44	.	1.83129	8.02565	4.48556	160	NA	NA	Promoter (<=1kb)	chr11	51985146	52000466	15321	-	22210	uc007iut.2	399	ENSMUSG00000020390	Ube2b	ubiquitin-conjugating enzyme E2B
839	chr11	52227265	52227899	635	*	R26_Combined_peak_839	27	.	1.93822	6.03377	2.77764	568	NA	NA	Distal Intergenic	chr11	52231995	52246858	14864	+	21402	uc007ivf.2	-4096	ENSMUSG00000036309	Skp1a	S-phase kinase-associated protein 1A
840	chr11	53759895	53760296	402	*	R26_Combined_peak_840	25	.	1.97734	5.80066	2.58438	123	NA	NA	Distal Intergenic	chr11	53763597	53763654	58	-	102465772	uc033fvn.1	3358	ENSMUSG00000099153	Mir7671	microRNA 7671
841	chr11	54181915	54182186	272	*	R26_Combined_peak_841	28	.	2.35172	6.10002	2.83587	200	NA	NA	Intron (uc029rlr.1/71056, intron 1 of 2)	chr11	54177772	54213288	35517	-	71056	uc029rlr.1	31102	ENSMUSG00000086209	4933405E24Rik	RIKEN cDNA 4933405E24 gene
842	chr11	54440362	54440603	242	*	R26_Combined_peak_842	37	.	2.56831	7.13124	3.71058	140	NA	NA	Promoter (2-3kb)	chr11	54438179	54518241	80063	+	216742	uc007ixx.2	2183	ENSMUSG00000035992	Fnip1	folliculin interacting protein 1
843	chr11	54868065	54868410	346	*	R26_Combined_peak_843	29	.	2.15516	6.20895	2.9281	84	NA	NA	Promoter (1-2kb)	chr11	54866438	54870496	4059	+	15254	uc007iyj.1	1627	ENSMUSG00000020267	Hint1	histidine triad nucleotide binding protein 1
844	chr11	55405949	55406509	561	*	R26_Combined_peak_844	61	.	2.25595	9.96002	6.18772	465	NA	NA	Intron (uc007izh.3/20692, intron 6 of 9)	chr11	55394159	55420080	25922	-	20692	uc007izh.3	13571	ENSMUSG00000018593	Sparc	secreted acidic cysteine rich glycoprotein
845	chr11	55417821	55418049	229	*	R26_Combined_peak_845	32	.	1.92547	6.59753	3.25799	173	NA	NA	Promoter (2-3kb)	chr11	55394159	55420080	25922	-	20692	uc007izh.3	2031	ENSMUSG00000018593	Sparc	secreted acidic cysteine rich glycoprotein
846	chr11	55418499	55419669	1171	*	R26_Combined_peak_846	18	.	1.70127	4.95687	1.88414	1157	NA	NA	Promoter (<=1kb)	chr11	55394159	55420080	25922	-	20692	uc007izh.3	411	ENSMUSG00000018593	Sparc	secreted acidic cysteine rich glycoprotein
847	chr11	55428081	55428499	419	*	R26_Combined_peak_847	22	.	2.1272	5.444	2.28747	55	NA	NA	Distal Intergenic	chr11	55394159	55420080	25922	-	20692	uc007izh.3	-8001	ENSMUSG00000018593	Sparc	secreted acidic cysteine rich glycoprotein
848	chr11	55468368	55468628	261	*	R26_Combined_peak_848	22	.	1.87149	5.44326	2.28747	101	NA	NA	Promoter (1-2kb)	chr11	55469752	55490463	20712	+	27041	uc007izk.1	-1124	ENSMUSG00000018583	G3bp1	GTPase activating protein (SH3 domain) binding protein 1
849	chr11	57644825	57645370	546	*	R26_Combined_peak_849	89	.	1.90363	13.0155	8.94391	490	NA	NA	Promoter (<=1kb)	chr11	57645442	57726573	81132	+	171212	uc007jaa.1	-72	ENSMUSG00000020520	Galnt10	UDP-N-acetyl-alpha-D-galactosamine:polypeptide N-acetylgalactosaminyltransferase 10
850	chr11	57719556	57719801	246	*	R26_Combined_peak_850	23	.	2.08456	5.45896	2.30031	186	NA	NA	Intron (uc007jaa.1/171212, intron 1 of 2)	chr11	57645442	57726573	81132	+	171212	uc007jaa.1	74114	ENSMUSG00000020520	Galnt10	UDP-N-acetyl-alpha-D-galactosamine:polypeptide N-acetylgalactosaminyltransferase 10
851	chr11	57830310	57830693	384	*	R26_Combined_peak_851	41	.	2.0969	7.63731	4.1478	261	NA	NA	Promoter (1-2kb)	chr11	57828713	57832147	3435	-	15110	uc007jaf.1	1454	ENSMUSG00000037335	Hand1	heart and neural crest derivatives expressed transcript 1
852	chr11	57886050	57886392	343	*	R26_Combined_peak_852	36	.	2.28968	7.10641	3.68826	30	NA	NA	Distal Intergenic	chr11	57828713	57832147	3435	-	15110	uc007jaf.1	-53903	ENSMUSG00000037335	Hand1	heart and neural crest derivatives expressed transcript 1
853	chr11	57911924	57912173	250	*	R26_Combined_peak_853	54	.	1.70204	9.16629	5.48304	80	NA	NA	Distal Intergenic	chr11	57828713	57832147	3435	-	15110	uc007jaf.1	-79777	ENSMUSG00000037335	Hand1	heart and neural crest derivatives expressed transcript 1
854	chr11	57913069	57913969	901	*	R26_Combined_peak_854	66	.	1.82342	10.4893	6.66177	121	NA	NA	Distal Intergenic	chr11	57828713	57832147	3435	-	15110	uc007jaf.1	-80922	ENSMUSG00000037335	Hand1	heart and neural crest derivatives expressed transcript 1
855	chr11	58008297	58008573	277	*	R26_Combined_peak_855	66	.	2.37211	10.4727	6.64626	218	NA	NA	Promoter (<=1kb)	chr11	58009064	58062032	52969	+	73158	uc007jah.2	-491	ENSMUSG00000037331	Larp1	La ribonucleoprotein domain family, member 1
856	chr11	58010328	58010636	309	*	R26_Combined_peak_856	60	.	2.36142	9.8019	6.04668	90	NA	NA	Promoter (1-2kb)	chr11	58009064	58062032	52969	+	73158	uc007jah.2	1264	ENSMUSG00000037331	Larp1	La ribonucleoprotein domain family, member 1
857	chr11	58104576	58104804	229	*	R26_Combined_peak_857	13	.	1.49141	4.2871	1.34189	0	NA	NA	Promoter (<=1kb)	chr11	58104229	58118594	14366	+	69125	uc007jak.1	347	ENSMUSG00000020515	Cnot8	CCR4-NOT transcription complex, subunit 8
858	chr11	58167719	58168323	605	*	R26_Combined_peak_858	15	.	1.47123	4.5576	1.55893	604	NA	NA	Promoter (<=1kb)	chr11	58120001	58168539	48539	-	216766	uc007jal.2	216	ENSMUSG00000037275	Gemin5	gem (nuclear organelle) associated protein 5
859	chr11	58171762	58172352	591	*	R26_Combined_peak_859	40	.	2.0024	7.5355	4.05768	73	NA	NA	Promoter (<=1kb)	chr11	58171654	58179581	7928	+	216767	uc007jap.3	108	ENSMUSG00000020514	Mrpl22	mitochondrial ribosomal protein L22
860	chr11	58955664	58955916	253	*	R26_Combined_peak_860	31	.	2.1856	6.50905	3.18072	194	NA	NA	Promoter (<=1kb)	chr11	58954685	58955192	508	+	319162	uc007jct.2	979	ENSMUSG00000078851	Hist3h2a	histone cluster 3, H2a
861	chr11	59226383	59227364	982	*	R26_Combined_peak_861	30	.	2.07303	6.31396	3.0188	900	NA	NA	Promoter (<=1kb)	chr11	59211412	59228162	16751	-	11840	uc007jdm.2	798	ENSMUSG00000048076	Arf1	ADP-ribosylation factor 1
862	chr11	59450823	59451063	241	*	R26_Combined_peak_862	23	.	1.86364	5.56467	2.38375	30	NA	NA	Promoter (<=1kb)	chr11	59450666	59458567	7902	+	194952	uc007jdx.2	157	ENSMUSG00000036819	Jmjd4	jumonji domain containing 4
863	chr11	59458779	59459245	467	*	R26_Combined_peak_863	59	.	2.13243	9.71904	5.97336	319	NA	NA	Downstream (<1kb)	chr11	59450666	59458567	7902	+	194952	uc007jdx.2	8113	ENSMUSG00000036819	Jmjd4	jumonji domain containing 4
864	chr11	59505019	59506112	1094	*	R26_Combined_peak_864	128	.	2.72044	17.2183	12.8209	519	NA	NA	Promoter (<=1kb)	chr11	59505685	59510105	4421	+	74476	uc007jee.2	0	ENSMUSG00000072893	4933439C10Rik	RIKEN cDNA 4933439C10 gene
865	chr11	59511504	59512114	611	*	R26_Combined_peak_865	214	.	3.95164	26.3026	21.4315	249	NA	NA	Downstream (<1kb)	chr11	59485521	59506640	21120	-	268417	uc007jea.2	-4864	ENSMUSG00000020472	Zkscan17	zinc finger with KRAB and SCAN domains 17
866	chr11	59519374	59520088	715	*	R26_Combined_peak_866	101	.	3.1855	14.3488	10.1649	374	NA	NA	Distal Intergenic	chr11	59485521	59506640	21120	-	268417	uc007jea.2	-12734	ENSMUSG00000020472	Zkscan17	zinc finger with KRAB and SCAN domains 17
867	chr11	59661968	59662198	231	*	R26_Combined_peak_867	50	.	2.06141	8.70411	5.07677	188	NA	NA	Promoter (<=1kb)	chr11	59662495	59761327	98833	+	26936	uc007jem.2	-297	ENSMUSG00000005417	Mprip	myosin phosphatase Rho interacting protein
868	chr11	59809101	59810290	1190	*	R26_Combined_peak_868	115	.	1.9004	15.8873	11.587	846	NA	NA	Promoter (<=1kb)	chr11	59810080	59818362	8283	+	100504104	uc007jez.2	0	ENSMUSG00000087249	Gm16062	predicted gene 16062
869	chr11	59838263	59839224	962	*	R26_Combined_peak_869	132	.	3.26568	17.6658	13.2381	805	NA	NA	Promoter (<=1kb)	chr11	59839458	59876533	37076	+	103850	uc007jfb.1	-234	ENSMUSG00000032615	Nt5m	5',3'-nucleotidase, mitochondrial
870	chr11	59840121	59840761	641	*	R26_Combined_peak_870	15	.	1.84914	4.60749	1.59925	1	NA	NA	Promoter (<=1kb)	chr11	59817804	59839767	21964	-	26572	uc007jfa.1	-354	ENSMUSG00000019373	Cops3	COP9 (constitutive photomorphogenic) homolog, subunit 3 (Arabidopsis thaliana)
871	chr11	59892565	59892878	314	*	R26_Combined_peak_871	68	.	2.61238	10.7372	6.88093	66	NA	NA	Distal Intergenic	chr11	59921499	59921889	391	+	69854	uc007jfe.1	-28621	ENSMUSG00000085551	1810063I02Rik	RIKEN cDNA 1810063I02 gene
872	chr11	60127859	60128186	328	*	R26_Combined_peak_872	33	.	2.04005	6.65198	3.30348	260	NA	NA	Intron (uc007jfk.1/19377, intron 1 of 5)	chr11	60140082	60192025	51944	+	19377	uc007jfl.1	-11896	ENSMUSG00000062115	Rai1	retinoic acid induced 1
873	chr11	60140391	60140757	367	*	R26_Combined_peak_873	92	.	2.41751	13.3764	9.27534	118	NA	NA	Promoter (<=1kb)	chr11	60140082	60192025	51944	+	19377	uc007jfl.1	309	ENSMUSG00000062115	Rai1	retinoic acid induced 1
874	chr11	60210734	60211073	340	*	R26_Combined_peak_874	70	.	2.297	10.8687	7.00054	116	NA	NA	Intron (uc007jfn.1/20787, intron 18 of 18)	chr11	60202262	60202327	66	-	102465556	uc033fvy.1	-8407	NA	Mir6922	microRNA 6922
875	chr11	60417728	60418181	454	*	R26_Combined_peak_875	47	.	1.88269	8.35496	4.77177	311	NA	NA	Promoter (<=1kb)	chr11	60417145	60445277	28133	+	66771	uc007jfw.2	583	ENSMUSG00000018415	Gid4	GID complex subunit 4, VID24 homolog (S. cerevisiae)
876	chr11	60439578	60439932	355	*	R26_Combined_peak_876	50	.	2.59463	8.64102	5.02205	135	NA	NA	Intron (uc007jfw.2/66771, intron 5 of 5)	chr11	60454617	60468705	14089	+	13495	uc007jfy.1	-14685	ENSMUSG00000020537	Drg2	developmentally regulated GTP binding protein 2
877	chr11	60776326	60776725	400	*	R26_Combined_peak_877	112	.	2.99711	15.5197	11.2444	185	NA	NA	Promoter (<=1kb)	chr11	60740059	60777287	37229	-	21975	uc007jgk.1	562	ENSMUSG00000002814	Top3a	topoisomerase (DNA) III alpha
878	chr11	60809966	60810905	940	*	R26_Combined_peak_878	68	.	2.42007	10.7064	6.85347	740	NA	NA	Promoter (<=1kb)	chr11	60788897	60811265	22369	-	20425	uc007jgo.1	360	ENSMUSG00000020534	Shmt1	serine hydroxymethyltransferase 1 (soluble)
879	chr11	60879108	60879696	589	*	R26_Combined_peak_879	14	.	1.50812	4.37719	1.40941	1	NA	NA	Promoter (<=1kb)	chr11	60864452	60879038	14587	-	216821	uc007jgs.2	-70	ENSMUSG00000043284	Tmem11	transmembrane protein 11
880	chr11	60913909	60914284	376	*	R26_Combined_peak_880	84	.	2.4094	12.4873	8.46596	111	NA	NA	Promoter (<=1kb)	chr11	60902246	60913792	11547	-	24083	uc007jgu.2	-117	ENSMUSG00000018931	Natd1	N-acetyltransferase domain containing 1
881	chr11	60915347	60915575	229	*	R26_Combined_peak_881	24	.	1.87765	5.60019	2.41565	26	NA	NA	Promoter (1-2kb)	chr11	60902246	60913792	11547	-	24083	uc007jgu.2	-1555	ENSMUSG00000018931	Natd1	N-acetyltransferase domain containing 1
882	chr11	62075204	62075454	251	*	R26_Combined_peak_882	64	.	2.85869	10.2351	6.43248	129	NA	NA	Promoter (1-2kb)	chr11	62077024	62223013	145990	+	432572	uc007jin.2	-1570	ENSMUSG00000042331	Specc1	sperm antigen with calponin homology and coiled-coil domains 1
883	chr11	62077609	62078155	547	*	R26_Combined_peak_883	19	.	1.89171	5.05262	1.96485	10	NA	NA	Promoter (<=1kb)	chr11	62077024	62223013	145990	+	432572	uc007jin.2	585	ENSMUSG00000042331	Specc1	sperm antigen with calponin homology and coiled-coil domains 1
884	chr11	62550423	62550914	492	*	R26_Combined_peak_884	35	.	1.9456	6.94482	3.54858	440	NA	NA	Promoter (<=1kb)	chr11	62551504	62553206	1703	+	218963	uc029rmc.1	-590	NA	Gm1821	ubiquitin pseudogene
885	chr11	62552325	62552681	357	*	R26_Combined_peak_885	45	.	1.99373	8.07613	4.52829	169	NA	NA	Promoter (<=1kb)	chr11	62551504	62553206	1703	+	218963	uc029rmc.1	821	NA	Gm1821	ubiquitin pseudogene
886	chr11	62569202	62569555	354	*	R26_Combined_peak_886	21	.	1.96026	5.2994	2.1664	83	NA	NA	Distal Intergenic	chr11	62574486	62600305	25820	+	22368	uc007jjh.1	-4931	ENSMUSG00000018507	Trpv2	transient receptor potential cation channel, subfamily V, member 2
887	chr11	62602899	62603262	364	*	R26_Combined_peak_887	30	.	1.51302	6.29113	3.00125	61	NA	NA	Promoter (<=1kb)	chr11	62603086	62603148	63	+	100217426	uc011xwc.1	0	ENSMUSG00000064437	Snord49b	small nucleolar RNA, C/D box 49B
888	chr11	63132408	63132692	285	*	R26_Combined_peak_888	16	.	1.76312	4.67003	1.65204	264	NA	NA	Promoter (<=1kb)	chr11	63132569	63159547	26979	+	18858	uc056ylm.1	0	ENSMUSG00000018217	Pmp22	peripheral myelin protein 22
889	chr11	63289628	63289868	241	*	R26_Combined_peak_889	38	.	2.50259	7.32449	3.87553	128	NA	NA	Distal Intergenic	chr11	63132803	63159547	26745	+	18858	uc056yln.1	156825	ENSMUSG00000018217	Pmp22	peripheral myelin protein 22
890	chr11	63487097	63487546	450	*	R26_Combined_peak_890	145	.	2.98054	19.0603	14.5487	283	NA	NA	Distal Intergenic	chr11	63132803	63159547	26745	+	18858	uc056yln.1	354294	ENSMUSG00000018217	Pmp22	peripheral myelin protein 22
891	chr11	63921259	63921497	239	*	R26_Combined_peak_891	42	.	1.83043	7.79089	4.2785	122	NA	NA	Promoter (<=1kb)	chr11	63884693	63922284	37592	-	54710	uc007jkn.1	787	ENSMUSG00000070407	Hs3st3b1	heparan sulfate (glucosamine) 3-O-sulfotransferase 3B1
892	chr11	63922633	63923085	453	*	R26_Combined_peak_892	73	.	2.4569	11.3107	7.3978	265	NA	NA	Promoter (<=1kb)	chr11	63884693	63922284	37592	-	54710	uc007jkn.1	-349	ENSMUSG00000070407	Hs3st3b1	heparan sulfate (glucosamine) 3-O-sulfotransferase 3B1
893	chr11	63923437	63924013	577	*	R26_Combined_peak_893	94	.	2.44731	13.5226	9.40684	188	NA	NA	Promoter (1-2kb)	chr11	63884693	63922284	37592	-	54710	uc007jkn.1	-1153	ENSMUSG00000070407	Hs3st3b1	heparan sulfate (glucosamine) 3-O-sulfotransferase 3B1
894	chr11	63924258	63925127	870	*	R26_Combined_peak_894	115	.	2.81385	15.8018	11.5063	248	NA	NA	Promoter (1-2kb)	chr11	63884693	63922284	37592	-	54710	uc007jkn.1	-1974	ENSMUSG00000070407	Hs3st3b1	heparan sulfate (glucosamine) 3-O-sulfotransferase 3B1
895	chr11	63936679	63937014	336	*	R26_Combined_peak_895	79	.	2.62185	11.9335	7.96236	132	NA	NA	Distal Intergenic	chr11	63884693	63922284	37592	-	54710	uc007jkn.1	-14395	ENSMUSG00000070407	Hs3st3b1	heparan sulfate (glucosamine) 3-O-sulfotransferase 3B1
896	chr11	63952427	63952844	418	*	R26_Combined_peak_896	60	.	2.01753	9.77444	6.0212	95	NA	NA	Distal Intergenic	chr11	63964226	63968040	3815	+	78883	uc056ylo.1	-11382	NA	9630013K17Rik	RIKEN cDNA 9630013K17 gene
897	chr11	63953603	63954125	523	*	R26_Combined_peak_897	35	.	2.05799	7.00236	3.59791	347	NA	NA	Distal Intergenic	chr11	63964226	63968040	3815	+	78883	uc056ylo.1	-10101	NA	9630013K17Rik	RIKEN cDNA 9630013K17 gene
898	chr11	63954525	63957304	2780	*	R26_Combined_peak_898	54	.	1.81959	9.17485	5.4905	2483	NA	NA	Distal Intergenic	chr11	63964226	63968040	3815	+	78883	uc056ylo.1	-6922	NA	9630013K17Rik	RIKEN cDNA 9630013K17 gene
899	chr11	65806270	65806920	651	*	R26_Combined_peak_899	40	.	2.03873	7.5152	4.04011	584	NA	NA	Promoter (<=1kb)	chr11	65807175	65829239	22065	+	52712	uc007jld.2	-255	ENSMUSG00000018347	Zkscan6	zinc finger with KRAB and SCAN domains 6
900	chr11	65812467	65812700	234	*	R26_Combined_peak_900	46	.	2.49648	8.17218	4.61068	135	NA	NA	Intron (uc007jld.2/52712, intron 2 of 7)	chr11	65807175	65829239	22065	+	52712	uc007jld.2	5292	ENSMUSG00000018347	Zkscan6	zinc finger with KRAB and SCAN domains 6
901	chr11	67498043	67498491	449	*	R26_Combined_peak_901	18	.	1.97016	4.94771	1.87594	38	NA	NA	Distal Intergenic	chr11	67532998	67688992	155995	+	14457	uc011xwn.1	-34507	ENSMUSG00000033066	Gas7	growth arrest specific 7
902	chr11	67558934	67559214	281	*	R26_Combined_peak_902	42	.	2.28473	7.80144	4.28813	108	NA	NA	Intron (uc011xwn.1/14457, intron 1 of 13)	chr11	67532998	67688992	155995	+	14457	uc011xwn.1	25936	ENSMUSG00000033066	Gas7	growth arrest specific 7
903	chr11	67966439	67966808	370	*	R26_Combined_peak_903	63	.	2.24425	10.1232	6.33491	175	NA	NA	Promoter (<=1kb)	chr11	67966483	67974588	8106	+	55943	uc007jnh.1	0	ENSMUSG00000020903	Stx8	syntaxin 8
904	chr11	68151010	68151412	403	*	R26_Combined_peak_904	84	.	2.85702	12.466	8.44588	237	NA	NA	Intron (uc007jnj.1/55943, intron 7 of 7)	chr11	68220892	68221011	120	+	102465219	uc033fwn.1	-69480	ENSMUSG00000099174	Mir6406	microRNA 6406
905	chr11	68860151	68860388	238	*	R26_Combined_peak_905	23	.	1.74324	5.45953	2.30059	25	NA	NA	Intron (uc007jof.1/83431, intron 7 of 7)	chr11	68821446	68853131	31686	-	83431	uc007joc.3	-7020	ENSMUSG00000018736	Ndel1	nuclear distribution gene E-like homolog 1 (A. nidulans)
906	chr11	68973484	68974140	657	*	R26_Combined_peak_906	50	.	2.1165	8.62544	5.00952	129	NA	NA	Promoter (<=1kb)	chr11	68972484	68973855	1372	-	57785	uc007jor.2	0	ENSMUSG00000032892	Rangrf	RAN guanine nucleotide release factor
907	chr11	69046443	69046695	253	*	R26_Combined_peak_907	57	.	2.55598	9.51611	5.79478	104	NA	NA	Promoter (<=1kb)	chr11	69045643	69051662	6020	+	20877	uc007jpa.1	800	ENSMUSG00000020897	Aurkb	aurora kinase B
908	chr11	69067642	69067983	342	*	R26_Combined_peak_908	22	.	1.84866	5.36696	2.22252	20	NA	NA	Distal Intergenic	chr11	69070809	69073293	2485	+	66910	uc007jpc.2	-2826	ENSMUSG00000020895	Tmem107	transmembrane protein 107
909	chr11	69073244	69073928	685	*	R26_Combined_peak_909	416	.	4.68232	47.1238	41.6386	246	NA	NA	Promoter (2-3kb)	chr11	69070809	69073293	2485	+	66910	uc007jpc.2	2435	ENSMUSG00000020895	Tmem107	transmembrane protein 107
910	chr11	69077621	69079047	1427	*	R26_Combined_peak_910	41	.	1.93615	7.63764	4.14783	870	NA	NA	Distal Intergenic	chr11	69070809	69073293	2485	+	66910	uc007jpc.2	6812	ENSMUSG00000020895	Tmem107	transmembrane protein 107
911	chr11	69098362	69098723	362	*	R26_Combined_peak_911	34	.	1.81354	6.86751	3.48176	257	NA	NA	Promoter (<=1kb)	chr11	69098956	69109957	11002	+	18626	uc007jpg.2	-233	ENSMUSG00000020893	Per1	period circadian clock 1
912	chr11	69099086	69099996	911	*	R26_Combined_peak_912	49	.	1.92333	8.54464	4.93797	243	NA	NA	Promoter (<=1kb)	chr11	69098956	69109957	11002	+	18626	uc007jpg.2	130	ENSMUSG00000020893	Per1	period circadian clock 1
913	chr11	69125617	69125908	292	*	R26_Combined_peak_913	31	.	1.92773	6.42364	3.1075	177	NA	NA	Promoter (<=1kb)	chr11	69126377	69149115	22739	+	23801	uc007jpj.2	-469	ENSMUSG00000020892	Aloxe3	arachidonate lipoxygenase 3
914	chr11	69394639	69395528	890	*	R26_Combined_peak_914	60	.	2.26836	9.79729	6.04241	790	NA	NA	Promoter (<=1kb)	chr11	69393612	69395346	1735	-	327951	uc007jpz.1	0	ENSMUSG00000044795	Cyb5d1	cytochrome b5 domain containing 1
915	chr11	69409708	69410757	1050	*	R26_Combined_peak_915	53	.	1.86307	8.98458	5.32534	82	NA	NA	Intron (uc007jqe.1/216850, intron 22 of 22)	chr11	69398518	69413673	15156	-	216850	uc007jqe.1	2916	ENSMUSG00000018476	Kdm6b	KDM1 lysine (K)-specific demethylase 6B
916	chr11	69411398	69412257	860	*	R26_Combined_peak_916	63	.	1.83481	10.0858	6.30091	662	NA	NA	Promoter (1-2kb)	chr11	69398518	69413673	15156	-	216850	uc007jqe.1	1416	ENSMUSG00000018476	Kdm6b	KDM1 lysine (K)-specific demethylase 6B
917	chr11	69412514	69413426	913	*	R26_Combined_peak_917	27	.	1.7852	5.98388	2.73494	530	NA	NA	Promoter (<=1kb)	chr11	69398518	69413673	15156	-	216850	uc007jqe.1	247	ENSMUSG00000018476	Kdm6b	KDM1 lysine (K)-specific demethylase 6B
918	chr11	69414340	69414714	375	*	R26_Combined_peak_918	46	.	2.09535	8.21167	4.64281	206	NA	NA	Promoter (<=1kb)	chr11	69398518	69413673	15156	-	216850	uc007jqe.1	-667	ENSMUSG00000018476	Kdm6b	KDM1 lysine (K)-specific demethylase 6B
919	chr11	69415241	69415965	725	*	R26_Combined_peak_919	106	.	2.50438	14.8941	10.6667	570	NA	NA	Promoter (1-2kb)	chr11	69398518	69413673	15156	-	216850	uc007jqe.1	-1568	ENSMUSG00000018476	Kdm6b	KDM1 lysine (K)-specific demethylase 6B
920	chr11	69417167	69418875	1709	*	R26_Combined_peak_920	136	.	2.53043	18.0917	13.6411	1172	NA	NA	Distal Intergenic	chr11	69398518	69413673	15156	-	216850	uc007jqe.1	-3494	ENSMUSG00000018476	Kdm6b	KDM1 lysine (K)-specific demethylase 6B
921	chr11	69443401	69443767	367	*	R26_Combined_peak_921	255	.	3.82743	30.5342	25.5186	179	NA	NA	Intron (uc007jqg.1/327954, intron 23 of 85)	chr11	69398518	69413673	15156	-	216850	uc007jqe.1	-29728	ENSMUSG00000018476	Kdm6b	KDM1 lysine (K)-specific demethylase 6B
922	chr11	69577996	69578317	322	*	R26_Combined_peak_922	26	.	2.09162	5.85178	2.62888	67	NA	NA	Promoter (1-2kb)	chr11	69561754	69579324	17571	-	216853	uc007jqj.1	1007	ENSMUSG00000041346	Wrap53	WD repeat containing, antisense to Trp53
923	chr11	69578635	69579052	418	*	R26_Combined_peak_923	93	.	2.58855	13.4723	9.3612	353	NA	NA	Promoter (<=1kb)	chr11	69561754	69579324	17571	-	216853	uc007jqj.1	272	ENSMUSG00000041346	Wrap53	WD repeat containing, antisense to Trp53
924	chr11	69579719	69580196	478	*	R26_Combined_peak_924	15	.	1.83106	4.52766	1.53493	467	NA	NA	Promoter (<=1kb)	chr11	69580359	69589821	9463	+	22059	uc007jql.2	-163	ENSMUSG00000059552	Trp53	transformation related protein 53
925	chr11	69580796	69582020	1225	*	R26_Combined_peak_925	137	.	3.43707	18.1788	13.721	457	NA	NA	Promoter (<=1kb)	chr11	69580359	69589821	9463	+	22059	uc007jql.2	437	ENSMUSG00000059552	Trp53	transformation related protein 53
926	chr11	69605668	69605902	235	*	R26_Combined_peak_926	13	.	1.63212	4.30268	1.35525	0	NA	NA	Promoter (<=1kb)	chr11	69599750	69605960	6211	-	11932	uc007jqo.1	58	ENSMUSG00000041329	Atp1b2	ATPase, Na+/K+ transporting, beta 2 polypeptide
927	chr11	69633340	69634137	798	*	R26_Combined_peak_927	15	.	1.58261	4.52756	1.53493	2	NA	NA	Promoter (<=1kb)	chr11	69632971	69653297	20327	+	23879	uc007jqt.1	369	ENSMUSG00000018765	Fxr2	fragile X mental retardation, autosomal homolog 2
928	chr11	69671360	69671771	412	*	R26_Combined_peak_928	36	.	1.80561	7.11085	3.69216	102	NA	NA	Promoter (<=1kb)	chr11	69666936	69672423	5488	-	13681	uc007jqz.2	652	ENSMUSG00000059796	Eif4a1	eukaryotic translation initiation factor 4A1
929	chr11	69751665	69751929	265	*	R26_Combined_peak_929	25	.	2.34389	5.77036	2.56051	244	NA	NA	Intron (uc007jrk.2/20020, intron 28 of 28)	chr11	69733999	69758633	24635	-	20020	uc007jrk.2	6704	ENSMUSG00000005198	Polr2a	polymerase (RNA) II (DNA directed) polypeptide A
930	chr11	69757509	69758972	1464	*	R26_Combined_peak_930	167	.	2.94879	21.3907	16.7486	1094	NA	NA	Promoter (<=1kb)	chr11	69733999	69758633	24635	-	20020	uc007jrk.2	0	ENSMUSG00000005198	Polr2a	polymerase (RNA) II (DNA directed) polypeptide A
931	chr11	69759328	69759801	474	*	R26_Combined_peak_931	75	.	2.62959	11.4645	7.53749	174	NA	NA	Promoter (<=1kb)	chr11	69733999	69758633	24635	-	20020	uc007jrk.2	-695	ENSMUSG00000005198	Polr2a	polymerase (RNA) II (DNA directed) polypeptide A
932	chr11	69795620	69795879	260	*	R26_Combined_peak_932	56	.	2.10876	9.37558	5.67054	73	NA	NA	Promoter (<=1kb)	chr11	69784036	69795937	11902	-	11443	uc007jrq.2	58	ENSMUSG00000041189	Chrnb1	cholinergic receptor, nicotinic, beta polypeptide 1 (muscle)
933	chr11	69804761	69804995	235	*	R26_Combined_peak_933	22	.	1.92735	5.37536	2.22976	144	NA	NA	Promoter (<=1kb)	chr11	69803595	69805624	2030	-	380705	uc007jrs.2	629	ENSMUSG00000089876	Tmem102	transmembrane protein 102
934	chr11	69901263	69901532	270	*	R26_Combined_peak_934	78	.	2.19687	11.7723	7.81448	228	NA	NA	Promoter (<=1kb)	chr11	69897358	69900986	3629	-	70419	uc007jsj.1	-277	ENSMUSG00000018570	2810408A11Rik	RIKEN cDNA 2810408A11 gene
935	chr11	69919947	69920496	550	*	R26_Combined_peak_935	84	.	2.40251	12.4225	8.40607	365	NA	NA	Promoter (<=1kb)	chr11	69916712	69920630	3919	-	276770	uc007jsq.2	134	ENSMUSG00000078812	Eif5a	eukaryotic translation initiation factor 5A
936	chr11	69979748	69980103	356	*	R26_Combined_peak_936	42	.	1.83043	7.79089	4.2785	332	NA	NA	Promoter (<=1kb)	chr11	69968226	69980248	12023	-	54351	uc007jtc.3	145	ENSMUSG00000018565	Elp5	elongator acetyltransferase complex subunit 5
937	chr11	69981216	69981719	504	*	R26_Combined_peak_937	170	.	3.3488	21.681	17.0208	159	NA	NA	Promoter (<=1kb)	chr11	69968226	69981235	13010	-	54351	uc007jte.3	0	ENSMUSG00000018565	Elp5	elongator acetyltransferase complex subunit 5
938	chr11	69988110	69988464	355	*	R26_Combined_peak_938	38	.	1.94064	7.2915	3.84648	91	NA	NA	Intron (uc007jtf.1/67181, intron 4 of 7)	chr11	69991370	69994949	3580	+	56486	uc007jtg.2	-2906	ENSMUSG00000018567	Gabarap	gamma-aminobutyric acid receptor associated protein
939	chr11	69990621	69990899	279	*	R26_Combined_peak_939	62	.	2.58981	10.0699	6.28693	123	NA	NA	Promoter (<=1kb)	chr11	69991370	69994949	3580	+	56486	uc007jtg.2	-471	ENSMUSG00000018567	Gabarap	gamma-aminobutyric acid receptor associated protein
940	chr11	69991761	69991988	228	*	R26_Combined_peak_940	84	.	2.67579	12.5163	8.49348	111	NA	NA	Promoter (<=1kb)	chr11	69991370	69994949	3580	+	56486	uc007jtg.2	391	ENSMUSG00000018567	Gabarap	gamma-aminobutyric acid receptor associated protein
941	chr11	69995936	69996539	604	*	R26_Combined_peak_941	76	.	1.9945	11.5629	7.6269	176	NA	NA	Promoter (<=1kb)	chr11	69995766	70000011	4246	+	78246	uc007jth.3	170	ENSMUSG00000018572	Phf23	PHD finger protein 23
942	chr11	69997634	69997946	313	*	R26_Combined_peak_942	64	.	2.30888	10.2781	6.47127	202	NA	NA	Promoter (<=1kb)	chr11	69997462	70000011	2550	+	78246	uc007jtk.2	172	ENSMUSG00000018572	Phf23	PHD finger protein 23
943	chr11	70020423	70020669	247	*	R26_Combined_peak_943	38	.	1.96989	7.25127	3.81038	107	NA	NA	Promoter (1-2kb)	chr11	70018605	70045531	26927	+	13385	uc007jtp.2	1818	ENSMUSG00000020886	Dlg4	discs, large homolog 4 (Drosophila)
944	chr11	70029288	70029649	362	*	R26_Combined_peak_944	47	.	1.88269	8.35496	4.77177	175	NA	NA	Intron (uc007jtp.2/13385, intron 2 of 19)	chr11	70018605	70045531	26927	+	13385	uc007jtp.2	10683	ENSMUSG00000020886	Dlg4	discs, large homolog 4 (Drosophila)
945	chr11	70239925	70240206	282	*	R26_Combined_peak_945	152	.	2.81714	19.7566	15.2065	107	NA	NA	Promoter (<=1kb)	chr11	70237784	70239852	2069	-	52898	uc007jui.2	-73	ENSMUSG00000093989	Rnasek	ribonuclease, RNase K
946	chr11	70646655	70646896	242	*	R26_Combined_peak_946	24	.	1.70309	5.62445	2.43615	171	NA	NA	Promoter (<=1kb)	chr11	70644027	70647039	3013	-	67863	uc007jvr.2	143	ENSMUSG00000014606	Slc25a11	solute carrier family 25 (mitochondrial carrier oxoglutarate carrier), member 11
947	chr11	70655209	70655834	626	*	R26_Combined_peak_947	61	.	2.25595	9.96002	6.18772	166	NA	NA	Promoter (<=1kb)	chr11	70651847	70654650	2804	-	18643	uc007jvv.2	-559	ENSMUSG00000018293	Pfn1	profilin 1
948	chr11	70668281	70668638	358	*	R26_Combined_peak_948	58	.	2.29876	9.59956	5.8687	111	NA	NA	Promoter (<=1kb)	chr11	70663769	70669416	5648	-	216873	uc007jvz.2	778	ENSMUSG00000018287	Spag7	sperm associated antigen 7
949	chr11	70700942	70701283	342	*	R26_Combined_peak_949	112	.	2.58328	15.5437	11.2668	172	NA	NA	Promoter (<=1kb)	chr11	70700548	70707345	6798	+	16562	uc007jwk.1	394	ENSMUSG00000020821	Kif1c	kinesin family member 1C
950	chr11	70970318	70971321	1004	*	R26_Combined_peak_950	122	.	2.86448	16.5631	12.2111	323	NA	NA	Promoter (<=1kb)	chr11	70970200	70977933	7734	+	69723	uc007jxa.2	118	ENSMUSG00000018449	Rpain	RPA interacting protein
951	chr11	71002945	71004326	1382	*	R26_Combined_peak_951	14	.	1.48299	4.40042	1.42806	1381	NA	NA	Promoter (<=1kb)	chr11	70984091	71004432	20342	-	216877	uc007jxg.1	106	ENSMUSG00000040620	Dhx33	DEAH (Asp-Glu-Ala-His) box polypeptide 33
952	chr11	71019957	71020783	827	*	R26_Combined_peak_952	44	.	1.93471	8.00935	4.47167	104	NA	NA	Promoter (<=1kb)	chr11	71007440	71019841	12402	-	116891	uc056yme.1	-116	ENSMUSG00000018442	Derl2	Der1-like domain family, member 2
953	chr11	72207601	72208202	602	*	R26_Combined_peak_953	67	.	1.95723	10.5635	6.72927	86	NA	NA	Promoter (<=1kb)	chr11	72207554	72210487	2934	+	52700	uc007jyj.1	47	ENSMUSG00000020803	Txndc17	thioredoxin domain containing 17
954	chr11	72214592	72214923	332	*	R26_Combined_peak_954	41	.	1.88732	7.61238	4.12587	303	NA	NA	Promoter (<=1kb)	chr11	72215138	72218450	3313	+	75304	uc011xyh.1	-215	NA	4930563E22Rik	RIKEN cDNA 4930563E22 gene
955	chr11	72608373	72608668	296	*	R26_Combined_peak_955	29	.	1.82625	6.18635	2.90924	9	NA	NA	Promoter (1-2kb)	chr11	72607261	72680140	72880	+	67128	uc007jzc.1	1112	ENSMUSG00000020794	Ube2g1	ubiquitin-conjugating enzyme E2G 1
956	chr11	72690338	72690878	541	*	R26_Combined_peak_956	23	.	1.76122	5.57512	2.39327	72	NA	NA	Promoter (<=1kb)	chr11	72690002	72725180	35179	+	11736	uc007jzg.1	336	ENSMUSG00000020790	Ankfy1	ankyrin repeat and FYVE domain containing 1
957	chr11	72940375	72940945	571	*	R26_Combined_peak_957	70	.	2.84409	10.8704	7.00201	118	NA	NA	Distal Intergenic	chr11	72961169	72993043	31875	+	53313	uc007jzo.2	-20224	ENSMUSG00000020788	Atp2a3	ATPase, Ca++ transporting, ubiquitous
958	chr11	73177325	73177683	359	*	R26_Combined_peak_958	45	.	1.86527	8.07078	4.52418	205	NA	NA	Promoter (<=1kb)	chr11	73177083	73182046	4964	+	76281	uc007kac.1	242	ENSMUSG00000040158	Tax1bp3	Tax1 (human T cell leukemia virus type I) binding protein 3
959	chr11	73318459	73318899	441	*	R26_Combined_peak_959	469	.	7.00854	52.6207	46.9986	197	NA	NA	3' UTR	chr11	73304988	73324637	19650	-	11484	uc007kal.2	5738	ENSMUSG00000020774	Aspa	aspartoacylase
960	chr11	74438902	74439309	408	*	R26_Combined_peak_960	27	.	2.07104	5.95961	2.71488	382	NA	NA	Intron (uc007kbx.1/380711, intron 21 of 24)	chr11	74383483	74425271	41789	-	380711	uc007kbw.1	-13631	ENSMUSG00000038807	Rap1gap2	RAP1 GTPase activating protein 2
961	chr11	74648896	74649184	289	*	R26_Combined_peak_961	52	.	2.10032	8.94848	5.29148	214	NA	NA	Promoter (<=1kb)	chr11	74649495	74670847	21353	+	74148	uc007kca.1	-311	ENSMUSG00000020741	Cluh	clustered mitochondria (cluA/CLU1) homolog
962	chr11	74649586	74650168	583	*	R26_Combined_peak_962	155	.	2.31631	20.0817	15.5125	159	NA	NA	Promoter (<=1kb)	chr11	74649495	74670847	21353	+	74148	uc007kca.1	91	ENSMUSG00000020741	Cluh	clustered mitochondria (cluA/CLU1) homolog
963	chr11	74723180	74723729	550	*	R26_Combined_peak_963	61	.	2.04033	9.92137	6.15339	281	NA	NA	Promoter (<=1kb)	chr11	74673949	74723858	49910	-	18472	uc007kce.2	129	ENSMUSG00000020745	Pafah1b1	platelet-activating factor acetylhydrolase, isoform 1b, subunit 1
964	chr11	74771854	74772128	275	*	R26_Combined_peak_964	22	.	2.1265	5.44042	2.28533	33	NA	NA	Promoter (<=1kb)	chr11	74770863	74818692	47830	+	67493	uc007kch.1	991	ENSMUSG00000010554	Mettl16	methyltransferase like 16
965	chr11	74829365	74830336	972	*	R26_Combined_peak_965	121	.	2.57203	16.5176	12.1699	805	NA	NA	Promoter (<=1kb)	chr11	74830924	74845725	14802	+	17428	uc011xzb.1	-588	ENSMUSG00000000282	Mnt	max binding protein
966	chr11	74831234	74831920	687	*	R26_Combined_peak_966	107	.	2.09191	14.9535	10.722	582	NA	NA	Promoter (<=1kb)	chr11	74830924	74845725	14802	+	17428	uc011xzb.1	310	ENSMUSG00000000282	Mnt	max binding protein
967	chr11	74896395	74896654	260	*	R26_Combined_peak_967	18	.	1.59305	4.90721	1.84287	257	NA	NA	Promoter (<=1kb)	chr11	74849264	74897080	47817	-	97761	uc007kck.1	426	ENSMUSG00000038351	Sgsm2	small G protein signaling modulator 2
968	chr11	74897366	74897605	240	*	R26_Combined_peak_968	28	.	1.74611	6.15227	2.87945	19	NA	NA	Promoter (<=1kb)	chr11	74849264	74897080	47817	-	97761	uc007kck.1	-286	ENSMUSG00000038351	Sgsm2	small G protein signaling modulator 2
969	chr11	74898386	74898648	263	*	R26_Combined_peak_969	13	.	1.61734	4.2446	1.30614	0	NA	NA	Promoter (<=1kb)	chr11	74898080	74901855	3776	+	104662	uc007kcm.1	306	ENSMUSG00000038335	Tsr1	TSR1 20S rRNA accumulation
970	chr11	74926243	74926765	523	*	R26_Combined_peak_970	65	.	2.05954	10.3504	6.53676	59	NA	NA	Promoter (<=1kb)	chr11	74925872	75164448	238577	+	103677	uc007kcz.1	371	ENSMUSG00000038290	Smg6	Smg-6 homolog, nonsense mediated mRNA decay factor (C. elegans)
971	chr11	75189665	75190422	758	*	R26_Combined_peak_971	58	.	1.87742	9.60843	5.87664	703	NA	NA	Promoter (<=1kb)	chr11	75175943	75190483	14541	-	246257	uc007kdg.1	61	ENSMUSG00000038268	Ovca2	candidate tumor suppressor in ovarian cancer 2
972	chr11	75214489	75214745	257	*	R26_Combined_peak_972	35	.	2.16605	6.90972	3.51684	80	NA	NA	Intron (uc007kdh.1/237847, intron 1 of 1)	chr11	75193993	75267762	73770	+	237847	uc007kdh.1	20496	ENSMUSG00000045287	Rtn4rl1	reticulon 4 receptor-like 1
973	chr11	75454394	75454639	246	*	R26_Combined_peak_973	67	.	1.96202	10.6262	6.78348	69	NA	NA	Promoter (<=1kb)	chr11	75440943	75454717	13775	-	192652	uc007kdt.2	78	ENSMUSG00000045374	Wdr81	WD repeat domain 81
974	chr11	75460769	75460998	230	*	R26_Combined_peak_974	68	.	2.41255	10.6468	6.80297	143	NA	NA	Promoter (<=1kb)	chr11	75461539	75466690	5152	+	100042498	uc007kdv.1	-541	ENSMUSG00000085148	Mir22hg	Mir22 host gene (non-protein coding)
975	chr11	75463135	75463363	229	*	R26_Combined_peak_975	16	.	1.72695	4.70436	1.6813	108	NA	NA	Promoter (<=1kb)	chr11	75463716	75463810	95	+	387141	uc011xzk.1	-353	ENSMUSG00000065529	Mir22	microRNA 22
976	chr11	75651619	75651884	266	*	R26_Combined_peak_976	59	.	1.9302	9.74797	5.99783	99	NA	NA	Promoter (<=1kb)	chr11	75651509	75674634	23126	+	17913	uc007kem.1	110	ENSMUSG00000017774	Myo1c	myosin IC
977	chr11	75652115	75652453	339	*	R26_Combined_peak_977	21	.	1.77554	5.22826	2.1065	237	NA	NA	Promoter (<=1kb)	chr11	75652150	75674634	22485	+	17913	uc007ken.1	0	ENSMUSG00000017774	Myo1c	myosin IC
978	chr11	75654503	75654809	307	*	R26_Combined_peak_978	81	.	2.36142	12.1797	8.18568	147	NA	NA	Promoter (1-2kb)	chr11	75656015	75669587	13573	+	17913	uc007keo.1	-1206	ENSMUSG00000017774	Myo1c	myosin IC
979	chr11	75677907	75678153	247	*	R26_Combined_peak_979	51	.	2.42196	8.82991	5.1889	104	NA	NA	Promoter (1-2kb)	chr11	75679259	75692860	13602	+	12928	uc007keq.2	-1106	ENSMUSG00000017776	Crk	v-crk sarcoma virus CT10 oncogene homolog (avian)
980	chr11	76242704	76242997	294	*	R26_Combined_peak_980	26	.	2.23703	5.86775	2.64316	205	NA	NA	Promoter (<=1kb)	chr11	76210571	76243699	33129	-	276919	uc007kfj.2	702	ENSMUSG00000049396	Gemin4	gem (nuclear organelle) associated protein 4
981	chr11	76292952	76293330	379	*	R26_Combined_peak_981	57	.	2.47009	9.45648	5.74153	122	NA	NA	Intron (uc007kfo.2/18230, intron 7 of 7)	chr11	76243736	76244884	1149	+	67390	uc007kfm.2	49216	ENSMUSG00000038046	Rnmtl1	RNA methyltransferase like 1
982	chr11	76547231	76547543	313	*	R26_Combined_peak_982	16	.	1.81819	4.67158	1.653	310	NA	NA	Intron (uc007kft.2/109934, intron 22 of 22)	chr11	76416732	76571384	154653	-	109934	uc007kft.2	23841	ENSMUSG00000017631	Abr	active BCR-related gene
983	chr11	76589126	76589620	495	*	R26_Combined_peak_983	32	.	2.27263	6.59575	3.25672	50	NA	NA	Distal Intergenic	chr11	76416732	76577739	161008	-	109934	uc007kfu.2	-11387	ENSMUSG00000017631	Abr	active BCR-related gene
984	chr11	77077583	77077823	241	*	R26_Combined_peak_984	46	.	2.49648	8.17218	4.61068	149	NA	NA	Promoter (<=1kb)	chr11	77078064	77078172	109	-	751519	uc011xzs.1	349	NA	Mir423	microRNA 423
985	chr11	77369088	77369436	349	*	R26_Combined_peak_985	50	.	2.81904	8.64323	5.02205	67	NA	NA	Intron (uc007kgl.2/237860, intron 2 of 14)	chr11	77348280	77432157	83878	+	237860	uc007kgn.1	20808	ENSMUSG00000037926	Ssh2	slingshot homolog 2 (Drosophila)
986	chr11	77606441	77607231	791	*	R26_Combined_peak_986	78	.	2.46965	11.7917	7.83218	693	NA	NA	Promoter (<=1kb)	chr11	77529162	77607815	78654	-	216965	uc007khc.1	584	ENSMUSG00000017291	Taok1	TAO kinase 1
987	chr11	77608071	77608628	558	*	R26_Combined_peak_987	14	.	1.64074	4.37152	1.40559	0	NA	NA	Promoter (<=1kb)	chr11	77529162	77607815	78654	-	216965	uc007khc.1	-256	ENSMUSG00000017291	Taok1	TAO kinase 1
988	chr11	77688026	77688473	448	*	R26_Combined_peak_988	37	.	2.35633	7.19105	3.76222	61	NA	NA	Promoter (1-2kb)	chr11	77686139	77717966	31828	+	68564	uc007khd.2	1887	ENSMUSG00000037857	Nufip2	nuclear fragile X mental retardation protein interacting protein 2
989	chr11	77764448	77764767	320	*	R26_Combined_peak_989	36	.	2.06975	7.08684	3.67117	107	NA	NA	Intron (uc007khf.1/uc007khf.1, intron 1 of 1)	chr11	77777235	77865988	88754	+	360013	uc007khg.2	-12468	ENSMUSG00000000631	Myo18a	myosin XVIIIA
990	chr11	77930431	77930738	308	*	R26_Combined_peak_990	52	.	2.15885	8.86891	5.22386	175	NA	NA	Promoter (<=1kb)	chr11	77930839	77964091	33253	+	20370	uc007khn.2	-101	ENSMUSG00000000632	Sez6	seizure related gene 6
991	chr11	77984113	77984404	292	*	R26_Combined_peak_991	70	.	2.10897	10.9008	7.02985	187	NA	NA	Promoter (1-2kb)	chr11	77982816	78009923	27108	+	268448	uc007khr.2	1297	ENSMUSG00000037791	Phf12	PHD finger protein 12
992	chr11	78095627	78095917	291	*	R26_Combined_peak_992	20	.	2.14039	5.14169	2.03181	188	NA	NA	Promoter (<=1kb)	chr11	78094673	78156760	62088	+	216971	uc007kid.2	954	ENSMUSG00000037750	Fam222b	family with sequence similarity 222, member B
993	chr11	78115878	78116218	341	*	R26_Combined_peak_993	39	.	2.0255	7.4082	3.94736	84	NA	NA	Promoter (<=1kb)	chr11	78115626	78157339	41714	+	216971	uc007kie.2	252	ENSMUSG00000037750	Fam222b	family with sequence similarity 222, member B
994	chr11	78182641	78183718	1078	*	R26_Combined_peak_994	74	.	2.52594	11.3747	7.4565	295	NA	NA	Promoter (<=1kb)	chr11	78183059	78183113	55	-	100529077	uc011yah.1	0	NA	Snord42b	small nucleolar RNA, C/D box 42B
995	chr11	78189027	78189472	446	*	R26_Combined_peak_995	76	.	2.10643	11.5773	7.63923	221	NA	NA	Promoter (<=1kb)	chr11	78188748	78192193	3446	+	19376	uc007kim.2	279	ENSMUSG00000002059	Rab34	RAB34, member RAS oncogene family
996	chr11	78244402	78244634	233	*	R26_Combined_peak_996	38	.	2.34135	7.25507	3.8138	212	NA	NA	Promoter (1-2kb)	chr11	78206749	78245703	38955	-	20926	uc007kip.2	1069	ENSMUSG00000002052	Supt6	suppressor of Ty 6
997	chr11	78245117	78245435	319	*	R26_Combined_peak_997	42	.	1.93406	7.81052	4.29645	283	NA	NA	Promoter (<=1kb)	chr11	78206749	78245703	38955	-	20926	uc007kip.2	268	ENSMUSG00000002052	Supt6	suppressor of Ty 6
998	chr11	78463457	78463698	242	*	R26_Combined_peak_998	20	.	1.72225	5.20545	2.08734	7	NA	NA	Promoter (2-3kb)	chr11	78465701	78471945	6245	+	52466	uc007kjg.2	-2003	ENSMUSG00000020829	Slc46a1	solute carrier family 46, member 1
999	chr11	78511336	78511594	259	*	R26_Combined_peak_999	59	.	2.76579	9.7417	5.992	94	NA	NA	Promoter (<=1kb)	chr11	78507055	78512168	5114	-	195040	uc007kjn.1	574	ENSMUSG00000051232	Tmem199	transmembrane protein 199
1000	chr11	78535382	78536054	673	*	R26_Combined_peak_1000	35	.	1.73817	6.94913	3.55186	657	NA	NA	Promoter (<=1kb)	chr11	78522850	78536260	13411	-	21927	uc007kjq.2	206	ENSMUSG00000017615	Tnfaip1	tumor necrosis factor, alpha-induced protein 1 (endothelial)
1001	chr11	78549658	78550634	977	*	R26_Combined_peak_1001	35	.	1.76534	6.95911	3.5611	919	NA	NA	Promoter (<=1kb)	chr11	78541817	78550735	8919	-	69071	uc007kjv.1	101	ENSMUSG00000037278	Tmem97	transmembrane protein 97
1002	chr11	79253242	79254073	832	*	R26_Combined_peak_1002	24	.	1.87765	5.60019	2.41565	108	NA	NA	Promoter (<=1kb)	chr11	79239382	79254695	15314	-	78889	uc007kki.1	622	ENSMUSG00000017677	Wsb1	WD repeat and SOCS box-containing 1
1003	chr11	79340369	79340958	590	*	R26_Combined_peak_1003	65	.	2.72728	10.3802	6.5643	241	NA	NA	Promoter (<=1kb)	chr11	79339892	79430788	90897	+	18015	uc007kkk.1	477	ENSMUSG00000020716	Nf1	neurofibromatosis 1
1004	chr11	79962669	79963223	555	*	R26_Combined_peak_1004	59	.	2.72991	9.6467	5.90815	59	NA	NA	Promoter (<=1kb)	chr11	79933956	79962387	28432	-	216987	uc007klb.1	-282	ENSMUSG00000035575	Utp6	UTP6, small subunit (SSU) processome component, homolog (yeast)
1005	chr11	79993623	79994438	816	*	R26_Combined_peak_1005	39	.	2.0002	7.41243	3.9512	45	NA	NA	Promoter (<=1kb)	chr11	79993106	80034123	41018	+	52615	uc007klc.1	517	ENSMUSG00000017548	Suz12	suppressor of zeste 12 homolog (Drosophila)
1006	chr11	80089470	80089711	242	*	R26_Combined_peak_1006	28	.	1.66605	6.06121	2.80173	233	NA	NA	Promoter (<=1kb)	chr11	80089400	80102994	13595	+	237877	uc007klf.2	70	ENSMUSG00000017550	Atad5	ATPase family, AAA domain containing 5
1007	chr11	80383451	80383684	234	*	R26_Combined_peak_1007	51	.	2.28254	8.7846	5.14679	42	NA	NA	Promoter (<=1kb)	chr11	80383279	80394283	11005	+	22680	uc007klw.2	172	ENSMUSG00000017421	Zfp207	zinc finger protein 207
1008	chr11	80784389	80784827	439	*	R26_Combined_peak_1008	67	.	2.69973	10.5837	6.74578	159	NA	NA	Distal Intergenic	chr11	80482127	80780025	297899	-	338367	uc007kmh.1	-4364	ENSMUSG00000035441	Myo1d	myosin ID
1009	chr11	80809037	80809304	268	*	R26_Combined_peak_1009	66	.	2.27063	10.4933	6.66444	99	NA	NA	Promoter (1-2kb)	chr11	80810415	80822033	11619	+	103743	uc007kmj.1	-1111	ENSMUSG00000035413	Tmem98	transmembrane protein 98
1010	chr11	82033169	82033434	266	*	R26_Combined_peak_1010	67	.	2.88273	10.5653	6.72927	163	NA	NA	Promoter (2-3kb)	chr11	82035577	82037452	1876	+	20296	uc007kmp.1	-2143	ENSMUSG00000035385	Ccl2	chemokine (C-C motif) ligand 2
1011	chr11	82763488	82764003	516	*	R26_Combined_peak_1011	16	.	1.73743	4.63574	1.62322	511	NA	NA	Promoter (<=1kb)	chr11	82719248	82764321	45074	-	12467	uc007kmx.3	318	ENSMUSG00000020698	Cct6b	chaperonin containing Tcp1, subunit 6b (zeta)
1012	chr11	82780409	82780743	335	*	R26_Combined_peak_1012	21	.	1.96777	5.33085	2.19137	320	NA	NA	Promoter (<=1kb)	chr11	82779601	82781042	1442	-	100503272	uc056ynh.1	299	ENSMUSG00000085175	Gm11423	predicted gene 11423
1013	chr11	83271370	83271930	561	*	R26_Combined_peak_1013	185	.	3.73825	23.2491	18.5109	189	NA	NA	Distal Intergenic	chr11	83275112	83286726	11615	-	237890	uc011ybg.1	14796	ENSMUSG00000082101	Slfn14	schlafen 14
1014	chr11	83290983	83291239	257	*	R26_Combined_peak_1014	14	.	2.01239	4.42251	1.44651	254	NA	NA	Promoter (<=1kb)	chr11	83291699	83294637	2939	+	613254	uc007kom.2	-460	ENSMUSG00000093483	AA465934	expressed sequence AA465934
1015	chr11	83302114	83302353	240	*	R26_Combined_peak_1015	27	.	2.26175	5.98976	2.73999	203	NA	NA	Promoter (<=1kb)	chr11	83302697	83344580	41884	+	71770	uc007kor.1	-344	ENSMUSG00000035152	Ap2b1	adaptor-related protein complex 2, beta 1 subunit
1016	chr11	83472203	83472978	776	*	R26_Combined_peak_1016	59	.	2.17284	9.73307	5.98401	707	NA	NA	Promoter (<=1kb)	chr11	83473108	83489213	16106	+	70439	uc007kpe.1	-130	ENSMUSG00000020680	Taf15	TAF15 RNA polymerase II, TATA box binding protein (TBP)-associated factor
1017	chr11	83474060	83474470	411	*	R26_Combined_peak_1017	26	.	2.07721	5.8808	2.65342	22	NA	NA	Promoter (<=1kb)	chr11	83473108	83489213	16106	+	70439	uc007kpe.1	952	ENSMUSG00000020680	Taf15	TAF15 RNA polymerase II, TATA box binding protein (TBP)-associated factor
1018	chr11	83581934	83582168	235	*	R26_Combined_peak_1018	22	.	2.23526	5.43644	2.28232	96	NA	NA	Promoter (<=1kb)	chr11	83582061	83623693	41633	+	100504464	uc007kpk.2	0	ENSMUSG00000051832	E230016K23Rik	RIKEN cDNA E230016K23 gene
1019	chr11	84067057	84067436	380	*	R26_Combined_peak_1019	55	.	2.65008	9.29669	5.59979	276	NA	NA	Promoter (<=1kb)	chr11	84048045	84067085	19041	-	56405	uc007kqc.1	0	ENSMUSG00000018648	Dusp14	dual specificity phosphatase 14
1020	chr11	84079993	84080577	585	*	R26_Combined_peak_1020	19	.	1.82151	5.0859	1.99359	350	NA	NA	Intron (uc007kqf.1/217031, intron 1 of 15)	chr11	84048045	84068577	20533	-	56405	uc007kqe.1	-11416	ENSMUSG00000018648	Dusp14	dual specificity phosphatase 14
1021	chr11	84880625	84880902	278	*	R26_Combined_peak_1021	74	.	2.11622	11.3438	7.42729	71	NA	NA	Promoter (<=1kb)	chr11	84876313	84880285	3973	-	70325	uc007kqz.1	-340	ENSMUSG00000045140	Pigw	phosphatidylinositol glycan anchor biosynthesis, class W
1022	chr11	84944769	84945378	610	*	R26_Combined_peak_1022	49	.	2.16615	8.54208	4.93578	592	NA	NA	Distal Intergenic	chr11	84957754	84966054	8301	+	12351	uc007krg.2	-12376	ENSMUSG00000000805	Car4	carbonic anhydrase 4
1023	chr11	85138781	85139165	385	*	R26_Combined_peak_1023	64	.	2.74536	10.2989	6.48951	331	NA	NA	Promoter (<=1kb)	chr11	84984488	85139955	155468	-	237898	uc007krh.1	790	ENSMUSG00000000804	Usp32	ubiquitin specific peptidase 32
1024	chr11	85157254	85157590	337	*	R26_Combined_peak_1024	47	.	2.46552	8.31617	4.73744	269	NA	NA	Distal Intergenic	chr11	85170404	85181154	10751	+	73634	uc011ybo.1	-12814	ENSMUSG00000018479	1700125H20Rik	RIKEN cDNA 1700125H20 gene
1025	chr11	85258352	85258651	300	*	R26_Combined_peak_1025	52	.	2.57928	8.90178	5.2505	109	NA	NA	Distal Intergenic	chr11	85235166	85238304	3139	+	654810	uc007krk.2	23186	ENSMUSG00000085628	Appbp2os	amyloid beta precursor protein (cytoplasmic tail) binding protein 2, opposite strand
1026	chr11	85353306	85353533	228	*	R26_Combined_peak_1026	36	.	1.81101	7.00487	3.60024	64	NA	NA	Promoter (<=1kb)	chr11	85353164	85510991	157828	+	192197	uc007krn.2	142	ENSMUSG00000059439	Bcas3	breast carcinoma amplified sequence 3
1027	chr11	85574746	85575089	344	*	R26_Combined_peak_1027	63	.	3.00663	10.1405	6.34764	213	NA	NA	Intron (uc007krp.2/192197, intron 20 of 23)	chr11	85640704	85826058	185355	+	192197	uc007kru.2	-65615	ENSMUSG00000059439	Bcas3	breast carcinoma amplified sequence 3
1028	chr11	86585621	86585983	363	*	R26_Combined_peak_1028	23	.	2.29706	5.56895	2.38784	330	NA	NA	Promoter (1-2kb)	chr11	86584067	86584158	92	-	387140	uc011ybs.1	-1463	ENSMUSG00000065455	Mir21a	microRNA 21a
1029	chr11	86646510	86646848	339	*	R26_Combined_peak_1029	159	.	3.74543	20.4983	15.9017	194	NA	NA	Intron (uc007ksv.1/75909, intron 7 of 11)	chr11	86643230	86665878	22649	-	75909	uc007ksx.1	19030	ENSMUSG00000018171	Vmp1	vacuole membrane protein 1
1030	chr11	86684256	86685004	749	*	R26_Combined_peak_1030	17	.	1.92037	4.84901	1.79323	4	NA	NA	Promoter (<=1kb)	chr11	86683983	86692457	8475	+	217057	uc007ksy.1	273	ENSMUSG00000072582	Ptrh2	peptidyl-tRNA hydrolase 2
1031	chr11	86756158	86757344	1187	*	R26_Combined_peak_1031	25	.	1.59102	5.7885	2.5745	1098	NA	NA	Promoter (<=1kb)	chr11	86694653	86757492	62840	-	67300	uc007kta.1	148	ENSMUSG00000047126	Cltc	clathrin, heavy polypeptide (Hc)
1032	chr11	86758274	86758894	621	*	R26_Combined_peak_1032	14	.	1.60992	4.48676	1.49943	3	NA	NA	Promoter (<=1kb)	chr11	86694653	86757492	62840	-	67300	uc007kta.1	-782	ENSMUSG00000047126	Cltc	clathrin, heavy polypeptide (Hc)
1033	chr11	87422723	87423628	906	*	R26_Combined_peak_1033	704	.	8.6832	76.8451	70.4621	330	NA	NA	Intron (uc007ktr.2/83560, intron 1 of 30)	chr11	87427591	87555823	128233	+	83560	uc011yby.1	-3963	ENSMUSG00000010342	Tex14	testis expressed gene 14
1034	chr11	87426611	87427139	529	*	R26_Combined_peak_1034	366	.	4.26111	41.9866	36.6465	225	NA	NA	Promoter (<=1kb)	chr11	87427591	87555823	128233	+	83560	uc011yby.1	-452	ENSMUSG00000010342	Tex14	testis expressed gene 14
1035	chr11	87443240	87443779	540	*	R26_Combined_peak_1035	389	.	3.38306	44.3055	38.9001	150	NA	NA	Intron (uc007ktr.2/83560, intron 2 of 30)	chr11	87427591	87555823	128233	+	83560	uc011yby.1	15649	ENSMUSG00000010342	Tex14	testis expressed gene 14
1036	chr11	87448641	87449207	567	*	R26_Combined_peak_1036	352	.	3.36352	40.5505	35.2471	108	NA	NA	Intron (uc007ktr.2/83560, intron 2 of 30)	chr11	87427591	87555823	128233	+	83560	uc011yby.1	21050	ENSMUSG00000010342	Tex14	testis expressed gene 14
1037	chr11	87462255	87462874	620	*	R26_Combined_peak_1037	193	.	2.45847	24.1005	19.3229	115	NA	NA	Intron (uc007ktr.2/83560, intron 2 of 30)	chr11	87427591	87555823	128233	+	83560	uc011yby.1	34664	ENSMUSG00000010342	Tex14	testis expressed gene 14
1038	chr11	87471374	87471637	264	*	R26_Combined_peak_1038	192	.	2.44098	23.9995	19.2254	95	NA	NA	Intron (uc007ktr.2/83560, intron 2 of 30)	chr11	87427591	87555823	128233	+	83560	uc011yby.1	43783	ENSMUSG00000010342	Tex14	testis expressed gene 14
1039	chr11	87490177	87490556	380	*	R26_Combined_peak_1039	38	.	2.358	7.34756	3.89332	204	NA	NA	Intron (uc007ktr.2/83560, intron 5 of 30)	chr11	87427591	87555823	128233	+	83560	uc011yby.1	62586	ENSMUSG00000010342	Tex14	testis expressed gene 14
1040	chr11	87842917	87843177	261	*	R26_Combined_peak_1040	30	.	2.20175	6.34293	3.04294	245	NA	NA	Distal Intergenic	chr11	87853225	87859313	6089	+	380718	uc007kut.1	-10048	ENSMUSG00000034121	Mks1	Meckel syndrome, type 1
1041	chr11	88066526	88066791	266	*	R26_Combined_peak_1041	17	.	2.1449	4.78273	1.73717	10	NA	NA	Promoter (1-2kb)	chr11	88068279	88084729	16451	+	22344	uc007kvf.2	-1488	ENSMUSG00000018377	Vezf1	vascular endothelial zinc finger 1
1042	chr11	88068606	88068957	352	*	R26_Combined_peak_1042	32	.	1.87079	6.57835	3.24051	106	NA	NA	Promoter (<=1kb)	chr11	88068279	88084729	16451	+	22344	uc007kvf.2	327	ENSMUSG00000018377	Vezf1	vascular endothelial zinc finger 1
1043	chr11	88069363	88069609	247	*	R26_Combined_peak_1043	47	.	2.46552	8.31617	4.73744	100	NA	NA	Promoter (1-2kb)	chr11	88068279	88084729	16451	+	22344	uc007kvf.2	1084	ENSMUSG00000018377	Vezf1	vascular endothelial zinc finger 1
1044	chr11	88111814	88112211	398	*	R26_Combined_peak_1044	13	.	1.70622	4.30856	1.36056	3	NA	NA	Intron (uc007kvg.2/103841, intron 1 of 5)	chr11	88099146	88185355	86210	+	103841	uc007kvg.2	12668	ENSMUSG00000018378	Cuedc1	CUE domain containing 1
1045	chr11	88123068	88123296	229	*	R26_Combined_peak_1045	57	.	2.24039	9.42899	5.71672	97	NA	NA	Intron (uc007kvg.2/103841, intron 1 of 5)	chr11	88099146	88185355	86210	+	103841	uc007kvg.2	23922	ENSMUSG00000018378	Cuedc1	CUE domain containing 1
1046	chr11	88139058	88139358	301	*	R26_Combined_peak_1046	35	.	1.82877	6.93737	3.54231	243	NA	NA	Intron (uc007kvg.2/103841, intron 1 of 5)	chr11	88162261	88194140	31880	+	103841	uc011ycf.1	-22903	ENSMUSG00000018378	Cuedc1	CUE domain containing 1
1047	chr11	88203867	88204107	241	*	R26_Combined_peak_1047	47	.	2.03774	8.3762	4.78917	181	NA	NA	Promoter (<=1kb)	chr11	88204388	88211507	7120	+	64656	uc007kvi.2	-281	ENSMUSG00000023723	Mrps23	mitochondrial ribosomal protein S23
1048	chr11	88555370	88555964	595	*	R26_Combined_peak_1048	116	.	3.07099	16.0016	11.6905	193	NA	NA	Intron (uc007kvl.2/76626, intron 8 of 13)	chr11	88619251	88623426	4176	+	68397	uc007kvp.1	-63287	NA	0610039H22Rik	RIKEN cDNA 0610039H22 gene
1049	chr11	88690087	88690550	464	*	R26_Combined_peak_1049	75	.	2.78813	11.5134	7.58259	108	NA	NA	Intron (uc007kvl.2/76626, intron 9 of 13)	chr11	88339382	88718267	378886	-	76626	uc007kvl.2	27717	ENSMUSG00000069769	Msi2	musashi RNA-binding protein 2
1050	chr11	88862956	88864368	1413	*	R26_Combined_peak_1050	69	.	1.8849	10.8339	6.96953	1367	NA	NA	Promoter (<=1kb)	chr11	88830792	88864586	33795	-	11640	uc007kvw.1	218	ENSMUSG00000018428	Akap1	A kinase (PRKA) anchor protein 1
1051	chr11	88897840	88898115	276	*	R26_Combined_peak_1051	32	.	2.23777	6.5418	3.20859	160	NA	NA	Distal Intergenic	chr11	88905928	88936061	30134	+	73921	uc029rnj.1	-7813	ENSMUSG00000087338	Scpep1os	serine carboxypeptidase 1, opposite strand
1052	chr11	88955015	88955259	245	*	R26_Combined_peak_1052	19	.	1.88088	5.07554	1.98501	237	NA	NA	Promoter (<=1kb)	chr11	88924020	88955442	31423	-	74617	uc007kvx.2	183	ENSMUSG00000000278	Scpep1	serine carboxypeptidase 1
1053	chr11	90249806	90250336	531	*	R26_Combined_peak_1053	17	.	1.66744	4.80299	1.75459	50	NA	NA	Promoter (1-2kb)	chr11	90248805	90278573	29769	+	67468	uc007kwp.1	1001	ENSMUSG00000003948	Mmd	monocyte to macrophage differentiation-associated
1054	chr11	90638694	90639095	402	*	R26_Combined_peak_1054	38	.	2.06781	7.3001	3.85412	20	NA	NA	Promoter (<=1kb)	chr11	90638184	90645977	7794	+	69802	uc007kwz.1	510	ENSMUSG00000020544	Cox11	cytochrome c oxidase assembly protein 11
1055	chr11	90820793	90821393	601	*	R26_Combined_peak_1055	148	.	4.06363	19.4304	14.8975	402	NA	NA	Intron (uc007kxd.1/73922, intron 1 of 2)	chr11	90804691	90895152	90462	+	73922	uc007kxd.1	16102	ENSMUSG00000085940	4930405D11Rik	RIKEN cDNA 4930405D11 gene
1056	chr11	93886705	93887227	523	*	R26_Combined_peak_1056	25	.	2.0759	5.75999	2.55246	451	NA	NA	Promoter (<=1kb)	chr11	93886880	93930278	43399	+	103537	uc007kxp.1	0	ENSMUSG00000059474	Mbtd1	mbt domain containing 1
1057	chr11	93940768	93941064	297	*	R26_Combined_peak_1057	20	.	2.1974	5.13681	2.02734	48	NA	NA	Intron (uc007kxr.2/103537, intron 14 of 14)	chr11	93949814	93955783	5970	-	18103	uc007kxs.2	14719	ENSMUSG00000020857	Nme2	NME/NM23 nucleoside diphosphate kinase 2
1058	chr11	93994668	93994924	257	*	R26_Combined_peak_1058	38	.	2.15974	7.24129	3.80151	173	NA	NA	Promoter (1-2kb)	chr11	93996091	94050649	54559	+	70834	uc007kxv.1	-1167	ENSMUSG00000020859	Spag9	sperm associated antigen 9
1059	chr11	93995173	93995784	612	*	R26_Combined_peak_1059	62	.	2.04446	10.0734	6.28993	162	NA	NA	Promoter (<=1kb)	chr11	93996091	94050649	54559	+	70834	uc007kxv.1	-307	ENSMUSG00000020859	Spag9	sperm associated antigen 9
1060	chr11	94001516	94001798	283	*	R26_Combined_peak_1060	14	.	1.81212	4.38225	1.4139	281	NA	NA	Intron (uc007kxv.1/70834, intron 1 of 4)	chr11	93996091	94050649	54559	+	70834	uc007kxv.1	5425	ENSMUSG00000020859	Spag9	sperm associated antigen 9
1061	chr11	94210511	94210918	408	*	R26_Combined_peak_1061	79	.	2.29813	11.8843	7.917	111	NA	NA	Promoter (<=1kb)	chr11	94211454	94215492	4039	+	22057	uc007kyf.1	-536	ENSMUSG00000037573	Tob1	transducer of ErbB-2.1
1062	chr11	94320893	94321194	302	*	R26_Combined_peak_1062	24	.	1.917	5.69096	2.49156	285	NA	NA	Promoter (<=1kb)	chr11	94291139	94321911	30773	-	67684	uc007kyh.1	717	ENSMUSG00000020863	Luc7l3	LUC7-like 3 (S. cerevisiae)
1063	chr11	94322333	94322673	341	*	R26_Combined_peak_1063	23	.	1.8767	5.48062	2.31723	17	NA	NA	Promoter (<=1kb)	chr11	94291139	94321911	30773	-	67684	uc007kyh.1	-422	ENSMUSG00000020863	Luc7l3	LUC7-like 3 (S. cerevisiae)
1064	chr11	94630755	94631002	248	*	R26_Combined_peak_1064	38	.	2.3096	7.25462	3.81338	196	NA	NA	Promoter (<=1kb)	chr11	94629824	94645216	15393	+	98238	uc007kze.1	931	ENSMUSG00000020869	Lrrc59	leucine rich repeat containing 59
1065	chr11	94880827	94881149	323	*	R26_Combined_peak_1065	71	.	2.48501	11.0587	7.17322	188	NA	NA	Intron (uc007kzm.1/uc007kzm.1, intron 4 of 5)	chr11	94844831	94849593	4763	-	432591	uc029rnq.1	-31234	NA	Gm11544	predicted gene 11544
1066	chr11	94881479	94881733	255	*	R26_Combined_peak_1066	21	.	1.99528	5.28827	2.15797	116	NA	NA	Intron (uc007kzm.1/uc007kzm.1, intron 4 of 5)	chr11	94844831	94849593	4763	-	432591	uc029rnq.1	-31886	NA	Gm11544	predicted gene 11544
1067	chr11	94988907	94990093	1187	*	R26_Combined_peak_1067	129	.	2.23707	17.3927	12.9858	900	NA	NA	Promoter (1-2kb)	chr11	94991212	95006898	15687	+	217124	uc007kzr.2	-1119	ENSMUSG00000038976	Ppp1r9b	protein phosphatase 1, regulatory subunit 9B
1068	chr11	94992968	94993242	275	*	R26_Combined_peak_1068	20	.	1.69681	5.12481	2.01814	24	NA	NA	Promoter (1-2kb)	chr11	94991212	95006898	15687	+	217124	uc007kzr.2	1756	ENSMUSG00000038976	Ppp1r9b	protein phosphatase 1, regulatory subunit 9B
1069	chr11	95040884	95041286	403	*	R26_Combined_peak_1069	82	.	1.96793	12.2752	8.26963	286	NA	NA	Promoter (<=1kb)	chr11	95026258	95041371	15114	-	18604	uc007kzu.2	85	ENSMUSG00000038967	Pdk2	pyruvate dehydrogenase kinase, isoenzyme 2
1070	chr11	95041652	95042138	487	*	R26_Combined_peak_1070	46	.	1.97605	8.20804	4.63976	137	NA	NA	Promoter (<=1kb)	chr11	95026258	95041371	15114	-	18604	uc007kzu.2	-281	ENSMUSG00000038967	Pdk2	pyruvate dehydrogenase kinase, isoenzyme 2
1071	chr11	95076987	95077553	567	*	R26_Combined_peak_1071	91	.	2.48164	13.2298	9.14027	223	NA	NA	Promoter (<=1kb)	chr11	95044482	95076801	32320	-	16400	uc007kzx.1	-186	ENSMUSG00000001507	Itga3	integrin alpha 3
1072	chr11	95309075	95309471	397	*	R26_Combined_peak_1072	98	.	2.89803	13.9592	9.80649	314	NA	NA	Promoter (<=1kb)	chr11	95271853	95310246	38394	-	217127	uc007lad.2	775	ENSMUSG00000038909	Kat7	K(lysine) acetyltransferase 7
1073	chr11	95310622	95311016	395	*	R26_Combined_peak_1073	66	.	2.20526	10.4386	6.61504	51	NA	NA	Promoter (<=1kb)	chr11	95271853	95310246	38394	-	217127	uc007lad.2	-376	ENSMUSG00000038909	Kat7	K(lysine) acetyltransferase 7
1074	chr11	95314428	95314704	277	*	R26_Combined_peak_1074	143	.	3.48996	18.7962	14.3006	116	NA	NA	Distal Intergenic	chr11	95271853	95310246	38394	-	217127	uc007lad.2	-4182	ENSMUSG00000038909	Kat7	K(lysine) acetyltransferase 7
1075	chr11	95331872	95332699	828	*	R26_Combined_peak_1075	96	.	3.33245	13.819	9.67903	533	NA	NA	Distal Intergenic	chr11	95337018	95381872	44855	+	215512	uc007lag.2	-4319	ENSMUSG00000038893	Fam117a	family with sequence similarity 117, member A
1076	chr11	95666275	95666763	489	*	R26_Combined_peak_1076	103	.	2.83138	14.5794	10.3761	346	NA	NA	Promoter (<=1kb)	chr11	95666957	95680773	13817	+	18673	uc007lan.2	-194	ENSMUSG00000038845	Phb	prohibitin
1077	chr11	95667186	95667975	790	*	R26_Combined_peak_1077	14	.	1.63833	4.47638	1.4902	10	NA	NA	Promoter (<=1kb)	chr11	95666957	95680773	13817	+	18673	uc007lan.2	229	ENSMUSG00000038845	Phb	prohibitin
1078	chr11	95982525	95982910	386	*	R26_Combined_peak_1078	16	.	1.7648	4.63945	1.62624	165	NA	NA	Intron (uc007lay.2/140486, intron 13 of 14)	chr11	95963292	95963383	92	-	100526468	uc029rns.1	-19142	ENSMUSG00000093358	Mir3063	microRNA 3063
1079	chr11	96007324	96007644	321	*	R26_Combined_peak_1079	27	.	1.58017	5.97871	2.73093	140	NA	NA	Promoter (1-2kb)	chr11	95957164	96005944	48781	-	140486	uc007lay.2	-1380	ENSMUSG00000013415	Igf2bp1	insulin-like growth factor 2 mRNA binding protein 1
1080	chr11	96017874	96018309	436	*	R26_Combined_peak_1080	64	.	1.86089	10.2357	6.43289	365	NA	NA	Distal Intergenic	chr11	96024545	96030828	6284	+	14607	uc007lba.1	-6236	ENSMUSG00000014351	Gip	gastric inhibitory polypeptide
1081	chr11	96075200	96075541	342	*	R26_Combined_peak_1081	68	.	2.04703	10.757	6.89858	263	NA	NA	Promoter (<=1kb)	chr11	96072793	96075631	2839	-	11951	uc007lbf.2	90	ENSMUSG00000006057	Atp5g1	ATP synthase, H+ transporting, mitochondrial F0 complex, subunit C1 (subunit 9)
1082	chr11	96641940	96642931	992	*	R26_Combined_peak_1082	108	.	2.66002	15.0784	10.8375	827	NA	NA	Intron (uc007lcd.2/78473, intron 4 of 5)	chr11	96767549	96777555	10007	-	74479	uc007lci.2	134624	ENSMUSG00000020876	Snx11	sorting nexin 11
1083	chr11	96830793	96831065	273	*	R26_Combined_peak_1083	32	.	2.00915	6.53563	3.20329	72	NA	NA	Promoter (<=1kb)	chr11	96817414	96829968	12555	-	18023	uc007lcr.2	-825	ENSMUSG00000038615	Nfe2l1	nuclear factor, erythroid derived 2,-like 1
1084	chr11	97025869	97026144	276	*	R26_Combined_peak_1084	46	.	2.21028	8.25038	4.67813	166	NA	NA	Exon (uc007ldj.1/uc007ldj.1, exon 1 of 2)	chr11	97029952	97033960	4009	+	217140	uc007ldk.2	-3808	ENSMUSG00000020877	Scrn2	secernin 2
1085	chr11	97279104	97279528	425	*	R26_Combined_peak_1085	19	.	1.85341	4.98658	1.9077	410	NA	NA	Promoter (1-2kb)	chr11	97205856	97280576	74721	-	19155	uc007ldv.2	1048	ENSMUSG00000001441	Npepps	aminopeptidase puromycin sensitive
1086	chr11	97363761	97364037	277	*	R26_Combined_peak_1086	54	.	2.35916	9.15687	5.47496	107	NA	NA	Promoter (1-2kb)	chr11	97362551	97398542	35992	+	192157	uc007lea.1	1210	ENSMUSG00000038485	Socs7	suppressor of cytokine signaling 7
1087	chr11	97471114	97471471	358	*	R26_Combined_peak_1087	26	.	1.84848	5.88689	2.65857	110	NA	NA	Intron (uc007lec.1/58996, intron 12 of 18)	chr11	97490072	97502400	12329	+	58996	uc007led.1	-18601	ENSMUSG00000049807	Arhgap23	Rho GTPase activating protein 23
1088	chr11	97599638	97600050	413	*	R26_Combined_peak_1088	29	.	2.28387	6.23818	2.95319	239	NA	NA	Promoter (1-2kb)	chr11	97598511	97622893	24383	+	69729	uc007lef.1	1127	ENSMUSG00000085860	2410003L11Rik	RIKEN cDNA 2410003L11 gene
1089	chr11	97659168	97660286	1119	*	R26_Combined_peak_1089	50	.	2.06141	8.70411	5.07677	1011	NA	NA	Exon (uc007leh.1/uc007leh.1, exon 1 of 3)	chr11	97663412	97685458	22047	+	246198	uc007lei.1	-3126	ENSMUSG00000038437	Mllt6	myeloid/lymphoid or mixed-lineage leukemia (trithorax homolog, Drosophila); translocated to, 6
1090	chr11	97660586	97663038	2453	*	R26_Combined_peak_1090	120	.	2.92964	16.3844	12.0468	364	NA	NA	Promoter (<=1kb)	chr11	97663412	97685458	22047	+	246198	uc007lei.1	-374	ENSMUSG00000038437	Mllt6	myeloid/lymphoid or mixed-lineage leukemia (trithorax homolog, Drosophila); translocated to, 6
1091	chr11	97664136	97664485	350	*	R26_Combined_peak_1091	52	.	2.04606	8.89187	5.24301	178	NA	NA	Promoter (<=1kb)	chr11	97663412	97685458	22047	+	246198	uc007lei.1	724	ENSMUSG00000038437	Mllt6	myeloid/lymphoid or mixed-lineage leukemia (trithorax homolog, Drosophila); translocated to, 6
1092	chr11	97776545	97777418	874	*	R26_Combined_peak_1092	83	.	2.86118	12.3733	8.36053	159	NA	NA	Promoter (<=1kb)	chr11	97771481	97775918	4438	-	72215	uc007let.1	-627	ENSMUSG00000018543	1700001P01Rik	RIKEN cDNA 1700001P01 gene
1093	chr11	97799711	97800154	444	*	R26_Combined_peak_1093	82	.	2.04771	12.2931	8.28612	100	NA	NA	Promoter (<=1kb)	chr11	97799672	97838764	39093	+	16796	uc007lew.1	39	ENSMUSG00000038366	Lasp1	LIM and SH3 protein 1
1094	chr11	97800407	97802326	1920	*	R26_Combined_peak_1094	138	.	3.06908	18.3472	13.8774	1558	NA	NA	Promoter (<=1kb)	chr11	97799672	97838764	39093	+	16796	uc007lew.1	735	ENSMUSG00000038366	Lasp1	LIM and SH3 protein 1
1095	chr11	97803784	97804507	724	*	R26_Combined_peak_1095	59	.	2.11848	9.71489	5.96973	319	NA	NA	Intron (uc007lew.1/16796, intron 1 of 6)	chr11	97799672	97838764	39093	+	16796	uc007lew.1	4112	ENSMUSG00000038366	Lasp1	LIM and SH3 protein 1
1096	chr11	98067626	98068040	415	*	R26_Combined_peak_1096	129	.	3.3548	17.3698	12.9635	133	NA	NA	Distal Intergenic	chr11	98036624	98053462	16839	-	217154	uc007lfl.1	-14164	ENSMUSG00000017400	Stac2	SH3 and cysteine rich domain 2
1097	chr11	98148460	98149012	553	*	R26_Combined_peak_1097	17	.	1.66744	4.80299	1.75459	551	NA	NA	Promoter (<=1kb)	chr11	98082554	98149616	67063	-	72194	uc007lfm.1	604	ENSMUSG00000020883	Fbxl20	F-box and leucine-rich repeat protein 20
1098	chr11	98203420	98203950	531	*	R26_Combined_peak_1098	73	.	2.14911	11.2424	7.33613	132	NA	NA	Promoter (<=1kb)	chr11	98203305	98225325	22021	+	69131	uc007lfr.2	115	ENSMUSG00000003119	Cdk12	cyclin-dependent kinase 12
1099	chr11	98204190	98204571	382	*	R26_Combined_peak_1099	68	.	2.42207	10.7222	6.8679	69	NA	NA	Promoter (<=1kb)	chr11	98203305	98225325	22021	+	69131	uc007lfr.2	885	ENSMUSG00000003119	Cdk12	cyclin-dependent kinase 12
1100	chr11	98447764	98448056	293	*	R26_Combined_peak_1100	27	.	1.87418	6.00217	2.7502	213	NA	NA	Promoter (<=1kb)	chr11	98446834	98455373	8540	+	14786	uc007lgk.1	930	ENSMUSG00000019312	Grb7	growth factor receptor bound protein 7
1101	chr11	98587595	98587964	370	*	R26_Combined_peak_1101	13	.	1.69326	4.35674	1.3929	3	NA	NA	Promoter (<=1kb)	chr11	98581294	98587245	5952	-	66612	uc007lgr.1	-350	ENSMUSG00000038150	Ormdl3	ORM1-like 3 (S. cerevisiae)
1102	chr11	98682583	98682932	350	*	R26_Combined_peak_1102	102	.	2.16065	14.4528	10.2615	256	NA	NA	Promoter (<=1kb)	chr11	98682554	98692517	9964	+	22123	uc007lgw.1	29	ENSMUSG00000017221	Psmd3	proteasome (prosome, macropain) 26S subunit, non-ATPase, 3
1103	chr11	98741069	98741506	438	*	R26_Combined_peak_1103	55	.	2.43508	9.22437	5.53446	43	NA	NA	Promoter (<=1kb)	chr11	98741873	98757695	15823	+	21833	uc007lhd.1	-367	ENSMUSG00000058756	Thra	thyroid hormone receptor alpha
1104	chr11	98774231	98774974	744	*	R26_Combined_peak_1104	154	.	2.86164	20.0435	15.477	130	NA	NA	Promoter (<=1kb)	chr11	98767932	98775377	7446	-	217166	uc007lhh.2	403	ENSMUSG00000020889	Nr1d1	nuclear receptor subfamily 1, group D, member 1
1105	chr11	98775866	98776195	330	*	R26_Combined_peak_1105	67	.	2.29527	10.5767	6.73931	114	NA	NA	Promoter (<=1kb)	chr11	98767932	98775377	7446	-	217166	uc007lhh.2	-489	ENSMUSG00000020889	Nr1d1	nuclear receptor subfamily 1, group D, member 1
1106	chr11	98794466	98794840	375	*	R26_Combined_peak_1106	51	.	1.91889	8.76415	5.1288	350	NA	NA	Promoter (<=1kb)	chr11	98795769	98801038	5270	+	74026	uc007lhi.2	-929	ENSMUSG00000052915	Msl1	male-specific lethal 1 homolog (Drosophila)
1107	chr11	98795943	98797606	1664	*	R26_Combined_peak_1107	52	.	1.76011	8.93327	5.2786	817	NA	NA	Promoter (<=1kb)	chr11	98795769	98801038	5270	+	74026	uc007lhi.2	174	ENSMUSG00000052915	Msl1	male-specific lethal 1 homolog (Drosophila)
1108	chr11	98810335	98810632	298	*	R26_Combined_peak_1108	38	.	1.84951	7.31621	3.86889	17	NA	NA	Promoter (<=1kb)	chr11	98810161	98833807	23647	+	192160	uc007lhq.1	174	ENSMUSG00000078676	Casc3	cancer susceptibility candidate 3
1109	chr11	98902406	98903146	741	*	R26_Combined_peak_1109	114	.	2.95009	15.7201	11.4322	474	NA	NA	3' UTR	chr11	98907889	98923942	16054	+	23834	uc007lhu.1	-4743	ENSMUSG00000017499	Cdc6	cell division cycle 6
1110	chr11	98905100	98905715	616	*	R26_Combined_peak_1110	19	.	1.77362	5.05723	1.96871	570	NA	NA	Promoter (2-3kb)	chr11	98907889	98923942	16054	+	23834	uc007lhu.1	-2174	ENSMUSG00000017499	Cdc6	cell division cycle 6
1111	chr11	98935471	98937354	1884	*	R26_Combined_peak_1111	81	.	2.10913	12.0849	8.10018	703	NA	NA	Promoter (<=1kb)	chr11	98937696	98974942	37247	+	19401	uc007lhx.1	-342	ENSMUSG00000037992	Rara	retinoic acid receptor, alpha
1112	chr11	98937790	98938884	1095	*	R26_Combined_peak_1112	86	.	2.0207	12.6573	8.62093	151	NA	NA	Promoter (<=1kb)	chr11	98937696	98974942	37247	+	19401	uc007lhx.1	94	ENSMUSG00000037992	Rara	retinoic acid receptor, alpha
1113	chr11	98954644	98955511	868	*	R26_Combined_peak_1113	76	.	2.2976	11.5656	7.62888	703	NA	NA	Intron (uc007lhx.1/19401, intron 2 of 8)	chr11	98960471	98974942	14472	+	19401	uc007lhz.2	-4960	ENSMUSG00000037992	Rara	retinoic acid receptor, alpha
1114	chr11	98959520	98959874	355	*	R26_Combined_peak_1114	30	.	1.71817	6.36857	3.05924	319	NA	NA	Promoter (<=1kb)	chr11	98960471	98974942	14472	+	19401	uc007lhz.2	-597	ENSMUSG00000037992	Rara	retinoic acid receptor, alpha
1115	chr11	98960536	98961544	1009	*	R26_Combined_peak_1115	112	.	2.53126	15.5755	11.297	163	NA	NA	Promoter (<=1kb)	chr11	98960471	98974942	14472	+	19401	uc007lhz.2	65	ENSMUSG00000037992	Rara	retinoic acid receptor, alpha
1116	chr11	98963574	98963852	279	*	R26_Combined_peak_1116	31	.	1.74334	6.45689	3.13687	168	NA	NA	Promoter (1-2kb)	chr11	98964872	98974942	10071	+	19401	uc007lia.1	-1020	ENSMUSG00000037992	Rara	retinoic acid receptor, alpha
1117	chr11	99023230	99023729	500	*	R26_Combined_peak_1117	35	.	2.07018	6.9766	3.57645	420	NA	NA	Promoter (<=1kb)	chr11	98992947	99024189	31243	-	21973	uc007lid.1	460	ENSMUSG00000020914	Top2a	topoisomerase (DNA) II alpha
1118	chr11	99076805	99077125	321	*	R26_Combined_peak_1118	98	.	2.31996	13.9689	9.81514	224	NA	NA	Promoter (1-2kb)	chr11	99065678	99075341	9664	-	217169	uc007lif.2	-1464	ENSMUSG00000017607	Tns4	tensin 4
1119	chr11	100147430	100147772	343	*	R26_Combined_peak_1119	38	.	2.27884	7.35043	3.89607	156	NA	NA	Promoter (1-2kb)	chr11	100140811	100145919	5109	-	16669	uc007lkm.2	-1511	ENSMUSG00000020911	Krt19	keratin 19
1120	chr11	100154859	100155435	577	*	R26_Combined_peak_1120	28	.	1.93265	6.0753	2.81458	29	NA	NA	Distal Intergenic	chr11	100140811	100145919	5109	-	16669	uc007lkm.2	-8940	ENSMUSG00000020911	Krt19	keratin 19
1121	chr11	100305507	100305991	485	*	R26_Combined_peak_1121	16	.	1.7648	4.63945	1.62624	5	NA	NA	Distal Intergenic	chr11	100319996	100322096	2101	+	20918	uc007lkv.1	-14005	ENSMUSG00000035530	Eif1	eukaryotic translation initiation factor 1
1122	chr11	100320631	100321275	645	*	R26_Combined_peak_1122	117	.	2.7776	16.0583	11.7424	152	NA	NA	Promoter (<=1kb)	chr11	100319996	100322096	2101	+	20918	uc007lkv.1	635	ENSMUSG00000035530	Eif1	eukaryotic translation initiation factor 1
1123	chr11	100355723	100356349	627	*	R26_Combined_peak_1123	104	.	2.22394	14.6817	10.4706	490	NA	NA	Promoter (<=1kb)	chr11	100347327	100356141	8815	-	15114	uc007lkx.2	0	ENSMUSG00000006930	Hap1	huntingtin-associated protein 1
1124	chr11	100396067	100396635	569	*	R26_Combined_peak_1124	50	.	2.15341	8.68452	5.05927	259	NA	NA	Promoter (1-2kb)	chr11	100368856	100397790	28935	-	16480	uc007lkz.2	1155	ENSMUSG00000001552	Jup	junction plakoglobin
1125	chr11	100415655	100416022	368	*	R26_Combined_peak_1125	44	.	2.04809	8.03205	4.48998	217	NA	NA	Promoter (<=1kb)	chr11	100415694	100424840	9147	+	14230	uc007llb.2	0	ENSMUSG00000001555	Fkbp10	FK506 binding protein 10
1126	chr11	100527325	100527838	514	*	R26_Combined_peak_1126	155	.	2.80496	20.1254	15.5499	376	NA	NA	Promoter (<=1kb)	chr11	100476352	100528000	51649	-	104112	uc007lll.2	162	ENSMUSG00000020917	Acly	ATP citrate lyase
1127	chr11	100737759	100738081	323	*	R26_Combined_peak_1127	130	.	2.77218	17.4469	13.0369	198	NA	NA	Promoter (<=1kb)	chr11	100715003	100738215	23213	-	19345	uc007lme.2	134	ENSMUSG00000019173	Rab5c	RAB5C, member RAS oncogene family
1128	chr11	100916370	100916835	466	*	R26_Combined_peak_1128	42	.	2.33141	7.81326	4.29841	98	NA	NA	Intron (uc007lmo.1/20848, intron 23 of 23)	chr11	100886810	100939511	52702	-	20848	uc007lmo.1	22676	ENSMUSG00000004040	Stat3	signal transducer and activator of transcription 3
1129	chr11	100951928	100952768	841	*	R26_Combined_peak_1129	17	.	1.74867	4.79319	1.74565	834	NA	NA	Distal Intergenic	chr11	100886810	100939511	52702	-	20848	uc007lmo.1	-12417	ENSMUSG00000004040	Stat3	signal transducer and activator of transcription 3
1130	chr11	101009667	101010806	1140	*	R26_Combined_peak_1130	67	.	2.31414	10.6035	6.76385	74	NA	NA	Promoter (<=1kb)	chr11	101009452	101044823	35372	+	11975	uc029rof.1	215	ENSMUSG00000019302	Atp6v0a1	ATPase, H+ transporting, lysosomal V0 subunit A1
1131	chr11	101011152	101011876	725	*	R26_Combined_peak_1131	88	.	3.16632	12.9074	8.84408	440	NA	NA	Promoter (1-2kb)	chr11	101009452	101044823	35372	+	11975	uc029rof.1	1700	ENSMUSG00000019302	Atp6v0a1	ATPase, H+ transporting, lysosomal V0 subunit A1
1132	chr11	101118609	101119740	1132	*	R26_Combined_peak_1132	40	.	1.76451	7.55498	4.07515	1048	NA	NA	Promoter (<=1kb)	chr11	101096322	101119843	23522	-	67998	uc007lni.1	103	ENSMUSG00000017802	Fam134c	family with sequence similarity 134, member C
1133	chr11	101120523	101120752	230	*	R26_Combined_peak_1133	50	.	1.98808	8.63246	5.0162	105	NA	NA	Promoter (<=1kb)	chr11	101120131	101126419	6289	+	103733	uc007lnk.1	392	ENSMUSG00000035198	Tubg1	tubulin, gamma 1
1134	chr11	101169951	101170180	230	*	R26_Combined_peak_1134	18	.	1.7037	4.87832	1.8184	196	NA	NA	Promoter (1-2kb)	chr11	101162680	101171302	8623	-	217198	uc007lnq.2	1122	ENSMUSG00000035172	Plekhh3	pleckstrin homology domain containing, family H (with MyTH4 domain) member 3
1135	chr11	101170466	101171191	726	*	R26_Combined_peak_1135	145	.	2.37899	19.0523	14.5412	555	NA	NA	Promoter (<=1kb)	chr11	101162680	101171302	8623	-	217198	uc007lnq.2	111	ENSMUSG00000035172	Plekhh3	pleckstrin homology domain containing, family H (with MyTH4 domain) member 3
1136	chr11	101171690	101172684	995	*	R26_Combined_peak_1136	105	.	2.32883	14.8209	10.5992	516	NA	NA	Promoter (<=1kb)	chr11	101162680	101171302	8623	-	217198	uc007lnq.2	-388	ENSMUSG00000035172	Plekhh3	pleckstrin homology domain containing, family H (with MyTH4 domain) member 3
1137	chr11	101233996	101234306	311	*	R26_Combined_peak_1137	22	.	2.05971	5.43924	2.28424	4	NA	NA	Distal Intergenic	chr11	101191115	101226463	35349	-	14055	uc011yfk.2	-7533	ENSMUSG00000006920	Ezh1	enhancer of zeste homolog 1 (Drosophila)
1138	chr11	101315553	101316166	614	*	R26_Combined_peak_1138	16	.	1.54983	4.67748	1.65776	612	NA	NA	Promoter (<=1kb)	chr11	101316251	101317213	963	+	19192	uc007lom.1	-85	ENSMUSG00000078652	Psme3	proteaseome (prosome, macropain) activator subunit 3 (PA28 gamma, Ki)
1139	chr11	101316496	101317184	689	*	R26_Combined_peak_1139	23	.	1.5782	5.57712	2.39495	35	NA	NA	Promoter (<=1kb)	chr11	101316251	101317213	963	+	19192	uc007lom.1	245	ENSMUSG00000078652	Psme3	proteaseome (prosome, macropain) activator subunit 3 (PA28 gamma, Ki)
1140	chr11	101416719	101417296	578	*	R26_Combined_peak_1140	30	.	1.69381	6.37379	3.06386	548	NA	NA	Promoter (<=1kb)	chr11	101406840	101417433	10594	-	69684	uc007los.1	137	ENSMUSG00000075528	Aarsd1	alanyl-tRNA synthetase domain containing 1
1141	chr11	101443112	101443385	274	*	R26_Combined_peak_1141	15	.	1.80535	4.50641	1.51587	1	NA	NA	Promoter (<=1kb)	chr11	101442245	101445596	3352	+	19942	uc007low.2	867	ENSMUSG00000063316	Rpl27	ribosomal protein L27
1142	chr11	101551427	101551771	345	*	R26_Combined_peak_1142	94	.	2.84973	13.6112	9.4894	167	NA	NA	Promoter (<=1kb)	chr11	101488764	101551955	63192	-	12189	uc007lpd.2	184	ENSMUSG00000017146	Brca1	breast cancer 1
1143	chr11	101552895	101553505	611	*	R26_Combined_peak_1143	50	.	2.13874	8.69755	5.07101	91	NA	NA	Promoter (<=1kb)	chr11	101552654	101581951	29298	+	17966	uc007lph.2	241	ENSMUSG00000017119	Nbr1	neighbor of Brca1 gene 1
1144	chr11	101604705	101605201	497	*	R26_Combined_peak_1144	297	.	5.3709	34.9134	29.7693	223	NA	NA	Distal Intergenic	chr11	101610700	101615956	5257	+	666331	uc007lpo.1	-5499	NA	LOC666331	uncharacterized LOC666331
1145	chr11	101620123	101620407	285	*	R26_Combined_peak_1145	77	.	2.66335	11.7056	7.75675	194	NA	NA	Distal Intergenic	chr11	101627949	101636081	8133	+	66599	uc007lpp.1	-7542	ENSMUSG00000010362	Rdm1	RAD52 motif 1
1146	chr11	101627318	101627737	420	*	R26_Combined_peak_1146	257	.	3.58322	30.8249	25.7988	193	NA	NA	Promoter (<=1kb)	chr11	101627949	101636081	8133	+	66599	uc007lpp.1	-212	ENSMUSG00000010362	Rdm1	RAD52 motif 1
1147	chr11	101641690	101642577	888	*	R26_Combined_peak_1147	337	.	3.9418	39.0439	33.7829	193	NA	NA	Distal Intergenic	chr11	101627949	101636081	8133	+	66599	uc007lpp.1	13741	ENSMUSG00000010362	Rdm1	RAD52 motif 1
1148	chr11	101645315	101645982	668	*	R26_Combined_peak_1148	329	.	4.20223	38.1431	32.9086	423	NA	NA	Distal Intergenic	chr11	101627949	101636081	8133	+	66599	uc007lpp.1	17366	ENSMUSG00000010362	Rdm1	RAD52 motif 1
1149	chr11	101658217	101658846	630	*	R26_Combined_peak_1149	275	.	3.80317	32.582	27.5044	383	NA	NA	Distal Intergenic	chr11	101665541	101667832	2292	+	80981	uc007lpq.2	-6695	ENSMUSG00000034936	Arl4d	ADP-ribosylation factor-like 4D
1150	chr11	101708611	101708880	270	*	R26_Combined_peak_1150	76	.	2.1365	11.579	7.64058	138	NA	NA	Distal Intergenic	chr11	101732956	101767357	34402	+	217207	uc007lpr.1	-24076	ENSMUSG00000034931	Dhx8	DEAH (Asp-Glu-Ala-His) box polypeptide 8
1151	chr11	101785605	101785963	359	*	R26_Combined_peak_1151	49	.	2.27777	8.61265	4.99809	139	NA	NA	Promoter (<=1kb)	chr11	101769742	101785310	15569	-	18612	uc007lpt.1	-295	ENSMUSG00000017724	Etv4	ets variant 4
1152	chr11	101998068	101998506	439	*	R26_Combined_peak_1152	107	.	3.06684	14.9343	10.7041	159	NA	NA	Distal Intergenic	chr11	101987056	101992264	5209	+	75437	uc007lqb.2	11012	ENSMUSG00000010841	1700006E09Rik	RIKEN cDNA 1700006E09 gene
1153	chr11	101999579	101999829	251	*	R26_Combined_peak_1153	51	.	2.6207	8.78096	5.14349	189	NA	NA	3' UTR	chr11	101987056	101992264	5209	+	75437	uc007lqb.2	12523	ENSMUSG00000010841	1700006E09Rik	RIKEN cDNA 1700006E09 gene
1154	chr11	102087389	102089551	2163	*	R26_Combined_peak_1154	257	.	3.51035	30.7801	25.7556	970	NA	NA	Promoter (<=1kb)	chr11	102057017	102088515	31499	-	50997	uc007lql.2	0	ENSMUSG00000017314	Mpp2	membrane protein, palmitoylated 2 (MAGUK p55 subfamily member 2)
1155	chr11	102189308	102189616	309	*	R26_Combined_peak_1155	20	.	1.79724	5.15564	2.04404	250	NA	NA	Promoter (<=1kb)	chr11	102189699	102194081	4383	+	68401	uc007lqt.2	-83	ENSMUSG00000034793	G6pc3	glucose 6 phosphatase, catalytic, 3
1156	chr11	102229423	102229846	424	*	R26_Combined_peak_1156	13	.	1.55621	4.32957	1.37639	420	NA	NA	Promoter (<=1kb)	chr11	102230040	102230150	111	-	102465892	uc033gai.1	304	ENSMUSG00000098863	Mir8101	microRNA 8101
1157	chr11	102245091	102245490	400	*	R26_Combined_peak_1157	20	.	1.64267	5.16593	2.05259	150	NA	NA	Distal Intergenic	chr11	102248882	102265183	16302	+	217216	uc007lqz.1	-3392	ENSMUSG00000034773	BC030867	cDNA sequence BC030867
1158	chr11	102248806	102249815	1010	*	R26_Combined_peak_1158	188	.	3.3771	23.6236	18.8683	250	NA	NA	Promoter (<=1kb)	chr11	102248882	102265183	16302	+	217216	uc007lqz.1	0	ENSMUSG00000034773	BC030867	cDNA sequence BC030867
1159	chr11	102285228	102286077	850	*	R26_Combined_peak_1159	59	.	2.31056	9.69297	5.95098	187	NA	NA	Promoter (<=1kb)	chr11	102284939	102289427	4489	+	72053	uc007lrd.2	289	ENSMUSG00000034757	Tmub2	transmembrane and ubiquitin-like domain containing 2
1160	chr11	102295776	102296191	416	*	R26_Combined_peak_1160	81	.	2.18196	12.1048	8.11701	137	NA	NA	Promoter (<=1kb)	chr11	102289300	102296629	7330	-	217218	uc007lrg.1	438	ENSMUSG00000059995	Atxn7l3	ataxin 7-like 3
1161	chr11	102406555	102407300	746	*	R26_Combined_peak_1161	109	.	2.5279	15.2127	10.9597	161	NA	NA	Promoter (<=1kb)	chr11	102402976	102407517	4542	-	68066	uc007lrt.3	217	ENSMUSG00000018677	Slc25a39	solute carrier family 25, member 39
1162	chr11	102407842	102408549	708	*	R26_Combined_peak_1162	19	.	1.53541	5.01582	1.93375	9	NA	NA	Promoter (<=1kb)	chr11	102406555	102407823	1269	-	68066	uc007lru.1	-19	ENSMUSG00000018677	Slc25a39	solute carrier family 25, member 39
1163	chr11	102429964	102430271	308	*	R26_Combined_peak_1163	36	.	1.94306	7.11823	3.69858	212	NA	NA	Promoter (<=1kb)	chr11	102430322	102436809	6488	+	14824	uc007lrv.2	-51	ENSMUSG00000034708	Grn	granulin
1164	chr11	102430603	102431214	612	*	R26_Combined_peak_1164	55	.	2.28899	9.24627	5.55367	330	NA	NA	Promoter (<=1kb)	chr11	102430322	102436809	6488	+	14824	uc007lrv.2	281	ENSMUSG00000034708	Grn	granulin
1165	chr11	102702333	102702590	258	*	R26_Combined_peak_1165	48	.	2.6642	8.47016	4.87164	158	NA	NA	Distal Intergenic	chr11	102684688	102697725	13038	-	52715	uc007lsg.1	-4608	ENSMUSG00000020925	Ccdc43	coiled-coil domain containing 43
1166	chr11	102880478	102880842	365	*	R26_Combined_peak_1166	44	.	2.10051	8.01413	4.47565	284	NA	NA	Promoter (<=1kb)	chr11	102838472	102880975	42504	-	20624	uc011yfw.1	133	ENSMUSG00000020929	Eftud2	elongation factor Tu GTP binding domain containing 2
1167	chr11	102924394	102924839	446	*	R26_Combined_peak_1167	15	.	1.65496	4.54944	1.55167	444	NA	NA	Promoter (<=1kb)	chr11	102905519	102925124	19606	-	70218	uc007lsy.2	285	ENSMUSG00000051378	Kif18b	kinesin family member 18B
1168	chr11	103048682	103049166	485	*	R26_Combined_peak_1168	25	.	1.83803	5.71803	2.51566	228	NA	NA	Intron (uc007ltd.1/18107, intron 3 of 11)	chr11	103028562	103066105	37544	+	18107	uc007ltd.1	20120	ENSMUSG00000020936	Nmt1	N-myristoyltransferase 1
1169	chr11	103114783	103115226	444	*	R26_Combined_peak_1169	49	.	2.28856	8.5528	4.94489	123	NA	NA	Promoter (1-2kb)	chr11	103116325	103119724	3400	+	192231	uc007lto.1	-1099	ENSMUSG00000048878	Hexim1	hexamethylene bis-acetamide inducible 1
1170	chr11	103115537	103116075	539	*	R26_Combined_peak_1170	21	.	1.82222	5.25876	2.13287	13	NA	NA	Promoter (<=1kb)	chr11	103116325	103119724	3400	+	192231	uc007lto.1	-250	ENSMUSG00000048878	Hexim1	hexamethylene bis-acetamide inducible 1
1171	chr11	103116387	103116773	387	*	R26_Combined_peak_1171	51	.	2.14487	8.7498	5.11635	282	NA	NA	Promoter (<=1kb)	chr11	103116325	103119724	3400	+	192231	uc007lto.1	62	ENSMUSG00000048878	Hexim1	hexamethylene bis-acetamide inducible 1
1172	chr11	103145061	103145376	316	*	R26_Combined_peak_1172	33	.	1.98308	6.65404	3.3051	66	NA	NA	Distal Intergenic	chr11	103133359	103139908	6550	+	71059	uc007ltr.2	11702	ENSMUSG00000043372	Hexim2	hexamethylene bis-acetamide inducible 2
1173	chr11	103411321	103411625	305	*	R26_Combined_peak_1173	46	.	2.36794	8.18584	4.62212	96	NA	NA	Promoter (1-2kb)	chr11	103365092	103412664	47573	-	353047	uc007lug.1	1039	ENSMUSG00000034247	Plekhm1	pleckstrin homology domain containing, family M (with RUN domain) member 1
1174	chr11	103413028	103413279	252	*	R26_Combined_peak_1174	19	.	1.73848	5.08687	1.99451	15	NA	NA	Promoter (<=1kb)	chr11	103365092	103412664	47573	-	353047	uc007lug.1	-364	ENSMUSG00000034247	Plekhm1	pleckstrin homology domain containing, family M (with RUN domain) member 1
1175	chr11	103697334	103697627	294	*	R26_Combined_peak_1175	15	.	1.63197	4.49908	1.50949	224	NA	NA	Promoter (<=1kb)	chr11	103676849	103697710	20862	-	56494	uc007lvo.2	83	ENSMUSG00000020946	Gosr2	golgi SNAP receptor complex member 2
1176	chr11	103698146	103698672	527	*	R26_Combined_peak_1176	16	.	1.88973	4.69178	1.67029	16	NA	NA	Promoter (<=1kb)	chr11	103697724	103705669	7946	+	399609	uc033gau.1	422	NA	C130046K22Rik	RIKEN cDNA C130046K22 gene
1177	chr11	104289272	104289784	513	*	R26_Combined_peak_1177	28	.	1.71105	6.11998	2.85355	480	NA	NA	Intron (uc007lwe.1/17762, intron 2 of 2)	chr11	104342926	104343673	748	-	76719	uc007lwl.1	53889	ENSMUSG00000018412	Kansl1	KAT8 regulatory NSL complex subunit 1
1178	chr11	104293109	104293502	394	*	R26_Combined_peak_1178	110	.	2.42185	15.2976	11.0398	266	NA	NA	Intron (uc007lwe.1/17762, intron 2 of 2)	chr11	104342926	104343673	748	-	76719	uc007lwl.1	50171	ENSMUSG00000018412	Kansl1	KAT8 regulatory NSL complex subunit 1
1179	chr11	105160040	105160287	248	*	R26_Combined_peak_1179	39	.	2.29127	7.42602	3.96247	180	NA	NA	Distal Intergenic	chr11	105178807	105283959	105153	+	24086	uc056yov.1	-18520	ENSMUSG00000020694	Tlk2	tousled-like kinase 2 (Arabidopsis)
1180	chr11	106134753	106134978	226	*	R26_Combined_peak_1180	13	.	1.75953	4.29503	1.34856	225	NA	NA	Intron (uc007lyc.1/26406, intron 6 of 15)	chr11	106156256	106160142	3887	-	67803	uc007lyd.1	25164	ENSMUSG00000040699	Limd2	LIM domain containing 2
1181	chr11	106193104	106193352	249	*	R26_Combined_peak_1181	14	.	1.60304	4.36852	1.40288	239	NA	NA	Promoter (<=1kb)	chr11	106162974	106193603	30630	-	72149	uc007lyf.2	251	ENSMUSG00000069631	Strada	STE20-related kinase adaptor alpha
1182	chr11	106215536	106216176	641	*	R26_Combined_peak_1182	37	.	1.89112	7.21399	3.78134	621	NA	NA	Promoter (<=1kb)	chr11	106199356	106216367	17012	-	67163	uc007lyi.1	191	ENSMUSG00000078622	Ccdc47	coiled-coil domain containing 47
1183	chr11	106217158	106217499	342	*	R26_Combined_peak_1183	20	.	1.5127	5.16235	2.0495	6	NA	NA	Promoter (<=1kb)	chr11	106216926	106249140	32215	+	72047	uc007lyk.2	232	ENSMUSG00000020705	Ddx42	DEAD (Asp-Glu-Ala-Asp) box polypeptide 42
1184	chr11	106254745	106255763	1019	*	R26_Combined_peak_1184	79	.	2.3475	11.9473	7.97485	851	NA	NA	Promoter (<=1kb)	chr11	106249144	106255802	6659	-	56095	uc007lym.1	39	ENSMUSG00000020706	Ftsj3	FtsJ homolog 3 (E. coli)
1185	chr11	106500947	106502184	1238	*	R26_Combined_peak_1185	15	.	1.47123	4.5576	1.55893	91	NA	NA	Promoter (<=1kb)	chr11	106500991	106501063	73	+	100216537	uc011ygj.1	0	ENSMUSG00000065126	Snord104	small nucleolar RNA, C/D box 104
1186	chr11	106612159	106612882	724	*	R26_Combined_peak_1186	194	.	2.75267	24.2341	19.4498	379	NA	NA	Promoter (<=1kb)	chr11	106502139	106612930	110792	-	21763	uc007lzc.1	48	ENSMUSG00000040548	Tex2	testis expressed gene 2
1187	chr11	106613636	106613887	252	*	R26_Combined_peak_1187	120	.	3.23925	16.3433	12.0077	121	NA	NA	Promoter (<=1kb)	chr11	106502139	106612930	110792	-	21763	uc007lzc.1	-706	ENSMUSG00000040548	Tex2	testis expressed gene 2
1188	chr11	106762280	106762632	353	*	R26_Combined_peak_1188	42	.	2.28473	7.80144	4.28813	192	NA	NA	Intron (uc007lzj.2/380732, intron 4 of 6)	chr11	106751226	106767765	16540	+	380732	uc007lzj.2	11054	ENSMUSG00000040528	Milr1	mast cell immunoglobulin like receptor 1
1189	chr11	106787041	106787342	302	*	R26_Combined_peak_1189	95	.	3.03539	13.6283	9.50565	97	NA	NA	Promoter (1-2kb)	chr11	106780356	106788494	8139	-	13207	uc007lzq.1	1152	ENSMUSG00000020719	Ddx5	DEAD (Asp-Glu-Ala-Asp) box polypeptide 5
1190	chr11	106919702	106920132	431	*	R26_Combined_peak_1190	17	.	1.67503	4.77943	1.7352	394	NA	NA	Promoter (<=1kb)	chr11	106820064	106920715	100652	-	66313	uc007lzx.2	583	ENSMUSG00000018363	Smurf2	SMAD specific E3 ubiquitin protein ligase 2
1191	chr11	106921039	106921348	310	*	R26_Combined_peak_1191	14	.	1.71228	4.38117	1.41304	0	NA	NA	Promoter (<=1kb)	chr11	106820064	106920715	100652	-	66313	uc007lzx.2	-324	ENSMUSG00000018363	Smurf2	SMAD specific E3 ubiquitin protein ligase 2
1192	chr11	106947692	106947999	308	*	R26_Combined_peak_1192	14	.	1.78741	4.39331	1.42321	1	NA	NA	Distal Intergenic	chr11	106820064	106920715	100652	-	66313	uc007lzx.2	-26977	ENSMUSG00000018363	Smurf2	SMAD specific E3 ubiquitin protein ligase 2
1193	chr11	107132638	107132959	322	*	R26_Combined_peak_1193	21	.	1.81875	5.26283	2.13658	5	NA	NA	Promoter (<=1kb)	chr11	107033081	107131922	98842	-	207165	uc007mac.1	-716	ENSMUSG00000040481	Bptf	bromodomain PHD finger transcription factor
1194	chr11	107147111	107147855	745	*	R26_Combined_peak_1194	124	.	3.15074	16.8191	12.4523	444	NA	NA	Distal Intergenic	chr11	107033081	107131922	98842	-	207165	uc007mac.1	-15189	ENSMUSG00000040481	Bptf	bromodomain PHD finger transcription factor
1195	chr11	113683185	113683421	237	*	R26_Combined_peak_1195	74	.	2.16457	11.3952	7.47579	172	NA	NA	Promoter (<=1kb)	chr11	113661319	113683922	22604	-	28081	uc007met.1	501	ENSMUSG00000041629	Fam104a	family with sequence similarity 104, member A
1196	chr11	113709937	113710699	763	*	R26_Combined_peak_1196	180	.	3.60675	22.7631	18.0487	288	NA	NA	Promoter (<=1kb)	chr11	113698171	113710017	11847	-	52670	uc007mfa.1	0	ENSMUSG00000018727	Cpsf4l	cleavage and polyadenylation specific factor 4-like
1197	chr11	113750649	113751038	390	*	R26_Combined_peak_1197	46	.	2.00988	8.22609	4.65605	143	NA	NA	Promoter (<=1kb)	chr11	113726850	113751160	24311	-	56699	uc007mfb.2	122	ENSMUSG00000041598	Cdc42ep4	CDC42 effector protein (Rho GTPase binding) 4
1198	chr11	113751278	113751566	289	*	R26_Combined_peak_1198	67	.	2.01397	10.574	6.73721	248	NA	NA	Promoter (<=1kb)	chr11	113726850	113751160	24311	-	56699	uc007mfb.2	-118	ENSMUSG00000041598	Cdc42ep4	CDC42 effector protein (Rho GTPase binding) 4
1199	chr11	114809983	114810429	447	*	R26_Combined_peak_1199	55	.	2.34999	9.27974	5.58413	309	NA	NA	Distal Intergenic	chr11	114798924	114806745	7822	+	217302	uc007mfu.1	11059	ENSMUSG00000034677	Gpr142	G protein-coupled receptor 142
1200	chr11	114852454	114853311	858	*	R26_Combined_peak_1200	62	.	2.04446	10.0734	6.28993	761	NA	NA	Promoter (<=1kb)	chr11	114852030	114869096	17067	+	70355	uc007mfx.2	424	ENSMUSG00000051043	Gprc5c	G protein-coupled receptor, family C, group 5, member C
1201	chr11	114876796	114877134	339	*	R26_Combined_peak_1201	43	.	2.23994	7.91231	4.38388	231	NA	NA	Distal Intergenic	chr11	114890041	114904651	14611	+	217303	uc007mfy.1	-12907	ENSMUSG00000034652	Cd300a	CD300A antigen
1202	chr11	114883270	114883553	284	*	R26_Combined_peak_1202	91	.	2.48164	13.2298	9.14027	141	NA	NA	Distal Intergenic	chr11	114890041	114904651	14611	+	217303	uc007mfy.1	-6488	ENSMUSG00000034652	Cd300a	CD300A antigen
1203	chr11	115163379	115163669	291	*	R26_Combined_peak_1203	49	.	1.72594	8.50762	4.90628	146	NA	NA	Promoter (<=1kb)	chr11	115163341	115181178	17838	+	26941	uc007mgp.1	38	ENSMUSG00000020733	Slc9a3r1	solute carrier family 9 (sodium/hydrogen exchanger), member 3 regulator 1
1204	chr11	115164645	115165137	493	*	R26_Combined_peak_1204	104	.	2.63205	14.6413	10.4333	224	NA	NA	Promoter (1-2kb)	chr11	115163341	115181178	17838	+	26941	uc007mgp.1	1304	ENSMUSG00000020733	Slc9a3r1	solute carrier family 9 (sodium/hydrogen exchanger), member 3 regulator 1
1205	chr11	115404222	115404453	232	*	R26_Combined_peak_1205	31	.	1.87741	6.45718	3.13711	61	NA	NA	Promoter (<=1kb)	chr11	115403766	115410913	7148	+	68572	uc007mhl.1	456	ENSMUSG00000018858	Ict1	immature colon carcinoma transcript 1
1206	chr11	115412437	115412724	288	*	R26_Combined_peak_1206	16	.	1.81819	4.67158	1.653	7	NA	NA	Downstream (1-2kb)	chr11	115415697	115419919	4223	-	71679	uc007mhm.1	7195	ENSMUSG00000034566	Atp5h	ATP synthase, H+ transporting, mitochondrial F0 complex, subunit D
1207	chr11	115413518	115413812	295	*	R26_Combined_peak_1207	76	.	2.2976	11.5656	7.62888	123	NA	NA	Exon (uc033gbi.1/uc033gbi.1, exon 1 of 1)	chr11	115415697	115419919	4223	-	71679	uc007mhm.1	6107	ENSMUSG00000034566	Atp5h	ATP synthase, H+ transporting, mitochondrial F0 complex, subunit D
1208	chr11	115420500	115420907	408	*	R26_Combined_peak_1208	45	.	1.86527	8.07078	4.52418	181	NA	NA	Promoter (<=1kb)	chr11	115420126	115431274	11149	+	70382	uc007mhn.2	374	ENSMUSG00000016940	Kctd2	potassium channel tetramerisation domain containing 2
1209	chr11	115513966	115514232	267	*	R26_Combined_peak_1209	18	.	1.53097	4.86688	1.80974	248	NA	NA	Promoter (<=1kb)	chr11	115497353	115514370	17018	-	15374	uc007mhv.1	138	ENSMUSG00000020737	Hn1	hematological and neurological expressed sequence 1
1210	chr11	115564567	115565180	614	*	R26_Combined_peak_1210	38	.	1.7322	7.27612	3.83298	22	NA	NA	Promoter (<=1kb)	chr11	115564444	115583924	19481	+	445007	uc007mhx.2	123	ENSMUSG00000020739	Nup85	nucleoporin 85
1211	chr11	115718012	115718243	232	*	R26_Combined_peak_1211	36	.	2.29119	7.00759	3.60243	192	NA	NA	Distal Intergenic	chr11	115644144	115708597	64454	-	14784	uc007mik.1	-9415	ENSMUSG00000059923	Grb2	growth factor receptor bound protein 2
1212	chr11	115738156	115739213	1058	*	R26_Combined_peak_1212	43	.	2.42156	7.90452	4.37734	967	NA	NA	Distal Intergenic	chr11	115765433	115799033	33601	+	71947	uc007mil.1	-26220	ENSMUSG00000020747	2310067B10Rik	RIKEN cDNA 2310067B10 gene
1213	chr11	115813095	115813557	463	*	R26_Combined_peak_1213	89	.	2.45173	13.0404	8.96656	275	NA	NA	Promoter (<=1kb)	chr11	115799352	115813592	14241	-	140721	uc007mip.1	35	ENSMUSG00000034471	Caskin2	CASK-interacting protein 2
1214	chr11	115815546	115815856	311	*	R26_Combined_peak_1214	50	.	2.15646	8.70975	5.08148	99	NA	NA	Promoter (<=1kb)	chr11	115814739	115823102	8364	+	76265	uc007mir.1	807	ENSMUSG00000020781	Tsen54	tRNA splicing endonuclease 54 homolog (S. cerevisiae)
1215	chr11	115824466	115824754	289	*	R26_Combined_peak_1215	67	.	2.1608	10.6201	6.77868	187	NA	NA	Promoter (<=1kb)	chr11	115824058	115855780	31723	+	217325	uc007mit.1	408	ENSMUSG00000020782	Llgl2	lethal giant larvae homolog 2 (Drosophila)
1216	chr11	115932892	115933311	420	*	R26_Combined_peak_1216	13	.	1.88988	4.31896	1.36779	418	NA	NA	Promoter (<=1kb)	chr11	115892595	115933492	40898	-	170472	uc007mix.2	181	ENSMUSG00000020752	Recql5	RecQ protein-like 5
1217	chr11	115933718	115934050	333	*	R26_Combined_peak_1217	14	.	1.69467	4.36685	1.40146	50	NA	NA	Promoter (<=1kb)	chr11	115933659	115965534	31876	+	57230	uc007mjd.1	59	ENSMUSG00000020755	Sap30bp	SAP30 binding protein
1218	chr11	116012344	116012584	241	*	R26_Combined_peak_1218	40	.	1.75685	7.53776	4.05965	126	NA	NA	Promoter (<=1kb)	chr11	116008357	116012719	4363	-	14635	uc007mjn.1	135	ENSMUSG00000020766	Galk1	galactokinase 1
1219	chr11	116021385	116021761	377	*	R26_Combined_peak_1219	48	.	2.41534	8.48131	4.88217	66	NA	NA	Distal Intergenic	chr11	116021961	116024504	2544	-	15081	uc007mjo.1	2743	ENSMUSG00000016559	H3f3b	H3 histone, family 3B
1220	chr11	116023182	116024346	1165	*	R26_Combined_peak_1220	15	.	1.43906	4.55166	1.55378	1162	NA	NA	Promoter (<=1kb)	chr11	116021961	116024504	2544	-	15081	uc007mjo.1	158	ENSMUSG00000016559	H3f3b	H3 histone, family 3B
1221	chr11	116030917	116031498	582	*	R26_Combined_peak_1221	65	.	2.08374	10.4012	6.58268	276	NA	NA	Promoter (<=1kb)	chr11	116030316	116061214	30899	+	217331	uc007mjp.2	601	ENSMUSG00000020770	Unk	unkempt homolog (Drosophila)
1222	chr11	116167552	116168182	631	*	R26_Combined_peak_1222	93	.	2.20994	13.4741	9.36289	575	NA	NA	Promoter (<=1kb)	chr11	116142285	116168148	25864	-	217335	uc007mkg.2	0	ENSMUSG00000020776	Fbf1	Fas (TNFRSF6) binding factor 1
1223	chr11	116199552	116199901	350	*	R26_Combined_peak_1223	23	.	2.21584	5.4991	2.33417	14	NA	NA	Promoter (<=1kb)	chr11	116171883	116199045	27163	-	11430	uc007mkl.2	-507	ENSMUSG00000020777	Acox1	acyl-Coenzyme A oxidase 1, palmitoyl
1224	chr11	116400567	116401091	525	*	R26_Combined_peak_1224	21	.	1.82222	5.25876	2.13287	94	NA	NA	Intron (uc007mky.2/217340, intron 18 of 18)	chr11	116336345	116413032	76688	-	217340	uc007mky.2	11941	ENSMUSG00000052949	Rnf157	ring finger protein 157
1225	chr11	116416031	116416882	852	*	R26_Combined_peak_1225	46	.	2.17432	8.23302	4.66265	422	NA	NA	Exon (uc033gbl.1/uc033gbl.1, exon 1 of 1)	chr11	116336345	116413032	76688	-	217340	uc007mky.2	-2999	ENSMUSG00000052949	Rnf157	ring finger protein 157
1226	chr11	116431585	116431925	341	*	R26_Combined_peak_1226	25	.	2.04324	5.79057	2.57604	52	NA	NA	Promoter (2-3kb)	chr11	116434094	116439077	4984	+	319370	uc007mlb.1	-2169	ENSMUSG00000050628	Ubald2	UBA-like domain containing 2
1227	chr11	116436827	116437164	338	*	R26_Combined_peak_1227	58	.	2.37766	9.62988	5.89451	203	NA	NA	Intron (uc007mlb.1/319370, intron 2 of 2)	chr11	116434094	116439077	4984	+	319370	uc007mlb.1	2733	ENSMUSG00000050628	Ubald2	UBA-like domain containing 2
1228	chr11	116671887	116672631	745	*	R26_Combined_peak_1228	21	.	1.61299	5.28441	2.1543	19	NA	NA	Promoter (<=1kb)	chr11	116672505	116672582	78	+	100216536	uc011yhy.1	0	ENSMUSG00000065640	Snord1c	small nucleolar RNA, C/D box 1C
1229	chr11	116836399	116836637	239	*	R26_Combined_peak_1229	37	.	2.12094	7.2184	3.78481	29	NA	NA	Distal Intergenic	chr11	116837432	116842720	5289	-	107817	uc007mmh.1	6083	ENSMUSG00000056962	Jmjd6	jumonji domain containing 6
1230	chr11	116842404	116842943	540	*	R26_Combined_peak_1230	77	.	2.00201	11.6656	7.72025	448	NA	NA	Promoter (<=1kb)	chr11	116837432	116842720	5289	-	107817	uc007mmh.1	0	ENSMUSG00000056962	Jmjd6	jumonji domain containing 6
1231	chr11	116851920	116852216	297	*	R26_Combined_peak_1231	13	.	1.55718	4.2867	1.34161	293	NA	NA	Promoter (<=1kb)	chr11	116849897	116853094	3198	-	20382	uc007mmn.2	878	ENSMUSG00000034120	Srsf2	serine/arginine-rich splicing factor 2
1232	chr11	116853828	116854428	601	*	R26_Combined_peak_1232	110	.	2.37122	15.2922	11.0346	77	NA	NA	Promoter (<=1kb)	chr11	116854000	116875637	21638	+	69900	uc007mms.1	0	ENSMUSG00000020818	Mfsd11	major facilitator superfamily domain containing 11
1233	chr11	116903845	116904123	279	*	R26_Combined_peak_1233	91	.	2.48164	13.2298	9.14027	163	NA	NA	Distal Intergenic	chr11	116918863	116986944	68082	+	268510	uc007mmu.1	-14740	ENSMUSG00000043857	Mgat5b	mannoside acetylglucosaminyltransferase 5, isoenzyme B
1234	chr11	117081768	117082788	1021	*	R26_Combined_peak_1234	111	.	2.59222	15.4645	11.1928	834	NA	NA	Downstream (2-3kb)	chr11	117077348	117077457	110	+	102465258	uc033gbn.1	4420	ENSMUSG00000104740	Mir6516	microRNA 6516
1235	chr11	117092684	117092956	273	*	R26_Combined_peak_1235	42	.	1.88647	7.7844	4.27255	160	NA	NA	Distal Intergenic	chr11	117077348	117077457	110	+	102465258	uc033gbn.1	15336	ENSMUSG00000104740	Mir6516	microRNA 6516
1236	chr11	117094076	117094574	499	*	R26_Combined_peak_1236	73	.	2.4476	11.2944	7.38303	294	NA	NA	Distal Intergenic	chr11	117077348	117077457	110	+	102465258	uc033gbn.1	16728	ENSMUSG00000104740	Mir6516	microRNA 6516
1237	chr11	117112732	117113246	515	*	R26_Combined_peak_1237	234	.	3.72165	28.4036	23.46	197	NA	NA	Promoter (1-2kb)	chr11	117115172	117128763	13592	+	74136	uc007mmz.2	-1926	ENSMUSG00000020823	Sec14l1	SEC14-like 1 (S. cerevisiae)
1238	chr11	117265640	117266154	515	*	R26_Combined_peak_1238	39	.	1.88821	7.44027	3.97531	439	NA	NA	Promoter (<=1kb)	chr11	117266246	117362325	96080	+	53860	uc007mne.2	-92	ENSMUSG00000059248	2009-09-01	septin 9
1239	chr11	117825555	117825966	412	*	R26_Combined_peak_1239	70	.	2.32225	10.9567	7.07942	250	NA	NA	Promoter (<=1kb)	chr11	117825919	117837234	11316	+	71562	uc007moa.2	0	ENSMUSG00000017718	Afmid	arylformamidase
1240	chr11	117941640	117942129	490	*	R26_Combined_peak_1240	113	.	2.94037	15.6434	11.3599	363	NA	NA	Distal Intergenic	chr11	117966087	117969366	3280	-	12702	uc007moi.2	27237	ENSMUSG00000053113	Socs3	suppressor of cytokine signaling 3
1241	chr11	117963781	117964084	304	*	R26_Combined_peak_1241	76	.	2.16918	11.5883	7.64938	38	NA	NA	Distal Intergenic	chr11	117966087	117969366	3280	-	12702	uc007moi.2	5282	ENSMUSG00000053113	Socs3	suppressor of cytokine signaling 3
1242	chr11	118983162	118983478	317	*	R26_Combined_peak_1242	46	.	1.93998	8.24207	4.67034	105	NA	NA	Distal Intergenic	chr11	118988188	118992841	4654	+	238011	uc007mpr.1	-4710	ENSMUSG00000046697	Enpp7	ectonucleotide pyrophosphatase/phosphodiesterase 7
1243	chr11	118985644	118985955	312	*	R26_Combined_peak_1243	23	.	1.57992	5.5392	2.36319	135	NA	NA	Promoter (2-3kb)	chr11	118988188	118992841	4654	+	238011	uc007mpr.1	-2233	ENSMUSG00000046697	Enpp7	ectonucleotide pyrophosphatase/phosphodiesterase 7
1244	chr11	119004873	119005124	252	*	R26_Combined_peak_1244	23	.	1.8767	5.48062	2.31723	44	NA	NA	Distal Intergenic	chr11	118988188	118992841	4654	+	238011	uc007mpr.1	16685	ENSMUSG00000046697	Enpp7	ectonucleotide pyrophosphatase/phosphodiesterase 7
1245	chr11	119037078	119037612	535	*	R26_Combined_peak_1245	62	.	1.89158	10.066	6.28376	192	NA	NA	Distal Intergenic	chr11	119038436	119040913	2478	-	30951	uc007mpu.1	3301	ENSMUSG00000025578	Cbx8	chromobox 8
1246	chr11	119040387	119040864	478	*	R26_Combined_peak_1246	102	.	2.13521	14.445	10.2542	167	NA	NA	Promoter (<=1kb)	chr11	119038436	119040913	2478	-	30951	uc007mpu.1	49	ENSMUSG00000025578	Cbx8	chromobox 8
1247	chr11	119090161	119090567	407	*	R26_Combined_peak_1247	23	.	1.79983	5.49945	2.33419	276	NA	NA	Distal Intergenic	chr11	119077571	119086237	8667	-	12418	uc007mpw.2	-3924	ENSMUSG00000039989	Cbx4	chromobox 4
1248	chr11	119090940	119091292	353	*	R26_Combined_peak_1248	41	.	1.98055	7.64831	4.15763	316	NA	NA	Distal Intergenic	chr11	119077571	119086237	8667	-	12418	uc007mpw.2	-4703	ENSMUSG00000039989	Cbx4	chromobox 4
1249	chr11	119228714	119229001	288	*	R26_Combined_peak_1249	22	.	1.62064	5.3779	2.23157	4	NA	NA	Promoter (<=1kb)	chr11	119229028	119262900	33873	+	207607	uc007mqf.1	-27	ENSMUSG00000039963	Ccdc40	coiled-coil domain containing 40
1250	chr11	119300353	119300724	372	*	R26_Combined_peak_1250	16	.	1.55714	4.70186	1.67942	2	NA	NA	Promoter (<=1kb)	chr11	119288363	119300043	11681	-	192170	uc007mqj.1	-310	ENSMUSG00000025580	Eif4a3	eukaryotic translation initiation factor 4A3
1251	chr11	120149789	120150039	251	*	R26_Combined_peak_1251	22	.	1.87866	5.42554	2.27354	157	NA	NA	Promoter (1-2kb)	chr11	120103951	120151351	47401	-	72055	uc007mrv.2	1312	ENSMUSG00000061306	Slc38a10	solute carrier family 38, member 10
1252	chr11	120230431	120230697	267	*	R26_Combined_peak_1252	87	.	2.61739	12.7711	8.72567	116	NA	NA	Promoter (2-3kb)	chr11	120232947	120292297	59351	+	268515	uc007msd.2	-2250	ENSMUSG00000039741	Bahcc1	BAH domain and coiled-coil containing 1
1253	chr11	120316831	120317282	452	*	R26_Combined_peak_1253	36	.	1.94306	7.11823	3.69858	130	NA	NA	Distal Intergenic	chr11	120347350	120347413	64	-	102465564	uc033gbw.1	30131	NA	Mir6935	microRNA 6935
1254	chr11	120466471	120467186	716	*	R26_Combined_peak_1254	18	.	1.63981	4.87522	1.81606	711	NA	NA	Promoter (<=1kb)	chr11	120464326	120467481	3156	-	70317	uc007msv.2	295	ENSMUSG00000057594	Arl16	ADP-ribosylation factor-like 16
1255	chr11	120507537	120507804	268	*	R26_Combined_peak_1255	27	.	2.14397	6.02247	2.76763	223	NA	NA	Distal Intergenic	chr11	120491837	120501161	9325	+	27376	uc007mtb.2	15700	ENSMUSG00000025792	Slc25a10	solute carrier family 25 (mitochondrial carrier, dicarboxylate transporter), member 10
1256	chr11	120548739	120549212	474	*	R26_Combined_peak_1256	15	.	1.6323	4.56291	1.56348	468	NA	NA	Promoter (<=1kb)	chr11	120542888	120549727	6840	-	192173	uc007mtf.1	515	ENSMUSG00000061111	Fam195b	family with sequence similarity 195, member B
1257	chr11	120632410	120632890	481	*	R26_Combined_peak_1257	48	.	1.93372	8.46545	4.86748	346	NA	NA	Promoter (<=1kb)	chr11	120628351	120633547	5197	-	17134	uc007mtu.2	657	ENSMUSG00000051510	Mafg	v-maf musculoaponeurotic fibrosarcoma oncogene family, protein G (avian)
1258	chr11	120633983	120634387	405	*	R26_Combined_peak_1258	129	.	2.86495	17.3649	12.9593	222	NA	NA	Promoter (<=1kb)	chr11	120628351	120633547	5197	-	17134	uc007mtu.2	-436	ENSMUSG00000051510	Mafg	v-maf musculoaponeurotic fibrosarcoma oncogene family, protein G (avian)
1259	chr11	120784860	120785175	316	*	R26_Combined_peak_1259	18	.	1.63068	4.91338	1.84784	9	NA	NA	Promoter (<=1kb)	chr11	120784515	120789102	4588	+	209318	uc007muq.1	345	ENSMUSG00000025156	Gps1	G protein pathway suppressor 1
1260	chr11	120939030	120939726	697	*	R26_Combined_peak_1260	143	.	2.48147	18.8037	14.3074	572	NA	NA	Distal Intergenic	chr11	120826542	120932872	106331	-	71276	uc007muv.1	-6158	ENSMUSG00000048445	Ccdc57	coiled-coil domain containing 57
1261	chr11	120989950	120990372	423	*	R26_Combined_peak_1261	66	.	2.47599	10.5122	6.68156	120	NA	NA	Promoter (<=1kb)	chr11	120958465	120991333	32869	-	104318	uc007muz.1	961	ENSMUSG00000025162	Csnk1d	casein kinase 1, delta
1262	chr11	121259157	121259746	590	*	R26_Combined_peak_1262	34	.	1.85833	6.81835	3.43919	540	NA	NA	Promoter (<=1kb)	chr11	121259683	121309896	50214	+	68837	uc007mvs.1	0	ENSMUSG00000039275	Foxk2	forkhead box K2
1263	chr11	121685688	121686051	364	*	R26_Combined_peak_1263	94	.	2.7064	13.5793	9.45976	193	NA	NA	Distal Intergenic	chr11	121616208	121673151	56944	-	210004	uc007mwb.2	-12537	ENSMUSG00000046605	B3gntl1	UDP-GlcNAc:betaGal beta-1,3-N-acetylglucosaminyltransferase-like 1
1264	chr12	3308759	3309442	684	*	R26_Combined_peak_1264	59	.	2.19385	9.67307	5.93243	600	NA	NA	Promoter (<=1kb)	chr12	3247428	3309969	62542	-	19325	uc007mwl.2	527	ENSMUSG00000020671	Rab10	RAB10, member RAS oncogene family
1265	chr12	4220256	4221012	757	*	R26_Combined_peak_1265	63	.	1.63638	10.1799	6.38215	202	NA	NA	Intron (uc007mxn.1/52504, intron 4 of 6)	chr12	4234027	4240123	6097	+	69709	uc029rqo.1	-13015	ENSMUSG00000096199	Ptrhd1	peptidyl-tRNA hydrolase domain containing 1
1266	chr12	11265140	11265469	330	*	R26_Combined_peak_1266	43	.	2.40849	7.82907	4.31306	277	NA	NA	Promoter (<=1kb)	chr12	11240926	11265787	24862	-	209334	uc007nav.1	318	ENSMUSG00000051235	Gen1	Gen homolog 1, endonuclease (Drosophila)
1267	chr12	12580766	12581203	438	*	R26_Combined_peak_1267	59	.	2.47725	9.72569	5.97814	158	NA	NA	Distal Intergenic	chr12	12351522	12392475	40954	-	70858	uc029rqy.1	-188291	NA	4921511I17Rik	RIKEN cDNA 4921511I17 gene
1268	chr12	12788405	12788659	255	*	R26_Combined_peak_1268	31	.	1.89838	6.47051	3.14881	237	NA	NA	Distal Intergenic	chr12	12936093	12940616	4524	-	18109	uc007nbf.2	151957	ENSMUSG00000037169	Mycn	v-myc myelocytomatosis viral related oncogene, neuroblastoma derived (avian)
1269	chr12	12986844	12987157	314	*	R26_Combined_peak_1269	84	.	2.85702	12.466	8.44588	174	NA	NA	Distal Intergenic	chr12	12936093	12941836	5744	-	18109	uc007nbg.2	-45008	ENSMUSG00000037169	Mycn	v-myc myelocytomatosis viral related oncogene, neuroblastoma derived (avian)
1270	chr12	12993127	12993557	431	*	R26_Combined_peak_1270	15	.	1.88807	4.49602	1.50734	298	NA	NA	Distal Intergenic	chr12	12936093	12941836	5744	-	18109	uc007nbg.2	-51291	ENSMUSG00000037169	Mycn	v-myc myelocytomatosis viral related oncogene, neuroblastoma derived (avian)
1271	chr12	12993979	12994218	240	*	R26_Combined_peak_1271	42	.	2.40416	7.75553	4.24679	71	NA	NA	Distal Intergenic	chr12	12936093	12941836	5744	-	18109	uc007nbg.2	-52143	ENSMUSG00000037169	Mycn	v-myc myelocytomatosis viral related oncogene, neuroblastoma derived (avian)
1272	chr12	16589349	16592710	3362	*	R26_Combined_peak_1272	733	.	4.99542	79.867	73.3179	317	NA	NA	Promoter (<=1kb)	chr12	16535669	16589770	54102	-	14245	uc007nbs.2	0	ENSMUSG00000020593	Lpin1	lipin 1
1273	chr12	16894091	16894416	326	*	R26_Combined_peak_1273	27	.	1.74878	6.02945	2.77399	279	NA	NA	Promoter (<=1kb)	chr12	16894978	16958431	63454	+	19878	uc011ykm.1	-562	ENSMUSG00000020580	Rock2	Rho-associated coiled-coil containing protein kinase 2
1274	chr12	16895568	16895874	307	*	R26_Combined_peak_1274	36	.	2.28613	7.11738	3.6981	37	NA	NA	Promoter (<=1kb)	chr12	16894978	16958431	63454	+	19878	uc011ykm.1	590	ENSMUSG00000020580	Rock2	Rho-associated coiled-coil containing protein kinase 2
1275	chr12	17035918	17036346	429	*	R26_Combined_peak_1275	20	.	1.72225	5.20545	2.08734	10	NA	NA	Distal Intergenic	chr12	17004958	17011727	6770	-	73667	uc007ncm.2	-24191	ENSMUSG00000071398	2410004P03Rik	RIKEN cDNA 2410004P03 gene
1276	chr12	17037148	17037576	429	*	R26_Combined_peak_1276	43	.	1.90696	7.90387	4.37724	284	NA	NA	Distal Intergenic	chr12	17004958	17011727	6770	-	73667	uc007ncm.2	-25421	ENSMUSG00000071398	2410004P03Rik	RIKEN cDNA 2410004P03 gene
1277	chr12	17090291	17090808	518	*	R26_Combined_peak_1277	94	.	2.84973	13.6112	9.4894	109	NA	NA	Distal Intergenic	chr12	17004958	17011727	6770	-	73667	uc007ncm.2	-78564	ENSMUSG00000071398	2410004P03Rik	RIKEN cDNA 2410004P03 gene
1278	chr12	17142909	17143356	448	*	R26_Combined_peak_1278	14	.	1.84924	4.43217	1.45368	216	NA	NA	Distal Intergenic	chr12	17172100	17176888	4789	-	382571	uc007ncn.2	33532	ENSMUSG00000051726	Kcnf1	potassium voltage-gated channel, subfamily F, member 1
1279	chr12	17762239	17762703	465	*	R26_Combined_peak_1279	146	.	3.44451	19.2087	14.6901	271	NA	NA	Intron (uc007ncw.1/53602, intron 1 of 2)	chr12	17786147	17791926	5780	+	53602	uc007ncy.1	-23444	ENSMUSG00000071379	Hpcal1	hippocalcin-like 1
1280	chr12	18648745	18649394	650	*	R26_Combined_peak_1280	45	.	2.659	8.08262	4.53331	339	NA	NA	Distal Intergenic	chr12	18514510	18535254	20745	+	236366	uc007ndb.2	134235	ENSMUSG00000073197	5730507C01Rik	RIKEN cDNA 5730507C01 gene
1281	chr12	19192493	19193664	1172	*	R26_Combined_peak_1281	280	.	3.647	33.1213	28.029	633	NA	NA	Distal Intergenic	chr12	18514510	18535254	20745	+	236366	uc007ndb.2	677983	ENSMUSG00000073197	5730507C01Rik	RIKEN cDNA 5730507C01 gene
1282	chr12	19292189	19292680	492	*	R26_Combined_peak_1282	105	.	2.67772	14.7886	10.5695	403	NA	NA	Distal Intergenic	chr12	18514510	18535254	20745	+	236366	uc007ndb.2	777679	ENSMUSG00000073197	5730507C01Rik	RIKEN cDNA 5730507C01 gene
1283	chr12	19649130	19649483	354	*	R26_Combined_peak_1283	19	.	1.79435	5.0859	1.99359	349	NA	NA	Distal Intergenic	chr12	18514510	18535254	20745	+	236366	uc007ndb.2	1134620	ENSMUSG00000073197	5730507C01Rik	RIKEN cDNA 5730507C01 gene
1284	chr12	19754109	19754636	528	*	R26_Combined_peak_1284	34	.	2.5064	6.79073	3.41543	54	NA	NA	Distal Intergenic	chr12	20804392	20815779	11388	-	69513	uc007nde.2	1061143	ENSMUSG00000099759	1700030C10Rik	RIKEN cDNA 1700030C10 gene
1285	chr12	19866110	19866889	780	*	R26_Combined_peak_1285	44	.	2.71317	7.96785	4.43433	694	NA	NA	Distal Intergenic	chr12	20804392	20815779	11388	-	69513	uc007nde.2	948890	ENSMUSG00000099759	1700030C10Rik	RIKEN cDNA 1700030C10 gene
1286	chr12	20242797	20243110	314	*	R26_Combined_peak_1286	22	.	2.28052	5.3573	2.21437	25	NA	NA	Intron (uc029rrg.2/uc029rrg.2, intron 2 of 3)	chr12	20804392	20815779	11388	-	69513	uc007nde.2	572669	ENSMUSG00000099759	1700030C10Rik	RIKEN cDNA 1700030C10 gene
1287	chr12	20243485	20244700	1216	*	R26_Combined_peak_1287	65	.	2.89078	10.3212	6.50957	1099	NA	NA	Intron (uc029rrg.2/uc029rrg.2, intron 2 of 3)	chr12	20804392	20815779	11388	-	69513	uc007nde.2	571079	ENSMUSG00000099759	1700030C10Rik	RIKEN cDNA 1700030C10 gene
1288	chr12	21285823	21286159	337	*	R26_Combined_peak_1288	25	.	1.62033	5.78643	2.57331	191	NA	NA	Promoter (<=1kb)	chr12	21269806	21286111	16306	-	16413	uc007ndl.1	0	ENSMUSG00000062352	Itgb1bp1	integrin beta 1 binding protein 1
1289	chr12	21528380	21528904	525	*	R26_Combined_peak_1289	109	.	3.40751	15.2401	10.9853	392	NA	NA	Distal Intergenic	chr12	21390329	21417581	27253	-	22630	uc007ndx.1	-110799	ENSMUSG00000076432	Ywhaq	tyrosine 3-monooxygenase/tryptophan 5-monooxygenase activation protein, theta polypeptide
1290	chr12	22371370	22371634	265	*	R26_Combined_peak_1290	82	.	3.22715	12.2942	8.28718	100	NA	NA	Distal Intergenic	chr12	22953997	23010243	56247	-	69732	uc007nef.2	638609	ENSMUSG00000073164	2410018L13Rik	RIKEN cDNA 2410018L13 gene
1291	chr12	23781208	23781718	511	*	R26_Combined_peak_1291	36	.	2.59008	7.05584	3.64343	152	NA	NA	Distal Intergenic	chr12	24043202	24097269	54068	-	66808	uc007neh.1	315551	ENSMUSG00000073158	9030624G23Rik	RIKEN cDNA 9030624G23 gene
1292	chr12	24707448	24708041	594	*	R26_Combined_peak_1292	15	.	1.61732	4.55216	1.55423	592	NA	NA	Promoter (<=1kb)	chr12	24708254	24714146	5893	+	20135	uc007ner.2	-213	ENSMUSG00000020649	Rrm2	ribonucleotide reductase M2
1293	chr12	24762029	24762608	580	*	R26_Combined_peak_1293	175	.	3.83512	22.2193	17.5304	262	NA	NA	Exon (uc007nes.1/uc007nes.1, exon 1 of 2)	chr12	24708254	24714146	5893	+	20135	uc007ner.2	53775	ENSMUSG00000020649	Rrm2	ribonucleotide reductase M2
1294	chr12	25096577	25096864	288	*	R26_Combined_peak_1294	13	.	1.82307	4.36397	1.3996	9	NA	NA	Promoter (<=1kb)	chr12	25093799	25096092	2294	-	15902	uc007nfe.2	-485	ENSMUSG00000020644	Id2	inhibitor of DNA binding 2
1295	chr12	25109003	25109305	303	*	R26_Combined_peak_1295	91	.	2.90868	13.2161	9.12834	82	NA	NA	Distal Intergenic	chr12	25093799	25096092	2294	-	15902	uc007nfe.2	-12911	ENSMUSG00000020644	Id2	inhibitor of DNA binding 2
1296	chr12	25114684	25115328	645	*	R26_Combined_peak_1296	311	.	4.54992	36.2911	31.1084	260	NA	NA	Distal Intergenic	chr12	25129174	25132274	3101	+	432641	uc029rrm.1	-13846	NA	Gm17746	predicted gene, 17746
1297	chr12	25144587	25145282	696	*	R26_Combined_peak_1297	123	.	3.02111	16.708	12.3468	311	NA	NA	Distal Intergenic	chr12	25129174	25132274	3101	+	432641	uc029rrm.1	15413	NA	Gm17746	predicted gene, 17746
1298	chr12	29938722	29939065	344	*	R26_Combined_peak_1298	86	.	2.88429	12.6458	8.6104	100	NA	NA	Promoter (<=1kb)	chr12	29938036	29988994	50959	+	69675	uc007ngj.1	686	ENSMUSG00000020674	Pxdn	peroxidasin homolog (Drosophila)
1299	chr12	31271372	31271859	488	*	R26_Combined_peak_1299	32	.	2.47246	6.64038	3.29486	426	NA	NA	Intron (uc007nhd.1/16777, intron 3 of 32)	chr12	31276656	31288058	11403	+	16777	uc007nhf.1	-4797	ENSMUSG00000002900	Lamb1	laminin B1
1300	chr12	31375524	31375766	243	*	R26_Combined_peak_1300	21	.	2.06987	5.26558	2.13865	227	NA	NA	Distal Intergenic	chr12	31331562	31351471	19910	-	13382	uc007nhg.3	-24053	ENSMUSG00000020664	Dld	dihydrolipoamide dehydrogenase
1301	chr12	31949100	31949325	226	*	R26_Combined_peak_1301	54	.	2.55345	9.1639	5.48084	184	NA	NA	Promoter (1-2kb)	chr12	31926455	31950535	24081	-	73389	uc007nhu.2	1210	ENSMUSG00000002996	Hbp1	high mobility group box transcription factor 1
1302	chr12	32954580	32955010	431	*	R26_Combined_peak_1302	13	.	1.66368	4.29507	1.34856	0	NA	NA	Promoter (<=1kb)	chr12	32954186	32979502	25317	+	19027	uc007nii.2	394	ENSMUSG00000020570	Sypl	synaptophysin-like protein
1303	chr12	33157860	33158218	359	*	R26_Combined_peak_1303	41	.	1.96372	7.5977	4.11304	314	NA	NA	Intron (uc007nin.2/380753, intron 2 of 3)	chr12	33147686	33251157	103472	+	380753	uc007nin.2	10174	ENSMUSG00000020564	Atxn7l1	ataxin 7-like 1
1304	chr12	33181942	33182534	593	*	R26_Combined_peak_1304	113	.	3.13847	15.6527	11.3686	142	NA	NA	Intron (uc007nin.2/380753, intron 2 of 3)	chr12	33147686	33251157	103472	+	380753	uc007nin.2	34256	ENSMUSG00000020564	Atxn7l1	ataxin 7-like 1
1305	chr12	40222148	40222555	408	*	R26_Combined_peak_1305	27	.	1.67263	6.04736	2.78953	343	NA	NA	Promoter (<=1kb)	chr12	40222712	40222811	100	-	100316693	uc011ylq.1	256	NA	Mir1938	microRNA 1938
1306	chr12	44209664	44209921	258	*	R26_Combined_peak_1306	19	.	1.61697	5.03261	1.94768	255	NA	NA	Promoter (<=1kb)	chr12	44205897	44210068	4172	-	27362	uc007nlo.1	147	ENSMUSG00000014905	Dnajb9	DnaJ (Hsp40) homolog, subfamily B, member 9
1307	chr12	51828575	51828936	362	*	R26_Combined_peak_1307	22	.	1.72551	5.44894	2.29202	314	NA	NA	Promoter (<=1kb)	chr12	51743722	51829536	85815	-	207304	uc007nmz.2	600	ENSMUSG00000035247	Hectd1	HECT domain containing 1
1308	chr12	51829928	51830415	488	*	R26_Combined_peak_1308	17	.	1.60049	4.81192	1.76122	10	NA	NA	Promoter (<=1kb)	chr12	51743722	51829536	85815	-	207304	uc007nmz.2	-392	ENSMUSG00000035247	Hectd1	HECT domain containing 1
1309	chr12	51970813	51971068	256	*	R26_Combined_peak_1309	18	.	1.55382	4.87273	1.81422	253	NA	NA	Promoter (<=1kb)	chr12	51875873	51971321	95449	-	320487	uc007nnb.1	253	ENSMUSG00000035181	Heatr5a	HEAT repeat containing 5A
1310	chr12	52231839	52232321	483	*	R26_Combined_peak_1310	149	.	4.06964	19.4624	14.9262	187	NA	NA	Intron (uc007nnh.2/76826, intron 6 of 10)	chr12	52097746	52144780	47035	+	76826	uc007nng.2	134093	ENSMUSG00000035142	Nubpl	nucleotide binding protein-like
1311	chr12	52504630	52505196	567	*	R26_Combined_peak_1311	36	.	1.94828	7.07785	3.6637	50	NA	NA	Promoter (<=1kb)	chr12	52503972	52545639	41668	+	11855	uc007nnj.1	658	ENSMUSG00000035133	Arhgap5	Rho GTPase activating protein 5
1312	chr12	53984032	53984267	236	*	R26_Combined_peak_1312	56	.	2.84974	9.38596	5.67848	131	NA	NA	Intron (uc007nno.1/27386, intron 6 of 11)	chr12	54178981	54203874	24894	-	112407	uc007nns.2	219607	ENSMUSG00000035105	Egln3	egl-9 family hypoxia-inducible factor 3
1313	chr12	54655755	54656203	449	*	R26_Combined_peak_1313	54	.	2.36847	9.12056	5.44566	372	NA	NA	Promoter (<=1kb)	chr12	54645374	54656572	11199	-	104725	uc007nnt.1	369	ENSMUSG00000044408	Sptssa	serine palmitoyltransferase, small subunit A
1314	chr12	54696669	54697575	907	*	R26_Combined_peak_1314	395	.	5.86836	44.9453	39.5205	186	NA	NA	Promoter (<=1kb)	chr12	54673467	54695865	22399	-	66266	uc007nnu.1	-804	ENSMUSG00000054302	Eapp	E2F-associated phosphoprotein
1315	chr12	54710331	54710772	442	*	R26_Combined_peak_1315	160	.	2.72616	20.7009	16.0945	99	NA	NA	Distal Intergenic	chr12	54673467	54695865	22399	-	66266	uc007nnu.1	-14466	ENSMUSG00000054302	Eapp	E2F-associated phosphoprotein
1316	chr12	54714239	54714732	494	*	R26_Combined_peak_1316	98	.	2.01415	14.0214	9.86405	27	NA	NA	Distal Intergenic	chr12	54673467	54695865	22399	-	66266	uc007nnu.1	-18374	ENSMUSG00000054302	Eapp	E2F-associated phosphoprotein
1317	chr12	54718978	54719327	350	*	R26_Combined_peak_1317	145	.	2.56687	19.0499	14.539	244	NA	NA	Distal Intergenic	chr12	54673467	54695865	22399	-	66266	uc007nnu.1	-23113	ENSMUSG00000054302	Eapp	E2F-associated phosphoprotein
1318	chr12	54729628	54729936	309	*	R26_Combined_peak_1318	77	.	2.08469	11.6566	7.71184	95	NA	NA	Distal Intergenic	chr12	54673467	54695865	22399	-	66266	uc007nnu.1	-33763	ENSMUSG00000054302	Eapp	E2F-associated phosphoprotein
1319	chr12	54734125	54734644	520	*	R26_Combined_peak_1319	53	.	2.03971	9.04655	5.37965	506	NA	NA	Distal Intergenic	chr12	54746357	54765679	19323	-	72183	uc011yly.1	31035	ENSMUSG00000005656	Snx6	sorting nexin 6
1320	chr12	54738143	54738587	445	*	R26_Combined_peak_1320	199	.	2.95022	24.7956	19.9872	332	NA	NA	Distal Intergenic	chr12	54746357	54765679	19323	-	72183	uc011yly.1	27092	ENSMUSG00000005656	Snx6	sorting nexin 6
1321	chr12	54981588	54981883	296	*	R26_Combined_peak_1321	27	.	2.36087	5.99224	2.74196	239	NA	NA	Intron (uc007nnz.2/217578, intron 25 of 26)	chr12	54892989	54986336	93348	-	217578	uc007nnz.2	4453	ENSMUSG00000035021	Baz1a	bromodomain adjacent to zinc finger domain 1A
1322	chr12	54984938	54985320	383	*	R26_Combined_peak_1322	30	.	1.8714	6.40566	3.09168	78	NA	NA	Promoter (1-2kb)	chr12	54892989	54986336	93348	-	217578	uc007nnz.2	1016	ENSMUSG00000035021	Baz1a	bromodomain adjacent to zinc finger domain 1A
1323	chr12	55301962	55302482	521	*	R26_Combined_peak_1323	47	.	2.44362	8.34433	4.76249	438	NA	NA	Promoter (<=1kb)	chr12	55302637	55307589	4953	+	66132	uc007noo.2	-155	ENSMUSG00000021023	1110008L16Rik	RIKEN cDNA 1110008L16 gene
1324	chr12	55478836	55479091	256	*	R26_Combined_peak_1324	30	.	2.17311	6.31067	3.01735	191	NA	NA	Distal Intergenic	chr12	55489409	55492647	3239	-	18035	uc007nor.2	13556	ENSMUSG00000021025	Nfkbia	nuclear factor of kappa light polypeptide gene enhancer in B cells inhibitor, alpha
1325	chr12	58649728	58650170	443	*	R26_Combined_peak_1325	26	.	2.38134	5.9306	2.68991	22	NA	NA	Distal Intergenic	chr12	58958384	59012017	53634	-	20334	uc007npw.1	361847	ENSMUSG00000020986	Sec23a	SEC23A (S. cerevisiae)
1326	chr12	59013629	59014017	389	*	R26_Combined_peak_1326	57	.	2.59522	9.4136	5.70287	139	NA	NA	Promoter (<=1kb)	chr12	59013393	59027988	14596	+	66603	uc007npx.2	236	ENSMUSG00000060121	Gemin2	gem (nuclear organelle) associated protein 2
1327	chr12	59040356	59041080	725	*	R26_Combined_peak_1327	30	.	1.7574	6.37874	3.06846	11	NA	NA	Distal Intergenic	chr12	59043092	59061461	18370	-	78232	uc007npy.1	20381	ENSMUSG00000020993	Trappc6b	trafficking protein particle complex 6B
1328	chr12	59129633	59129920	288	*	R26_Combined_peak_1328	63	.	2.8733	10.1093	6.32275	86	NA	NA	Promoter (<=1kb)	chr12	59129746	59163019	33274	+	217615	uc007nqd.2	0	ENSMUSG00000021000	Ctage5	CTAGE family, member 5
1329	chr12	59130923	59131238	316	*	R26_Combined_peak_1329	61	.	1.95605	9.96956	6.19653	190	NA	NA	Promoter (<=1kb)	chr12	59131453	59146957	15505	+	217615	uc007nqh.1	-215	ENSMUSG00000021000	Ctage5	CTAGE family, member 5
1330	chr12	59132466	59132750	285	*	R26_Combined_peak_1330	23	.	2.22094	5.50569	2.33994	239	NA	NA	Promoter (1-2kb)	chr12	59131453	59146957	15505	+	217615	uc007nqh.1	1013	ENSMUSG00000021000	Ctage5	CTAGE family, member 5
1331	chr12	59275068	59275588	521	*	R26_Combined_peak_1331	58	.	2.9441	9.6316	5.89451	235	NA	NA	Distal Intergenic	chr12	59200655	59219483	18829	-	70611	uc007nqk.2	-55585	ENSMUSG00000035329	Fbxo33	F-box protein 33
1332	chr12	64964913	64965386	474	*	R26_Combined_peak_1332	116	.	3.28383	15.9195	11.6146	405	NA	NA	Promoter (<=1kb)	chr12	64942440	64965536	23097	-	66689	uc007nqp.1	150	ENSMUSG00000020948	Klhl28	kelch-like 28
1333	chr12	64965976	64966206	231	*	R26_Combined_peak_1333	33	.	1.65244	6.73943	3.38077	34	NA	NA	Promoter (<=1kb)	chr12	64965742	64982708	16967	+	328108	uc007nqr.2	234	ENSMUSG00000035614	Fam179b	family with sequence similarity 179, member B
1334	chr12	65073460	65073785	326	*	R26_Combined_peak_1334	23	.	1.72765	5.5401	2.3635	306	NA	NA	Promoter (<=1kb)	chr12	65062432	65073938	11507	-	30795	uc007nrb.1	153	ENSMUSG00000020949	Fkbp3	FK506 binding protein 3
1335	chr12	65114957	65115485	529	*	R26_Combined_peak_1335	285	.	5.4453	33.6518	28.5433	367	NA	NA	Intron (uc007nrf.1/104806, intron 16 of 22)	chr12	65148722	65152890	4169	-	217653	uc007nrh.1	37405	ENSMUSG00000047534	Mis18bp1	MIS18 binding protein 1
1336	chr12	68561589	68561836	248	*	R26_Combined_peak_1336	37	.	2.63145	7.23772	3.79823	189	NA	NA	Distal Intergenic	chr12	69157722	69159186	1465	-	20090	uc007nrp.2	597350	ENSMUSG00000034892	Rps29	ribosomal protein S29
1337	chr12	69196595	69196850	256	*	R26_Combined_peak_1337	17	.	1.69128	4.80488	1.75613	229	NA	NA	Promoter (<=1kb)	chr12	69197211	69199868	2658	+	414085	uc007nru.1	-361	ENSMUSG00000097061	9330151L19Rik	RIKEN cDNA 9330151L19 gene
1338	chr12	69363797	69364132	336	*	R26_Combined_peak_1338	16	.	2.19375	4.72938	1.6953	114	NA	NA	Distal Intergenic	chr12	69311543	69357176	45634	-	66244	uc007nse.2	-6621	ENSMUSG00000020982	Nemf	nuclear export mediator factor
1339	chr12	69524673	69524980	308	*	R26_Combined_peak_1339	93	.	2.92052	13.5021	9.38895	182	NA	NA	Distal Intergenic	chr12	69464787	69475550	10764	-	76062	uc007nsk.2	-49123	NA	5830428M24Rik	RIKEN cDNA 5830428M24 gene
1340	chr12	69543747	69544119	373	*	R26_Combined_peak_1340	49	.	2.50903	8.50594	4.90482	115	NA	NA	Distal Intergenic	chr12	69577628	69583028	5401	-	207965	uc007nsl.1	38909	ENSMUSG00000049882	Vcpkmt	valosin containing protein lysine (K) methyltransferase
1341	chr12	69680954	69681385	432	*	R26_Combined_peak_1341	20	.	1.76931	5.10207	2.00537	422	NA	NA	Promoter (<=1kb)	chr12	69583761	69681852	98092	-	20663	uc007nso.2	467	ENSMUSG00000034801	Sos2	son of sevenless homolog 2 (Drosophila)
1342	chr12	69813578	69813936	359	*	R26_Combined_peak_1342	65	.	2.57489	10.392	6.57508	221	NA	NA	Intron (uc029rtg.1/uc029rtg.1, intron 2 of 4)	chr12	69746848	69790707	43860	-	71091	uc007nst.1	-22871	ENSMUSG00000020990	Cdkl1	cyclin-dependent kinase-like 1 (CDC2-related kinase)
1343	chr12	69898258	69898576	319	*	R26_Combined_peak_1343	30	.	2.4282	6.33454	3.03589	127	NA	NA	Intron (uc029rtg.1/uc029rtg.1, intron 2 of 4)	chr12	69803757	69893163	89407	-	399510	uc007nsu.1	-5095	ENSMUSG00000034761	Map4k5	mitogen-activated protein kinase kinase kinase kinase 5
1344	chr12	70111437	70111788	352	*	R26_Combined_peak_1344	21	.	1.67805	5.22568	2.10434	342	NA	NA	Promoter (<=1kb)	chr12	70018740	70112035	93296	-	18080	uc007ntg.2	247	ENSMUSG00000021068	Nin	ninein
1345	chr12	70113524	70113867	344	*	R26_Combined_peak_1345	46	.	2.2448	8.23984	4.6683	200	NA	NA	Promoter (1-2kb)	chr12	70018740	70112035	93296	-	18080	uc007ntg.2	-1489	ENSMUSG00000021068	Nin	ninein
1346	chr12	70347943	70348266	324	*	R26_Combined_peak_1346	35	.	1.77817	6.97723	3.57695	24	NA	NA	Promoter (<=1kb)	chr12	70244535	70347614	103080	-	94090	uc007nto.3	-329	ENSMUSG00000021071	Trim9	tripartite motif-containing 9
1347	chr12	70370164	70370445	282	*	R26_Combined_peak_1347	21	.	1.96026	5.2994	2.1664	273	NA	NA	Intron (uc029rtg.1/uc029rtg.1, intron 4 of 4)	chr12	70244535	70347614	103080	-	94090	uc007nto.3	-22550	ENSMUSG00000021071	Trim9	tripartite motif-containing 9
1348	chr12	70371345	70372266	922	*	R26_Combined_peak_1348	170	.	3.84137	21.6782	17.0183	672	NA	NA	Intron (uc029rtg.1/uc029rtg.1, intron 4 of 4)	chr12	70244535	70347614	103080	-	94090	uc007nto.3	-23731	ENSMUSG00000021071	Trim9	tripartite motif-containing 9
1349	chr12	70824498	70825197	700	*	R26_Combined_peak_1349	57	.	2.24952	9.50517	5.78437	629	NA	NA	Promoter (<=1kb)	chr12	70825514	70902234	76721	+	319710	uc007ntv.1	-317	ENSMUSG00000048285	Frmd6	FERM domain containing 6
1350	chr12	70938076	70938325	250	*	R26_Combined_peak_1350	16	.	1.5601	4.73247	1.69783	37	NA	NA	Promoter (<=1kb)	chr12	70937857	70964717	26861	+	56444	uc007nty.2	219	ENSMUSG00000021076	Actr10	ARP10 actin-related protein 10
1351	chr12	70967737	70968036	300	*	R26_Combined_peak_1351	13	.	1.91261	4.34236	1.38749	296	NA	NA	Distal Intergenic	chr12	70974623	70994923	20301	+	19167	uc007ntz.2	-6587	ENSMUSG00000060073	Psma3	proteasome (prosome, macropain) subunit, alpha type 3
1352	chr12	70975485	70975743	259	*	R26_Combined_peak_1352	13	.	1.78582	4.25793	1.31725	15	NA	NA	Promoter (<=1kb)	chr12	70974623	70994923	20301	+	19167	uc007ntz.2	862	ENSMUSG00000060073	Psma3	proteasome (prosome, macropain) subunit, alpha type 3
1353	chr12	71010138	71010405	268	*	R26_Combined_peak_1353	13	.	1.88988	4.31896	1.36779	0	NA	NA	Exon (uc007nub.2/73204, exon 3 of 4)	chr12	70991615	71015823	24209	-	73204	uc007nub.2	5418	ENSMUSG00000085622	3110056K07Rik	RIKEN cDNA 3110056K07 gene
1354	chr12	71014765	71015190	426	*	R26_Combined_peak_1354	42	.	2.08098	7.7426	4.23624	372	NA	NA	Promoter (<=1kb)	chr12	70991615	71015823	24209	-	73204	uc007nub.2	633	ENSMUSG00000085622	3110056K07Rik	RIKEN cDNA 3110056K07 gene
1355	chr12	71016119	71016441	323	*	R26_Combined_peak_1355	58	.	1.84755	9.61823	5.88537	42	NA	NA	Promoter (<=1kb)	chr12	71015967	71067338	51372	+	238247	uc011ynm.1	152	ENSMUSG00000048118	Arid4a	AT rich interactive domain 4A (RBP1-like)
1356	chr12	71017006	71017402	397	*	R26_Combined_peak_1356	43	.	2.06588	7.84693	4.32866	175	NA	NA	Promoter (<=1kb)	chr12	71016708	71047360	30653	+	238247	uc007nue.1	298	ENSMUSG00000048118	Arid4a	AT rich interactive domain 4A (RBP1-like)
1357	chr12	71136198	71136629	432	*	R26_Combined_peak_1357	52	.	1.78247	8.95029	5.29322	324	NA	NA	Promoter (<=1kb)	chr12	71123172	71136675	13504	-	30056	uc007nuh.1	46	ENSMUSG00000021079	Timm9	translocase of inner mitochondrial membrane 9
1358	chr12	71137766	71137997	232	*	R26_Combined_peak_1358	30	.	2.44387	6.35493	3.04711	117	NA	NA	Promoter (<=1kb)	chr12	71136848	71243303	106456	+	76967	uc007nun.2	918	ENSMUSG00000034601	2700049A03Rik	RIKEN cDNA 2700049A03 gene
1359	chr12	71830442	71830736	295	*	R26_Combined_peak_1359	19	.	1.81995	5.0196	1.93632	289	NA	NA	Promoter (<=1kb)	chr12	71831068	71953519	122452	+	208846	uc007nuw.2	-332	ENSMUSG00000034574	Daam1	dishevelled associated activator of morphogenesis 1
1360	chr12	71831233	71831476	244	*	R26_Combined_peak_1360	47	.	1.88269	8.35496	4.77177	52	NA	NA	Promoter (<=1kb)	chr12	71831068	71953519	122452	+	208846	uc007nuw.2	165	ENSMUSG00000034574	Daam1	dishevelled associated activator of morphogenesis 1
1361	chr12	71832130	71832636	507	*	R26_Combined_peak_1361	55	.	2.44432	9.28572	5.5898	70	NA	NA	Promoter (1-2kb)	chr12	71831068	71953519	122452	+	208846	uc007nuw.2	1062	ENSMUSG00000034574	Daam1	dishevelled associated activator of morphogenesis 1
1362	chr12	72762007	72762290	284	*	R26_Combined_peak_1362	87	.	3.23753	12.8244	8.76712	131	NA	NA	Promoter (<=1kb)	chr12	72761211	72787395	26185	+	19042	uc007nvt.2	796	ENSMUSG00000021096	Ppm1a	protein phosphatase 1A, magnesium dependent, alpha isoform
1363	chr12	72762570	72762937	368	*	R26_Combined_peak_1363	56	.	2.84974	9.38596	5.67848	182	NA	NA	Promoter (1-2kb)	chr12	72761211	72787395	26185	+	19042	uc007nvt.2	1359	ENSMUSG00000021096	Ppm1a	protein phosphatase 1A, magnesium dependent, alpha isoform
1364	chr12	73584204	73584487	284	*	R26_Combined_peak_1364	50	.	2.38297	8.72773	5.09719	238	NA	NA	Promoter (<=1kb)	chr12	73585041	73778184	193144	+	18755	uc007nwn.1	-554	ENSMUSG00000021108	Prkch	protein kinase C, eta
1365	chr12	75818571	75819087	517	*	R26_Combined_peak_1365	23	.	1.73412	5.52584	2.35143	11	NA	NA	Promoter (<=1kb)	chr12	75818318	75891049	72732	+	319565	uc007nxm.1	253	ENSMUSG00000063450	Syne2	spectrin repeat containing, nuclear envelope 2
1366	chr12	76255536	76255802	267	*	R26_Combined_peak_1366	35	.	1.76534	6.95911	3.5611	33	NA	NA	Promoter (<=1kb)	chr12	76255232	76319820	64589	+	108156	uc007nxz.2	304	ENSMUSG00000021048	Mthfd1	methylenetetrahydrofolate dehydrogenase (NADP+ dependent), methenyltetrahydrofolate cyclohydrolase, formyltetrahydrofolate synthase
1367	chr12	76368327	76368698	372	*	R26_Combined_peak_1367	25	.	2.0507	5.72436	2.52082	275	NA	NA	Promoter (<=1kb)	chr12	76348944	76368999	20056	-	109929	uc007nyb.1	301	ENSMUSG00000056459	Zbtb25	zinc finger and BTB domain containing 25
1368	chr12	76371245	76371650	406	*	R26_Combined_peak_1368	25	.	1.90844	5.72616	2.52206	153	NA	NA	Promoter (<=1kb)	chr12	76370266	76388747	18482	+	268564	uc007nyd.2	979	ENSMUSG00000033454	Zbtb1	zinc finger and BTB domain containing 1
1369	chr12	76459644	76459882	239	*	R26_Combined_peak_1369	45	.	2.14124	8.09996	4.54936	83	NA	NA	Distal Intergenic	chr12	76444497	76448698	4202	+	100041694	uc011yoc.1	15147	NA	Gm10451	predicted gene 10451
1370	chr12	76480172	76480581	410	*	R26_Combined_peak_1370	226	.	4.30268	27.6099	22.6927	251	NA	NA	Distal Intergenic	chr12	76444497	76448698	4202	+	100041694	uc011yoc.1	35675	NA	Gm10451	predicted gene 10451
1371	chr12	76530844	76531213	370	*	R26_Combined_peak_1371	15	.	1.84935	4.54855	1.551	5	NA	NA	Promoter (1-2kb)	chr12	76533134	76533212	79	-	100628604	uc029rto.1	1999	ENSMUSG00000092738	Mir5135	microRNA 5135
1372	chr12	76531520	76532146	627	*	R26_Combined_peak_1372	82	.	2.82003	12.3032	8.29576	575	NA	NA	Promoter (1-2kb)	chr12	76533134	76533212	79	-	100628604	uc029rto.1	1066	ENSMUSG00000092738	Mir5135	microRNA 5135
1373	chr12	76532449	76532713	265	*	R26_Combined_peak_1373	29	.	2.16859	6.2851	2.99606	125	NA	NA	Promoter (<=1kb)	chr12	76533134	76533212	79	-	100628604	uc029rto.1	499	ENSMUSG00000092738	Mir5135	microRNA 5135
1374	chr12	76533068	76533367	300	*	R26_Combined_peak_1374	18	.	1.53129	4.91547	1.84981	197	NA	NA	Promoter (<=1kb)	chr12	76533134	76533212	79	-	100628604	uc029rto.1	0	ENSMUSG00000092738	Mir5135	microRNA 5135
1375	chr12	76534092	76534359	268	*	R26_Combined_peak_1375	58	.	2.00187	9.60272	5.87127	64	NA	NA	Promoter (<=1kb)	chr12	76533560	76568057	34498	+	263406	uc007nyi.2	532	ENSMUSG00000052609	Plekhg3	pleckstrin homology domain containing, family G (with RhoGef domain) member 3
1376	chr12	76534727	76534995	269	*	R26_Combined_peak_1376	40	.	2.30361	7.50099	4.02975	50	NA	NA	Promoter (1-2kb)	chr12	76533560	76568057	34498	+	263406	uc007nyi.2	1167	ENSMUSG00000052609	Plekhg3	pleckstrin homology domain containing, family G (with RhoGef domain) member 3
1377	chr12	76546610	76547048	439	*	R26_Combined_peak_1377	34	.	1.89331	6.86839	3.48225	50	NA	NA	Promoter (<=1kb)	chr12	76546972	76547925	954	-	100504549	uc007nyl.2	877	NA	AI463170	expressed sequence AI463170
1378	chr12	76548489	76548838	350	*	R26_Combined_peak_1378	27	.	1.97475	5.98843	2.73891	304	NA	NA	Promoter (<=1kb)	chr12	76546972	76547925	954	-	100504549	uc007nyl.2	-564	NA	AI463170	expressed sequence AI463170
1379	chr12	76640757	76641046	290	*	R26_Combined_peak_1379	142	.	3.45354	18.7589	14.2652	145	NA	NA	Intron (uc007nyo.1/20741, intron 34 of 35)	chr12	76580488	76710547	130060	-	20741	uc007nyo.1	69501	ENSMUSG00000021061	Sptb	spectrin beta, erythrocytic
1380	chr12	76710290	76710779	490	*	R26_Combined_peak_1380	31	.	1.74334	6.45689	3.13687	10	NA	NA	Promoter (<=1kb)	chr12	76580488	76710547	130060	-	20741	uc007nyo.1	0	ENSMUSG00000021061	Sptb	spectrin beta, erythrocytic
1381	chr12	76837628	76838548	921	*	R26_Combined_peak_1381	15	.	1.64737	4.56799	1.56734	4	NA	NA	Promoter (<=1kb)	chr12	76837467	76921412	83946	+	110606	uc007nyu.1	161	ENSMUSG00000033373	Fntb	farnesyltransferase, CAAX box, beta
1382	chr12	76839732	76840115	384	*	R26_Combined_peak_1382	17	.	2.01436	4.75761	1.71772	378	NA	NA	Promoter (2-3kb)	chr12	76837467	76921412	83946	+	110606	uc007nyu.1	2265	ENSMUSG00000033373	Fntb	farnesyltransferase, CAAX box, beta
1383	chr12	76895754	76896152	399	*	R26_Combined_peak_1383	323	.	4.31111	37.5765	32.358	154	NA	NA	Intron (uc007nyu.1/110606, intron 6 of 11)	chr12	76937269	76940090	2822	-	17187	uc007nyv.1	43938	ENSMUSG00000059436	Max	Max protein
1384	chr12	76901670	76901903	234	*	R26_Combined_peak_1384	52	.	2.51276	8.91932	5.2659	196	NA	NA	Intron (uc007nyu.1/110606, intron 7 of 11)	chr12	76937269	76940090	2822	-	17187	uc007nyv.1	38187	ENSMUSG00000059436	Max	Max protein
1385	chr12	76960860	76961156	297	*	R26_Combined_peak_1385	30	.	2.10797	6.30193	3.01017	110	NA	NA	Promoter (1-2kb)	chr12	76937269	76962248	24980	-	17187	uc007nyw.2	1092	ENSMUSG00000059436	Max	Max protein
1386	chr12	76961583	76961967	385	*	R26_Combined_peak_1386	60	.	1.86032	9.79538	6.04093	332	NA	NA	Promoter (<=1kb)	chr12	76937269	76962248	24980	-	17187	uc007nyw.2	281	ENSMUSG00000059436	Max	Max protein
1387	chr12	76962704	76963118	415	*	R26_Combined_peak_1387	95	.	2.60752	13.6383	9.51501	58	NA	NA	Promoter (<=1kb)	chr12	76937269	76962248	24980	-	17187	uc007nyw.2	-456	ENSMUSG00000059436	Max	Max protein
1388	chr12	77239709	77240052	344	*	R26_Combined_peak_1388	25	.	2.02689	5.79987	2.58365	27	NA	NA	Promoter (<=1kb)	chr12	77238739	77413693	174955	+	53618	uc007nza.2	970	ENSMUSG00000021065	Fut8	fucosyltransferase 8
1389	chr12	77972242	77972503	262	*	R26_Combined_peak_1389	125	.	3.81952	16.9403	12.5642	123	NA	NA	Distal Intergenic	chr12	78226655	78684769	458115	+	268566	uc007nzc.2	-254152	ENSMUSG00000047454	Gphn	gephyrin
1390	chr12	78749473	78749875	403	*	R26_Combined_peak_1390	58	.	2.32657	9.53508	5.81214	126	NA	NA	Promoter (<=1kb)	chr12	78748947	78840713	91767	+	56217	uc007nzi.2	526	ENSMUSG00000021112	Mpp5	membrane protein, palmitoylated 5 (MAGUK p55 subfamily member 5)
1391	chr12	78860587	78861255	669	*	R26_Combined_peak_1391	32	.	1.90834	6.6292	3.28578	613	NA	NA	Promoter (<=1kb)	chr12	78842982	78861638	18657	-	73834	uc007nzj.1	383	ENSMUSG00000021114	Atp6v1d	ATPase, H+ transporting, lysosomal V1 subunit D
1392	chr12	79171570	79171803	234	*	R26_Combined_peak_1392	21	.	2.0103	5.2758	2.14655	51	NA	NA	Promoter (<=1kb)	chr12	79156017	79172458	16442	-	53612	uc007nzx.2	655	ENSMUSG00000021124	Vti1b	vesicle transport through interaction with t-SNAREs 1B
1393	chr12	79172063	79172400	338	*	R26_Combined_peak_1393	43	.	1.81535	7.92235	4.39328	255	NA	NA	Promoter (<=1kb)	chr12	79156017	79172458	16442	-	53612	uc007nzx.2	58	ENSMUSG00000021124	Vti1b	vesicle transport through interaction with t-SNAREs 1B
1394	chr12	79191267	79191643	377	*	R26_Combined_peak_1394	30	.	1.968	6.34827	3.0468	16	NA	NA	Promoter (<=1kb)	chr12	79175551	79191819	16269	-	17252	uc007oaa.1	176	ENSMUSG00000066441	Rdh11	retinol dehydrogenase 11
1395	chr12	79297280	79297648	369	*	R26_Combined_peak_1395	38	.	2.15698	7.34622	3.89279	196	NA	NA	Promoter (<=1kb)	chr12	79297282	79814690	517409	+	19363	uc007oai.1	0	ENSMUSG00000059060	Rad51b	RAD51 homolog B
1396	chr12	80115946	80116799	854	*	R26_Combined_peak_1396	43	.	1.8664	7.84058	4.32391	59	NA	NA	Distal Intergenic	chr12	80107760	80113013	5254	-	12192	uc007oal.1	-2933	ENSMUSG00000021127	Zfp36l1	zinc finger protein 36, C3H type-like 1
1397	chr12	80270939	80271277	339	*	R26_Combined_peak_1397	56	.	2.43684	9.39122	5.68306	134	NA	NA	Distal Intergenic	chr12	80167542	80260371	92830	-	109711	uc007oap.2	-10568	ENSMUSG00000015143	Actn1	actinin, alpha 1
1398	chr12	80407797	80408138	342	*	R26_Combined_peak_1398	17	.	1.95587	4.7679	1.72574	11	NA	NA	Intron (uc007oar.2/320808, intron 8 of 8)	chr12	80391613	80391737	125	-	100217447	uc011yoh.1	-16060	NA	Scarna3b	small Cajal body-specific RNA 3B
1399	chr12	80431071	80431327	257	*	R26_Combined_peak_1399	38	.	2.358	7.34756	3.89332	232	NA	NA	Intron (uc007oar.2/320808, intron 8 of 8)	chr12	80335847	80436601	100755	-	320808	uc007oar.2	5274	ENSMUSG00000049106	Dcaf5	DDB1 and CUL4 associated factor 5
1400	chr12	80885352	80885578	227	*	R26_Combined_peak_1400	14	.	1.81505	4.43217	1.45368	224	NA	NA	Distal Intergenic	chr12	80923432	80924447	1016	-	67340	uc007obk.2	38869	ENSMUSG00000101912	1700052I22Rik	RIKEN cDNA 1700052I22 gene
1401	chr12	81532529	81532819	291	*	R26_Combined_peak_1401	62	.	2.496	10.0157	6.23844	149	NA	NA	Promoter (<=1kb)	chr12	81359026	81532907	173882	-	24071	uc007oca.1	88	ENSMUSG00000090935	Synj2bp	synaptojanin 2 binding protein
1402	chr12	81630477	81632414	1938	*	R26_Combined_peak_1402	40	.	1.74662	7.52687	4.05015	1155	NA	NA	Promoter (<=1kb)	chr12	81631369	81664941	33573	+	69480	uc007ocm.1	0	ENSMUSG00000042734	Ttc9	tetratricopeptide repeat domain 9
1403	chr12	81816656	81817133	478	*	R26_Combined_peak_1403	41	.	2.35345	7.65652	4.1648	382	NA	NA	Distal Intergenic	chr12	81714950	81781170	66221	-	338372	uc007oco.2	-35486	ENSMUSG00000042724	Map3k9	mitogen-activated protein kinase kinase kinase 9
1404	chr12	81860690	81861180	491	*	R26_Combined_peak_1404	81	.	2.14246	12.1275	8.13753	112	NA	NA	Promoter (<=1kb)	chr12	81860030	82000924	140895	+	54604	uc007ocq.1	660	ENSMUSG00000021140	Pcnx	pecanex homolog (Drosophila)
1405	chr12	82169744	82171387	1644	*	R26_Combined_peak_1405	50	.	2.09799	8.69618	5.07004	321	NA	NA	Promoter (<=1kb)	chr12	82170016	82451784	281769	+	217692	uc007ocw.2	0	ENSMUSG00000042700	Sipa1l1	signal-induced proliferation-associated 1 like 1
1406	chr12	82247548	82247990	443	*	R26_Combined_peak_1406	164	.	3.79402	21.1023	16.4726	285	NA	NA	Intron (uc007ocu.2/217692, intron 2 of 22)	chr12	82311349	82451784	140436	+	217692	uc011yoo.1	-63359	ENSMUSG00000042700	Sipa1l1	signal-induced proliferation-associated 1 like 1
1407	chr12	82318084	82319209	1126	*	R26_Combined_peak_1407	127	.	3.66231	17.1848	12.7899	581	NA	NA	Intron (uc007ocu.2/217692, intron 3 of 22)	chr12	82311349	82451784	140436	+	217692	uc011yoo.1	6735	ENSMUSG00000042700	Sipa1l1	signal-induced proliferation-associated 1 like 1
1408	chr12	83632846	83633414	569	*	R26_Combined_peak_1408	33	.	2.32654	6.74073	3.38153	20	NA	NA	Promoter (<=1kb)	chr12	83632234	83683123	50890	+	67039	uc007odm.2	612	ENSMUSG00000010608	Rbm25	RNA binding motif protein 25
1409	chr12	83920785	83921548	764	*	R26_Combined_peak_1409	20	.	1.73616	5.1785	2.0641	734	NA	NA	Promoter (<=1kb)	chr12	83794034	83921934	127901	-	18222	uc007odx.2	386	ENSMUSG00000021224	Numb	numb gene homolog (Drosophila)
1410	chr12	83922203	83922526	324	*	R26_Combined_peak_1410	54	.	2.23603	9.10099	5.42759	48	NA	NA	Promoter (<=1kb)	chr12	83794034	83921934	127901	-	18222	uc007odx.2	-269	ENSMUSG00000021224	Numb	numb gene homolog (Drosophila)
1411	chr12	84003678	84004113	436	*	R26_Combined_peak_1411	27	.	2.26175	5.98976	2.73999	81	NA	NA	Distal Intergenic	chr12	84009502	84017669	8168	+	26897	uc007oeb.1	-5389	ENSMUSG00000072949	Acot1	acyl-CoA thioesterase 1
1412	chr12	84057314	84057698	385	*	R26_Combined_peak_1412	93	.	2.73825	13.4626	9.35231	247	NA	NA	Intron (uc007oef.1/171281, intron 3 of 3)	chr12	84052151	84059564	7414	+	171281	uc007oef.1	5163	ENSMUSG00000021228	Acot3	acyl-CoA thioesterase 3
1413	chr12	84193696	84194019	324	*	R26_Combined_peak_1413	64	.	1.94159	10.2626	6.45732	106	NA	NA	Promoter (<=1kb)	chr12	84149174	84194015	44842	-	238317	uc011you.2	0	ENSMUSG00000042507	Elmsan1	ELM2 and Myb/SANT-like domain containing 1
1414	chr12	84219264	84219516	253	*	R26_Combined_peak_1414	17	.	1.82583	4.80572	1.75631	12	NA	NA	Promoter (<=1kb)	chr12	84149174	84218881	69708	-	238317	uc007oem.3	-383	ENSMUSG00000042507	Elmsan1	ELM2 and Myb/SANT-like domain containing 1
1415	chr12	84316635	84316914	280	*	R26_Combined_peak_1415	17	.	1.49679	4.82735	1.77526	270	NA	NA	Promoter (<=1kb)	chr12	84316859	84327687	10829	+	52708	uc007oeu.2	0	ENSMUSG00000042472	Zfp410	zinc finger protein 410
1416	chr12	84317251	84317507	257	*	R26_Combined_peak_1416	35	.	1.83807	6.97035	3.57133	68	NA	NA	Promoter (<=1kb)	chr12	84316859	84327687	10829	+	52708	uc007oeu.2	392	ENSMUSG00000042472	Zfp410	zinc finger protein 410
1417	chr12	84364268	84364672	405	*	R26_Combined_peak_1417	20	.	1.84888	5.13201	2.02391	102	NA	NA	Promoter (2-3kb)	chr12	84361968	84373796	11829	+	217707	uc007ofb.2	2300	ENSMUSG00000021235	Coq6	coenzyme Q6 homolog (yeast)
1418	chr12	85111227	85111759	533	*	R26_Combined_peak_1418	20	.	1.66602	5.17993	2.06546	13	NA	NA	Promoter (<=1kb)	chr12	85110833	85134091	23259	+	78920	uc007ogj.2	394	ENSMUSG00000004789	Dlst	dihydrolipoamide S-succinyltransferase (E2 component of 2-oxo-glutarate complex)
1419	chr12	85287419	85288423	1005	*	R26_Combined_peak_1419	167	.	3.43737	21.4135	16.77	825	NA	NA	Promoter (<=1kb)	chr12	85288591	85299358	10768	+	72350	uc007ogw.2	-168	ENSMUSG00000045064	Zc2hc1c	zinc finger, C2HC-type containing 1C
1420	chr12	85288651	85289356	706	*	R26_Combined_peak_1420	51	.	2.2629	8.77486	5.13809	88	NA	NA	Promoter (<=1kb)	chr12	85288591	85299358	10768	+	72350	uc007ogw.2	60	ENSMUSG00000045064	Zc2hc1c	zinc finger, C2HC-type containing 1C
1421	chr12	85410958	85411495	538	*	R26_Combined_peak_1421	131	.	3.88205	17.5598	13.1405	113	NA	NA	Distal Intergenic	chr12	85340614	85374717	34104	-	68581	uc007ogz.1	-36241	ENSMUSG00000021248	Tmed10	transmembrane emp24-like trafficking protein 10 (yeast)
1422	chr12	85473622	85474237	616	*	R26_Combined_peak_1422	117	.	2.57556	16.0512	11.7358	130	NA	NA	Promoter (<=1kb)	chr12	85473901	85477270	3370	+	14281	uc007oha.2	0	ENSMUSG00000021250	Fos	FBJ osteosarcoma oncogene
1423	chr12	85599650	85600361	712	*	R26_Combined_peak_1423	70	.	2.11908	10.9082	7.0363	73	NA	NA	Promoter (<=1kb)	chr12	85600018	85639878	39861	+	81703	uc029ruf.1	0	ENSMUSG00000034271	Jdp2	Jun dimerization protein 2
1424	chr12	85784885	85785218	334	*	R26_Combined_peak_1424	54	.	2.63404	9.11298	5.43867	209	NA	NA	Intron (uc007ohe.1/217721, intron 2 of 9)	chr12	85746539	85813585	67047	+	217721	uc007ohe.1	38346	ENSMUSG00000034258	Mfsd7c	major facilitator superfamily domain containing 7C
1425	chr12	85959910	85960766	857	*	R26_Combined_peak_1425	179	.	3.69629	22.6558	17.9458	241	NA	NA	Intron (uc007ohj.2/320244, intron 29 of 33)	chr12	85939326	86061893	122568	+	320244	uc007ohm.1	20584	ENSMUSG00000012609	Ttll5	tubulin tyrosine ligase-like family, member 5
1426	chr12	86463032	86463402	371	*	R26_Combined_peak_1426	89	.	2.85168	13.0282	8.95586	186	NA	NA	Intron (uc007oht.2/26380, intron 1 of 6)	chr12	86470117	86521628	51512	+	26380	uc007ohw.2	-6715	ENSMUSG00000021255	Esrrb	estrogen related receptor, beta
1427	chr12	86466585	86467144	560	*	R26_Combined_peak_1427	35	.	2.16605	6.90972	3.51684	78	NA	NA	Intron (uc007oht.2/26380, intron 1 of 6)	chr12	86470117	86521628	51512	+	26380	uc007ohw.2	-2973	ENSMUSG00000021255	Esrrb	estrogen related receptor, beta
1428	chr12	86471858	86472114	257	*	R26_Combined_peak_1428	46	.	2.27996	8.18377	4.6206	60	NA	NA	Promoter (1-2kb)	chr12	86470117	86521628	51512	+	26380	uc007ohw.2	1741	ENSMUSG00000021255	Esrrb	estrogen related receptor, beta
1429	chr12	86472949	86473799	851	*	R26_Combined_peak_1429	72	.	2.59203	11.195	7.29237	724	NA	NA	Intron (uc007oht.2/26380, intron 2 of 6)	chr12	86470117	86521628	51512	+	26380	uc007ohw.2	2832	ENSMUSG00000021255	Esrrb	estrogen related receptor, beta
1430	chr12	86825216	86825760	545	*	R26_Combined_peak_1430	37	.	2.3152	7.14522	3.72335	63	NA	NA	Distal Intergenic	chr12	86880703	86884814	4112	-	238330	uc007oia.2	59054	ENSMUSG00000034168	Irf2bpl	interferon regulatory factor 2 binding protein-like
1431	chr12	86893815	86894296	482	*	R26_Combined_peak_1431	55	.	2.79155	9.29607	5.59919	403	NA	NA	Distal Intergenic	chr12	86880703	86884814	4112	-	238330	uc007oia.2	-9001	ENSMUSG00000034168	Irf2bpl	interferon regulatory factor 2 binding protein-like
1432	chr12	86948690	86949119	430	*	R26_Combined_peak_1432	162	.	3.42673	20.8639	16.2488	211	NA	NA	Promoter (1-2kb)	chr12	86947343	86965366	18024	+	217732	uc007oic.4	1347	ENSMUSG00000034157	Cipc	CLOCK interacting protein, circadian
1433	chr12	87147257	87147544	288	*	R26_Combined_peak_1433	14	.	1.42842	4.48286	1.49592	51	NA	NA	Promoter (<=1kb)	chr12	87147165	87164723	17559	+	14874	uc007oil.1	92	ENSMUSG00000021033	Gstz1	glutathione transferase zeta 1 (maleylacetoacetate isomerase)
1434	chr12	87148068	87148349	282	*	R26_Combined_peak_1434	30	.	2.02198	6.30946	3.01639	23	NA	NA	Promoter (<=1kb)	chr12	87106866	87147902	41037	-	217734	uc007oij.1	-166	ENSMUSG00000034126	Pomt2	protein-O-mannosyltransferase 2
1435	chr12	87265744	87266266	523	*	R26_Combined_peak_1435	59	.	2.11848	9.71489	5.96973	389	NA	NA	Promoter (<=1kb)	chr12	87238875	87266286	27412	-	104799	uc007oiq.2	20	ENSMUSG00000021038	Vipas39	VPS33B interacting protein, apical-basolateral polarity regulator, spe-39 homolog
1436	chr12	87266911	87267387	477	*	R26_Combined_peak_1436	25	.	1.60977	5.72221	2.5191	44	NA	NA	Promoter (<=1kb)	chr12	87266728	87273952	7225	+	217737	uc007oit.1	183	ENSMUSG00000021037	Ahsa1	AHA1, activator of heat shock protein ATPase 1
1437	chr12	87442222	87442479	258	*	R26_Combined_peak_1437	37	.	2.63145	7.23772	3.79823	79	NA	NA	Promoter (1-2kb)	chr12	87428078	87443839	15762	-	211064	uc007oix.1	1360	ENSMUSG00000079036	Alkbh1	alkB, alkylation repair homolog 1 (E. coli)
1438	chr12	91588215	91588626	412	*	R26_Combined_peak_1438	43	.	2.21183	7.87379	4.35022	214	NA	NA	Promoter (1-2kb)	chr12	91555262	91589649	34388	-	83602	uc007okr.2	1023	ENSMUSG00000020962	Gtf2a1	general transcription factor II A, 1
1439	chr12	91590969	91591323	355	*	R26_Combined_peak_1439	43	.	2.42156	7.90452	4.37734	36	NA	NA	Promoter (<=1kb)	chr12	91555262	91590487	35226	-	83602	uc007oks.2	-482	ENSMUSG00000020962	Gtf2a1	general transcription factor II A, 1
1440	chr12	91683441	91685883	2443	*	R26_Combined_peak_1440	124	.	2.9776	16.7815	12.4161	359	NA	NA	Exon (uc007okv.1/uc007okv.1, exon 1 of 4)	chr12	91735054	91771170	36117	-	108800	uc007okw.1	85287	ENSMUSG00000020961	Ston2	stonin 2
1441	chr12	91736280	91736730	451	*	R26_Combined_peak_1441	34	.	1.81029	6.83471	3.45283	112	NA	NA	Intron (uc007okt.2/108800, intron 4 of 6)	chr12	91735054	91771170	36117	-	108800	uc007okw.1	34440	ENSMUSG00000020961	Ston2	stonin 2
1442	chr12	98283480	98283795	316	*	R26_Combined_peak_1442	39	.	2.29127	7.42602	3.96247	214	NA	NA	Distal Intergenic	chr12	98268635	98276722	8088	+	14744	uc007olg.2	14845	ENSMUSG00000021886	Gpr65	G-protein coupled receptor 65
1443	chr12	98316841	98319854	3014	*	R26_Combined_peak_1443	235	.	4.59454	28.5267	23.5766	1013	NA	NA	Distal Intergenic	chr12	98268635	98276722	8088	+	14744	uc007olg.2	48206	ENSMUSG00000021886	Gpr65	G-protein coupled receptor 65
1444	chr12	98628315	98628636	322	*	R26_Combined_peak_1444	25	.	1.90844	5.72616	2.52206	2	NA	NA	Promoter (<=1kb)	chr12	98628142	98638686	10545	+	104871	uc007oqz.2	173	ENSMUSG00000021007	Spata7	spermatogenesis associated 7
1445	chr12	98714745	98715130	386	*	R26_Combined_peak_1445	43	.	2.44322	7.87279	4.35022	38	NA	NA	5' UTR	chr12	98676741	98733834	57094	-	24000	uc011ypx.1	18704	ENSMUSG00000021009	Ptpn21	protein tyrosine phosphatase, non-receptor type 21
1446	chr12	98734468	98734759	292	*	R26_Combined_peak_1446	28	.	2.014	6.14826	2.87579	34	NA	NA	Promoter (<=1kb)	chr12	98676741	98734645	57905	-	24000	uc007ord.2	0	ENSMUSG00000021009	Ptpn21	protein tyrosine phosphatase, non-receptor type 21
1447	chr12	98737716	98738294	579	*	R26_Combined_peak_1447	20	.	1.80407	5.12503	2.01828	94	NA	NA	Promoter (<=1kb)	chr12	98676741	98737405	60665	-	24000	uc007ore.2	-311	ENSMUSG00000021009	Ptpn21	protein tyrosine phosphatase, non-receptor type 21
1448	chr12	99392200	99392660	461	*	R26_Combined_peak_1448	35	.	1.82877	6.93737	3.54231	191	NA	NA	Promoter (<=1kb)	chr12	99195094	99393072	197979	-	71375	uc007ors.1	412	ENSMUSG00000033713	Foxn3	forkhead box N3
1449	chr12	99883816	99884225	410	*	R26_Combined_peak_1449	23	.	1.92793	5.57299	2.39132	381	NA	NA	Promoter (<=1kb)	chr12	99884515	99887687	3173	+	104884	uc007ose.2	-290	ENSMUSG00000021177	Tdp1	tyrosyl-DNA phosphodiesterase 1
1450	chr12	99978700	99978982	283	*	R26_Combined_peak_1450	46	.	2.75651	8.16422	4.60453	95	NA	NA	Intron (uc007osi.2/217826, intron 2 of 2)	chr12	99964499	100062682	98184	+	217826	uc007osi.2	14201	ENSMUSG00000045404	Kcnk13	potassium channel, subfamily K, member 13
1451	chr12	100188025	100188334	310	*	R26_Combined_peak_1451	51	.	2.71953	8.74592	5.11267	197	NA	NA	Promoter (<=1kb)	chr12	100187968	100193538	5571	+	100038378	uc007osp.1	57	ENSMUSG00000072884	Gm10433	predicted gene 10433
1452	chr12	100200786	100201160	375	*	R26_Combined_peak_1452	93	.	2.52778	13.5023	9.38898	114	NA	NA	Promoter (1-2kb)	chr12	100199541	100209806	10266	+	12313	uc007osq.1	1245	ENSMUSG00000001175	Calm1	calmodulin 1
1453	chr12	100817317	100817854	538	*	R26_Combined_peak_1453	189	.	3.66339	23.758	18.995	343	NA	NA	Intron (uc007osw.1/217830, intron 1 of 12)	chr12	100786142	100872610	86469	+	217830	uc007osz.1	31175	ENSMUSG00000021185	9030617O03Rik	RIKEN cDNA 9030617O03 gene
1454	chr12	101957345	101958083	739	*	R26_Combined_peak_1454	22	.	1.7603	5.38052	2.23363	634	NA	NA	Promoter (<=1kb)	chr12	101918901	101958243	39343	-	110616	uc007otv.2	160	ENSMUSG00000021189	Atxn3	ataxin 3
1455	chr12	101975130	101975420	291	*	R26_Combined_peak_1455	13	.	1.61563	4.29024	1.3448	289	NA	NA	Promoter (<=1kb)	chr12	101975974	102005993	30020	+	51786	uc007otx.2	-554	ENSMUSG00000041781	Cpsf2	cleavage and polyadenylation specific factor 2
1456	chr12	102326625	102327345	721	*	R26_Combined_peak_1456	219	.	3.86332	26.7914	21.9035	426	NA	NA	3' UTR	chr12	102283641	102390854	107214	+	217835	uc007oud.2	42984	ENSMUSG00000044456	Rin3	Ras and Rab interactor 3
1457	chr12	102328258	102328535	278	*	R26_Combined_peak_1457	15	.	1.81721	4.49729	1.50812	276	NA	NA	Intron (uc007ouc.2/217835, intron 3 of 9)	chr12	102283641	102390854	107214	+	217835	uc007oud.2	44617	ENSMUSG00000044456	Rin3	Ras and Rab interactor 3
1458	chr12	102730384	102731245	862	*	R26_Combined_peak_1458	41	.	2.01442	7.63357	4.14429	22	NA	NA	Distal Intergenic	chr12	102739830	102743661	3832	-	64113	uc011yqo.2	12416	ENSMUSG00000096458	Moap1	modulator of apoptosis 1
1459	chr12	102735785	102736049	265	*	R26_Combined_peak_1459	51	.	2.50949	8.73601	5.10366	107	NA	NA	Distal Intergenic	chr12	102739830	102743661	3832	-	64113	uc011yqo.2	7612	ENSMUSG00000096458	Moap1	modulator of apoptosis 1
1460	chr12	102756712	102757054	343	*	R26_Combined_peak_1460	18	.	2.11125	4.88305	1.82229	251	NA	NA	Promoter (<=1kb)	chr12	102753275	102757810	4536	-	100233175	uc011yqr.1	756	ENSMUSG00000091931	AK010878	cDNA sequence AK010878
1461	chr12	102877280	102877522	243	*	R26_Combined_peak_1461	17	.	1.56919	4.82965	1.77724	238	NA	NA	Promoter (<=1kb)	chr12	102784648	102878406	93759	-	238386	uc007ouq.1	884	ENSMUSG00000041702	Btbd7	BTB (POZ) domain containing 7
1462	chr12	104788714	104789224	511	*	R26_Combined_peak_1462	53	.	2.39881	8.98282	5.32367	453	NA	NA	Intron (uc007oxl.1/94040, intron 8 of 13)	chr12	104687742	104751952	64211	-	192119	uc007oxi.1	-36762	ENSMUSG00000041415	Dicer1	dicer 1, ribonuclease type III
1463	chr12	104855466	104855694	229	*	R26_Combined_peak_1463	36	.	1.94306	7.11823	3.69858	191	NA	NA	Intron (uc007oxl.1/94040, intron 13 of 13)	chr12	104763114	104865076	101963	-	94040	uc007oxl.1	9382	ENSMUSG00000021097	Clmn	calmin
1464	chr12	104998978	104999287	310	*	R26_Combined_peak_1464	13	.	1.63349	4.31359	1.36395	309	NA	NA	Promoter (<=1kb)	chr12	104929933	104998677	68745	-	212073	uc007oxr.2	-301	ENSMUSG00000054150	Syne3	spectrin repeat containing, nuclear envelope family member 3
1465	chr12	105009131	105009770	640	*	R26_Combined_peak_1465	17	.	1.61708	4.84569	1.79129	639	NA	NA	Promoter (<=1kb)	chr12	104929933	105009809	79877	-	212073	uc007oxs.2	39	ENSMUSG00000054150	Syne3	spectrin repeat containing, nuclear envelope family member 3
1466	chr12	105031205	105031908	704	*	R26_Combined_peak_1466	20	.	1.6633	5.21905	2.09837	61	NA	NA	Promoter (<=1kb)	chr12	105031075	105031349	275	-	100306943	uc011yrk.2	0	ENSMUSG00000088789	Scarna13	small Cajal body-specific RNA 1
1467	chr12	105685828	105686145	318	*	R26_Combined_peak_1467	60	.	2.65921	9.79326	6.03897	203	NA	NA	Promoter (<=1kb)	chr12	105685352	105699151	13800	+	66787	uc007oyr.1	476	ENSMUSG00000044715	Gskip	GSK3B interacting protein
1468	chr12	107980495	107980871	377	*	R26_Combined_peak_1468	67	.	2.38493	10.6261	6.78343	174	NA	NA	Intron (uc007ozh.1/58208, intron 2 of 3)	chr12	107910403	108003414	93012	-	58208	uc007ozh.1	22543	ENSMUSG00000048251	Bcl11b	B cell leukemia/lymphoma 11B
1469	chr12	108275755	108276850	1096	*	R26_Combined_peak_1469	89	.	2.28876	13.0592	8.98431	566	NA	NA	Promoter (<=1kb)	chr12	108206345	108275417	69073	-	668158	uc011yrs.1	-338	ENSMUSG00000084883	Ccdc85c	coiled-coil domain containing 85C
1470	chr12	108373192	108373780	589	*	R26_Combined_peak_1470	125	.	3.04812	16.9233	12.5504	265	NA	NA	Promoter (2-3kb)	chr12	108371153	108508538	137386	+	68519	uc007ozp.2	2039	ENSMUSG00000058070	Eml1	echinoderm microtubule associated protein like 1
1471	chr12	108396249	108396535	287	*	R26_Combined_peak_1471	41	.	2.1169	7.67325	4.17964	91	NA	NA	Intron (uc007ozp.2/68519, intron 1 of 6)	chr12	108410633	108539564	128932	+	68519	uc007ozq.2	-14098	ENSMUSG00000058070	Eml1	echinoderm microtubule associated protein like 1
1472	chr12	109525794	109526053	260	*	R26_Combined_peak_1472	18	.	1.92458	4.89184	1.83004	257	NA	NA	Distal Intergenic	chr12	109540996	109545319	4324	+	17263	uc007pap.2	-14943	ENSMUSG00000021268	Meg3	maternally expressed 3
1473	chr12	109812997	109813307	311	*	R26_Combined_peak_1473	180	.	4.44482	22.7742	18.0578	171	NA	NA	Distal Intergenic	chr12	109747878	109747960	83	+	100499517	uc011yul.1	65119	ENSMUSG00000093351	Mir3072	microRNA 3072
1474	chr12	110485860	110486692	833	*	R26_Combined_peak_1474	84	.	2.30992	12.4205	8.40468	146	NA	NA	Promoter (<=1kb)	chr12	110485739	110571690	85952	+	26931	uc007pbk.1	121	ENSMUSG00000017843	Ppp2r5c	protein phosphatase 2, regulatory subunit B', gamma
1475	chr12	110687999	110688289	291	*	R26_Combined_peak_1475	38	.	1.96989	7.25127	3.81038	229	NA	NA	Distal Intergenic	chr12	110667689	110682619	14931	-	66323	uc007pbp.2	-5380	ENSMUSG00000056508	1700001K19Rik	RIKEN cDNA 1700001K19 gene
1476	chr12	110703175	110703673	499	*	R26_Combined_peak_1476	42	.	1.96086	7.77071	4.25998	274	NA	NA	Distal Intergenic	chr12	110691036	110696395	5360	-	15519	uc007pbr.1	-6780	ENSMUSG00000021270	Hsp90aa1	heat shock protein 90, alpha (cytosolic), class A member 1
1477	chr12	110844577	110845103	527	*	R26_Combined_peak_1477	28	.	1.99025	6.09381	2.83026	477	NA	NA	Distal Intergenic	chr12	110807798	110840939	33142	-	26448	uc007pbv.1	-3638	ENSMUSG00000056458	Mok	MOK protein kinase
1478	chr12	111166824	111167157	334	*	R26_Combined_peak_1478	19	.	1.92333	4.98178	1.90418	35	NA	NA	Promoter (<=1kb)	chr12	111166370	111267155	100786	+	22031	uc007pcl.2	454	ENSMUSG00000021277	Traf3	TNF receptor-associated factor 3
1479	chr12	111211257	111211510	254	*	R26_Combined_peak_1479	15	.	1.78932	4.56664	1.56658	252	NA	NA	Intron (uc007pcl.2/22031, intron 1 of 11)	chr12	111159850	111184491	24642	-	78062	uc056ysk.1	-26766	NA	4930595D18Rik	RIKEN cDNA 4930595D18 gene
1480	chr12	111522248	111522947	700	*	R26_Combined_peak_1480	49	.	2.54419	8.53671	4.93149	91	NA	NA	Distal Intergenic	chr12	111538101	111546753	8653	+	217869	uc007pdd.2	-15154	ENSMUSG00000021282	Eif5	eukaryotic translation initiation factor 5
1481	chr12	111966444	111966924	481	*	R26_Combined_peak_1481	17	.	1.7672	4.81158	1.76122	452	NA	NA	Promoter (<=1kb)	chr12	111961376	111966977	5602	-	70257	uc007pef.1	53	ENSMUSG00000021290	2010107E04Rik	RIKEN cDNA 2010107E04 gene
1482	chr12	112191752	112192073	322	*	R26_Combined_peak_1482	120	.	2.35476	16.4339	12.0937	138	NA	NA	Distal Intergenic	chr12	112146208	112181747	35540	+	668303	uc007pem.1	45544	ENSMUSG00000021294	Kif26a	kinesin family member 26A
1483	chr12	112589142	112589577	436	*	R26_Combined_peak_1483	17	.	1.66393	4.83744	1.7842	2	NA	NA	Promoter (<=1kb)	chr12	112588784	112615557	26774	+	70435	uc007pes.1	358	ENSMUSG00000037679	Inf2	inverted formin, FH2 and WH2 domain containing
1484	chr12	112721561	112721963	403	*	R26_Combined_peak_1484	34	.	1.77686	6.80838	3.43122	228	NA	NA	Promoter (<=1kb)	chr12	112722174	112746591	24418	+	217882	uc007pfb.1	-211	ENSMUSG00000072825	Cep170b	centrosomal protein 170B
1485	chr12	112830003	112830476	474	*	R26_Combined_peak_1485	14	.	1.76035	4.37751	1.40962	0	NA	NA	Promoter (<=1kb)	chr12	112820235	112829423	9189	-	71963	uc007pfj.1	-580	ENSMUSG00000047832	Cdca4	cell division cycle associated 4
1486	chr12	115203895	115204123	229	*	R26_Combined_peak_1486	16	.	2.19375	4.72938	1.6953	30	NA	NA	Intron (uc056yso.1/uc056yso.1, intron 857 of 954)	chr12	115695720	115695794	75	-	102465205	uc033ggj.1	491671	ENSMUSG00000098336	Mir6388	microRNA 6388
1487	chr12	116168403	116168837	435	*	R26_Combined_peak_1487	32	.	2.26749	6.5681	3.23119	58	NA	NA	Distal Intergenic	chr12	116207050	116213870	6821	-	217935	uc007phh.1	45033	ENSMUSG00000042050	Wdr60	WD repeat domain 60
1488	chr12	116405741	116406096	356	*	R26_Combined_peak_1488	13	.	1.60876	4.24349	1.3053	8	NA	NA	Promoter (<=1kb)	chr12	116405402	116463531	58130	+	76044	uc007pht.1	339	ENSMUSG00000042029	Ncapg2	non-SMC condensin II complex, subunit G2
1489	chr12	117736979	117737279	301	*	R26_Combined_peak_1489	26	.	2.38134	5.9306	2.68991	271	NA	NA	Intron (uc007pib.2/217944, intron 22 of 27)	chr12	117843861	117878706	34846	+	217946	uc007pid.1	-106582	ENSMUSG00000021175	Cdca7l	cell division cycle associated 7 like
1490	chr12	117751553	117751945	393	*	R26_Combined_peak_1490	54	.	2.78904	9.08916	5.41697	257	NA	NA	Intron (uc007pib.2/217944, intron 26 of 27)	chr12	117843861	117878706	34846	+	217946	uc007pid.1	-91916	ENSMUSG00000021175	Cdca7l	cell division cycle associated 7 like
1491	chr12	118239192	118239758	567	*	R26_Combined_peak_1491	207	.	4.69494	25.5426	20.7007	130	NA	NA	Intron (uc007pif.3/20688, intron 1 of 5)	chr12	117877982	118199043	321062	-	13411	uc007pie.1	-40149	ENSMUSG00000018581	Dnah11	dynein, axonemal, heavy chain 11
1492	chr12	118245234	118245586	353	*	R26_Combined_peak_1492	161	.	4.25723	20.7666	16.1557	164	NA	NA	Intron (uc007pif.3/20688, intron 1 of 5)	chr12	117877982	118199043	321062	-	13411	uc007pie.1	-46191	ENSMUSG00000018581	Dnah11	dynein, axonemal, heavy chain 11
1493	chr12	118302934	118303437	504	*	R26_Combined_peak_1493	33	.	2.12786	6.66559	3.31553	63	NA	NA	Promoter (1-2kb)	chr12	118231686	118301440	69755	-	20688	uc007pif.3	-1494	ENSMUSG00000025323	Sp4	trans-acting transcription factor 4
1494	chr12	118305272	118305707	436	*	R26_Combined_peak_1494	179	.	4.07746	22.6098	17.9027	262	NA	NA	Distal Intergenic	chr12	118231686	118301440	69755	-	20688	uc007pif.3	-3832	ENSMUSG00000025323	Sp4	trans-acting transcription factor 4
1495	chr12	119254747	119255009	263	*	R26_Combined_peak_1495	54	.	2.88157	9.13243	5.45278	133	NA	NA	Distal Intergenic	chr12	119162803	119238276	75474	-	320910	uc007pik.1	-16471	ENSMUSG00000025321	Itgb8	integrin beta 8
1496	chr12	119909564	119909854	291	*	R26_Combined_peak_1496	32	.	2.26568	6.55834	3.22266	168	NA	NA	Distal Intergenic	chr12	119945962	120021245	75284	+	217951	uc011yvw.2	-36108	ENSMUSG00000048004	Tmem196	transmembrane protein 196
1497	chr13	3530406	3531260	855	*	R26_Combined_peak_1497	82	.	3.25675	12.2697	8.26527	713	NA	NA	Distal Intergenic	chr13	3538075	3566261	28187	+	14569	uc007piu.1	-6815	ENSMUSG00000021218	Gdi2	guanosine diphosphate (GDP) dissociation inhibitor 2
1498	chr13	3538190	3539364	1175	*	R26_Combined_peak_1498	64	.	1.86089	10.2357	6.43289	318	NA	NA	Promoter (<=1kb)	chr13	3538075	3566261	28187	+	14569	uc007piu.1	115	ENSMUSG00000021218	Gdi2	guanosine diphosphate (GDP) dissociation inhibitor 2
1499	chr13	3634120	3634450	331	*	R26_Combined_peak_1499	28	.	1.75183	6.13343	2.86322	22	NA	NA	Promoter (<=1kb)	chr13	3634032	3651779	17748	+	142688	uc007piz.2	88	ENSMUSG00000033781	Asb13	ankyrin repeat and SOCS box-containing 13
1500	chr13	5769549	5769915	367	*	R26_Combined_peak_1500	78	.	3.12342	11.8302	7.86707	241	NA	NA	Distal Intergenic	chr13	5855509	5858092	2584	-	71867	uc007pjv.1	88177	ENSMUSG00000100625	1700016G22Rik	RIKEN cDNA 1700016G22 gene
1501	chr13	5803735	5804106	372	*	R26_Combined_peak_1501	87	.	3.31928	12.8244	8.76712	105	NA	NA	Distal Intergenic	chr13	5855509	5858092	2584	-	71867	uc007pjv.1	53986	ENSMUSG00000100625	1700016G22Rik	RIKEN cDNA 1700016G22 gene
1502	chr13	5837187	5837525	339	*	R26_Combined_peak_1502	25	.	2.02689	5.79987	2.58365	320	NA	NA	Distal Intergenic	chr13	5855509	5858092	2584	-	71867	uc007pjv.1	20567	ENSMUSG00000100625	1700016G22Rik	RIKEN cDNA 1700016G22 gene
1503	chr13	5844717	5845646	930	*	R26_Combined_peak_1503	34	.	1.92333	6.77125	3.40755	590	NA	NA	Distal Intergenic	chr13	5855509	5858092	2584	-	71867	uc007pjv.1	12446	ENSMUSG00000100625	1700016G22Rik	RIKEN cDNA 1700016G22 gene
1504	chr13	5860457	5861067	611	*	R26_Combined_peak_1504	261	.	3.8604	31.1376	26.1031	392	NA	NA	Promoter (<=1kb)	chr13	5861489	5870393	8905	+	23849	uc007pjw.1	-422	ENSMUSG00000000078	Klf6	Kruppel-like factor 6
1505	chr13	5861596	5861935	340	*	R26_Combined_peak_1505	37	.	2.16892	7.17812	3.75157	63	NA	NA	Promoter (<=1kb)	chr13	5861489	5870393	8905	+	23849	uc007pjw.1	107	ENSMUSG00000000078	Klf6	Kruppel-like factor 6
1506	chr13	5862941	5863417	477	*	R26_Combined_peak_1506	17	.	2.05582	4.74413	1.70657	15	NA	NA	Promoter (1-2kb)	chr13	5861489	5870393	8905	+	23849	uc007pjw.1	1452	ENSMUSG00000000078	Klf6	Kruppel-like factor 6
1507	chr13	6452156	6452979	824	*	R26_Combined_peak_1507	114	.	3.69446	15.7243	11.4334	622	NA	NA	Distal Intergenic	chr13	6548157	6580149	31993	+	69617	uc007pjx.1	-95178	ENSMUSG00000021193	Pitrm1	pitrilysin metallepetidase 1
1508	chr13	6659885	6660294	410	*	R26_Combined_peak_1508	17	.	1.83643	4.789	1.74271	33	NA	NA	Distal Intergenic	chr13	6579874	6648771	68898	-	56421	uc007pjz.2	-11114	ENSMUSG00000021196	Pfkp	phosphofructokinase, platelet
1509	chr13	8869865	8870271	407	*	R26_Combined_peak_1509	45	.	2.75244	8.14581	4.59145	349	NA	NA	Promoter (<=1kb)	chr13	8850479	8870735	20257	-	207615	uc007pkk.1	464	ENSMUSG00000021147	Wdr37	WD repeat domain 37
1510	chr13	8995672	8995922	251	*	R26_Combined_peak_1510	50	.	1.88137	8.69758	5.07101	156	NA	NA	Promoter (<=1kb)	chr13	8972478	8996012	23535	-	69237	uc007pkp.1	90	ENSMUSG00000021149	Gtpbp4	GTP binding protein 4
1511	chr13	9017185	9017581	397	*	R26_Combined_peak_1511	138	.	3.813	18.3588	13.8877	139	NA	NA	Distal Intergenic	chr13	8972478	8996012	23535	-	69237	uc007pkp.1	-21173	ENSMUSG00000021149	Gtpbp4	GTP binding protein 4
1512	chr13	9094899	9095319	421	*	R26_Combined_peak_1512	47	.	2.57587	8.36852	4.78302	55	NA	NA	Promoter (<=1kb)	chr13	9093905	9173090	79186	+	217980	uc007pkr.1	994	ENSMUSG00000033499	Larp4b	La ribonucleoprotein domain family, member 4B
1513	chr13	12257701	12258020	320	*	R26_Combined_peak_1513	85	.	2.46419	12.5307	8.50582	215	NA	NA	Promoter (<=1kb)	chr13	12186540	12258113	71574	-	238505	uc007plh.2	93	ENSMUSG00000021311	Mtr	5-methyltetrahydrofolate-homocysteine methyltransferase
1514	chr13	12802544	12802795	252	*	R26_Combined_peak_1514	16	.	2.19375	4.72938	1.6953	33	NA	NA	Promoter (2-3kb)	chr13	12790818	12800079	9262	-	18812	uc007plw.3	-2465	ENSMUSG00000056457	Prl2c3	prolactin family 2, subfamily c, member 3
1515	chr13	12815140	12815400	261	*	R26_Combined_peak_1515	29	.	2.40544	6.18749	2.90957	230	NA	NA	Distal Intergenic	chr13	12790818	12800079	9262	-	18812	uc007plw.3	-15061	ENSMUSG00000056457	Prl2c3	prolactin family 2, subfamily c, member 3
1516	chr13	13754457	13754684	228	*	R26_Combined_peak_1516	14	.	1.48683	4.45594	1.47265	227	NA	NA	Intron (uc007pmj.1/17101, intron 46 of 52)	chr13	13784059	13827895	43837	+	14706	uc056ysx.1	-29375	ENSMUSG00000021303	Gng4	guanine nucleotide binding protein (G protein), gamma 4
1517	chr13	14039950	14040550	601	*	R26_Combined_peak_1517	41	.	2.37918	7.61465	4.12791	45	NA	NA	Promoter (<=1kb)	chr13	13997951	14039638	41688	-	70430	uc007pmq.2	-312	ENSMUSG00000039233	Tbce	tubulin-specific chaperone E
1518	chr13	14063964	14064420	457	*	R26_Combined_peak_1518	43	.	2.02804	7.85985	4.33909	45	NA	NA	Promoter (<=1kb)	chr13	14063784	14165682	101899	+	94246	uc007pmy.2	180	ENSMUSG00000039219	Arid4b	AT rich interactive domain 4B (RBP1-like)
1519	chr13	14953704	14954017	314	*	R26_Combined_peak_1519	63	.	3.00663	10.1405	6.34764	158	NA	NA	Distal Intergenic	chr13	14630258	14638202	7945	+	105351	uc007pnn.2	323446	ENSMUSG00000039182	AW209491	expressed sequence AW209491
1520	chr13	18646831	18647069	239	*	R26_Combined_peak_1520	34	.	2.56893	6.79073	3.41543	175	NA	NA	Distal Intergenic	chr13	18717292	18866811	149520	+	218035	uc007pok.2	-70223	ENSMUSG00000041236	Vps41	vacuolar protein sorting 41 (yeast)
1521	chr13	20136617	20137102	486	*	R26_Combined_peak_1521	121	.	3.13419	16.5324	12.1833	231	NA	NA	Intron (uc007ppm.2/140580, intron 1 of 6)	chr13	20111512	20342888	231377	+	140580	uc007ppo.1	25105	ENSMUSG00000041112	Elmo1	engulfment and cell motility 1
1522	chr13	21715261	21716087	827	*	R26_Combined_peak_1522	115	.	1.95762	15.8952	11.5931	706	NA	NA	Promoter (<=1kb)	chr13	21715713	21716143	431	-	319185	uc007pra.2	56	ENSMUSG00000094338	Hist1h2bl	histone cluster 1, H2bl
1523	chr13	21716499	21717335	837	*	R26_Combined_peak_1523	131	.	2.04435	17.5423	13.1274	177	NA	NA	Promoter (<=1kb)	chr13	21716412	21716859	448	+	319191	uc007prb.2	87	ENSMUSG00000071516	Hist1h2ai	histone cluster 1, H2ai
1524	chr13	21717633	21718847	1215	*	R26_Combined_peak_1524	243	.	2.3421	29.2906	24.3155	202	NA	NA	Promoter (<=1kb)	chr13	21717628	21718115	488	+	319152	uc007prc.1	5	ENSMUSG00000101355	Hist1h3h	histone cluster 1, H3h
1525	chr13	21722115	21722924	810	*	R26_Combined_peak_1525	140	.	2.20156	18.5137	14.0342	162	NA	NA	Promoter (<=1kb)	chr13	21722044	21722526	483	+	319186	uc007prd.2	71	ENSMUSG00000096807	Hist1h2bm	histone cluster 1, H2bm
1526	chr13	21783000	21783343	344	*	R26_Combined_peak_1526	217	.	2.44688	26.6217	21.7389	176	NA	NA	Promoter (<=1kb)	chr13	21782915	21783397	483	-	319153	uc007prj.1	54	ENSMUSG00000101972	Hist1h3i	histone cluster 1, H3i
1527	chr13	21786165	21786512	348	*	R26_Combined_peak_1527	79	.	3.21	11.9703	7.99564	195	NA	NA	Promoter (<=1kb)	chr13	21786772	21787218	447	-	319170	uc007prk.2	706	ENSMUSG00000069309	Hist1h2an	histone cluster 1, H2an
1528	chr13	21786830	21787094	265	*	R26_Combined_peak_1528	50	.	1.78061	8.61596	5.00109	213	NA	NA	Promoter (<=1kb)	chr13	21786772	21787218	447	-	319170	uc007prk.2	124	ENSMUSG00000069309	Hist1h2an	histone cluster 1, H2an
1529	chr13	21808932	21810179	1248	*	R26_Combined_peak_1529	386	.	2.90732	44.0646	38.6658	977	NA	NA	Promoter (<=1kb)	chr13	21806412	21810199	3788	-	665622	uc007prn.2	20	ENSMUSG00000069303	Hist1h2br	histone cluster 1 H2br
1530	chr13	21810449	21811489	1041	*	R26_Combined_peak_1530	149	.	2.14764	19.4837	14.9459	267	NA	NA	Promoter (<=1kb)	chr13	21810367	21810918	552	+	665433	uc007prq.3	82	ENSMUSG00000094248	Hist1h2ao	histone cluster 1, H2ao
1531	chr13	21811723	21812570	848	*	R26_Combined_peak_1531	529	.	3.37378	58.7867	52.9984	278	NA	NA	Promoter (<=1kb)	chr13	21811746	21812150	405	+	100041230	uc007prr.2	0	ENSMUSG00000069306	Hist1h4m	histone cluster 1, H4m
1532	chr13	21831419	21833478	2060	*	R26_Combined_peak_1532	579	.	3.68017	63.8491	57.9312	520	NA	NA	Promoter (<=1kb)	chr13	21831793	21832158	366	-	319161	uc007prs.2	0	ENSMUSG00000069305	Hist1h4n	histone cluster 1, H4n
1533	chr13	21833767	21834883	1117	*	R26_Combined_peak_1533	229	.	2.28107	27.9137	22.9871	291	NA	NA	Promoter (<=1kb)	chr13	21833743	21837530	3788	+	665622	uc007prv.2	24	ENSMUSG00000069303	Hist1h2br	histone cluster 1 H2br
1534	chr13	22034626	22035477	852	*	R26_Combined_peak_1534	135	.	2.12432	17.9711	13.5265	671	NA	NA	Promoter (<=1kb)	chr13	22035122	22035643	522	-	319168	uc007psa.2	166	ENSMUSG00000069302	Hist1h2ah	histone cluster 1, H2ah
1535	chr13	22035853	22036921	1069	*	R26_Combined_peak_1535	357	.	3.01155	41.0954	35.7778	269	NA	NA	Promoter (<=1kb)	chr13	22035821	22036320	500	+	319184	uc007psb.2	32	ENSMUSG00000062727	Hist1h2bk	histone cluster 1, H2bk
1536	chr13	22040104	22041427	1324	*	R26_Combined_peak_1536	694	.	3.60579	75.7904	69.4503	939	NA	NA	Promoter (<=1kb)	chr13	22040960	22041362	403	-	319158	uc007psc.2	0	ENSMUSG00000060639	Hist1h4i	histone cluster 1, H4i
1537	chr13	22041812	22042957	1146	*	R26_Combined_peak_1537	234	.	2.59678	28.3554	23.413	823	NA	NA	Promoter (<=1kb)	chr13	22042478	22042949	472	-	319167	uc007psd.2	0	ENSMUSG00000069301	Hist1h2ag	histone cluster 1, H2ag
1538	chr13	22043194	22044300	1107	*	R26_Combined_peak_1538	370	.	3.08766	42.4193	37.069	203	NA	NA	Promoter (<=1kb)	chr13	22043230	22043658	429	+	319183	uc007pse.2	0	ENSMUSG00000069300	Hist1h2bj	histone cluster 1, H2bj
1539	chr13	23412607	23412887	281	*	R26_Combined_peak_1539	14	.	1.78741	4.39331	1.42321	270	NA	NA	Distal Intergenic	chr13	23418361	23423866	5506	-	30946	uc007pto.1	10979	ENSMUSG00000036376	Abt1	activator of basal transcription 1
1540	chr13	23531037	23531954	918	*	R26_Combined_peak_1540	155	.	2.16228	20.1576	15.5809	298	NA	NA	Promoter (<=1kb)	chr13	23531044	23531478	435	+	69386	uc007ptv.3	0	ENSMUSG00000060981	Hist1h4h	histone cluster 1, H4h
1541	chr13	23534524	23535016	493	*	R26_Combined_peak_1541	106	.	3.16602	14.9204	10.6912	157	NA	NA	Promoter (<=1kb)	chr13	23535418	23535909	492	+	97908	uc007ptx.1	-402	ENSMUSG00000099517	Hist1h3g	histone cluster 1, H3g
1542	chr13	23535446	23536641	1196	*	R26_Combined_peak_1542	315	.	2.75861	36.7581	31.564	202	NA	NA	Promoter (<=1kb)	chr13	23535418	23535909	492	+	97908	uc007ptx.1	28	ENSMUSG00000099517	Hist1h3g	histone cluster 1, H3g
1543	chr13	23542332	23543385	1054	*	R26_Combined_peak_1543	186	.	2.34545	23.3714	18.6277	798	NA	NA	Promoter (<=1kb)	chr13	23542923	23543444	522	-	319182	uc007pty.2	59	ENSMUSG00000064168	Hist1h2bh	histone cluster 1, H2bh
1544	chr13	23544433	23545508	1076	*	R26_Combined_peak_1544	468	.	3.09309	52.4427	46.8244	323	NA	NA	Promoter (<=1kb)	chr13	23544052	23544954	903	+	260423	uc007ptz.3	381	ENSMUSG00000100210	Hist1h3f	histone cluster 1, H3f
1545	chr13	23550620	23551823	1204	*	R26_Combined_peak_1545	687	.	4.50889	75.0723	68.757	826	NA	NA	Promoter (<=1kb)	chr13	23551286	23551643	358	-	319157	uc007pua.2	0	ENSMUSG00000069274	Hist1h4f	histone cluster 1, H4f
1546	chr13	23554946	23556584	1639	*	R26_Combined_peak_1546	724	.	4.2389	78.9353	72.4408	297	NA	NA	Promoter (<=1kb)	chr13	23555032	23555807	776	+	14957	uc007pub.3	0	ENSMUSG00000052565	Hist1h1d	histone cluster 1, H1d
1547	chr13	23561355	23562426	1072	*	R26_Combined_peak_1547	391	.	2.85637	44.5611	39.1494	790	NA	NA	Promoter (<=1kb)	chr13	23561896	23562365	470	-	319151	uc007puc.2	0	ENSMUSG00000069273	Hist1h3e	histone cluster 1, H3e
1548	chr13	23570248	23571103	856	*	R26_Combined_peak_1548	113	.	2.00305	15.5825	11.3038	608	NA	NA	Promoter (<=1kb)	chr13	23570663	23571220	558	-	319166	uc007pud.2	117	ENSMUSG00000069272	Hist1h2ae	histone cluster 1, H2ae
1549	chr13	23571386	23572579	1194	*	R26_Combined_peak_1549	346	.	2.69785	39.9547	34.6682	288	NA	NA	Promoter (<=1kb)	chr13	23571400	23571863	464	+	319181	uc007pue.3	0	ENSMUSG00000058385	Hist1h2bg	histone cluster 1, H2bg
1550	chr13	23573843	23574154	312	*	R26_Combined_peak_1550	81	.	1.86985	12.1611	8.16884	160	NA	NA	Promoter (<=1kb)	chr13	23573760	23574190	431	-	319180	uc007puf.2	36	ENSMUSG00000069268	Hist1h2bf	histone cluster 1, H2bf
1551	chr13	23574478	23575252	775	*	R26_Combined_peak_1551	287	.	2.8734	33.8837	28.768	240	NA	NA	Promoter (<=1kb)	chr13	23574381	23576266	1886	+	319165	uc007pug.2	97	ENSMUSG00000071478	Hist1h2ad	histone cluster 1, H2ad
1552	chr13	23575814	23576968	1155	*	R26_Combined_peak_1552	317	.	2.48628	36.9558	31.7554	237	NA	NA	Promoter (1-2kb)	chr13	23574381	23576266	1886	+	319165	uc007pug.2	1433	ENSMUSG00000071478	Hist1h2ad	histone cluster 1, H2ad
1553	chr13	23581488	23582547	1060	*	R26_Combined_peak_1553	752	.	4.27476	81.9495	75.278	283	NA	NA	Promoter (<=1kb)	chr13	23581602	23581969	368	+	319156	uc007puh.2	0	ENSMUSG00000061482	Hist1h4d	histone cluster 1, H4d
1554	chr13	23584978	23586008	1031	*	R26_Combined_peak_1554	275	.	2.75715	32.5876	27.5099	787	NA	NA	Promoter (<=1kb)	chr13	23585576	23585956	381	-	319179	uc033gkz.1	0	ENSMUSG00000047246	Hist1h2be	histone cluster 1, H2be
1555	chr13	23621228	23622570	1343	*	R26_Combined_peak_1555	489	.	3.74455	54.6137	48.93	1077	NA	NA	Promoter (<=1kb)	chr13	23621777	23622558	782	-	50709	uc007puj.3	0	ENSMUSG00000051627	Hist1h1e	histone cluster 1, H1e
1556	chr13	23682844	23683930	1087	*	R26_Combined_peak_1556	112	.	2.01831	15.5536	11.2763	798	NA	NA	Promoter (<=1kb)	chr13	23683473	23683959	487	-	319164	uc007puk.2	29	ENSMUSG00000069270	Hist1h2ac	histone cluster 1, H2ac
1557	chr13	23684245	23685446	1202	*	R26_Combined_peak_1557	163	.	2.10153	20.9979	16.3748	180	NA	NA	Promoter (<=1kb)	chr13	23684199	23684667	469	+	68024	uc033gla.2	46	ENSMUSG00000018102	Hist1h2bc	histone cluster 1, H2bc
1558	chr13	23697576	23698546	971	*	R26_Combined_peak_1558	445	.	3.30813	50.0944	44.5377	634	NA	NA	Promoter (<=1kb)	chr13	23698084	23698458	375	-	319155	uc007puo.2	0	ENSMUSG00000060678	Hist1h4c	histone cluster 1, H4c
1559	chr13	23738695	23740706	2012	*	R26_Combined_peak_1559	678	.	3.83691	74.0966	67.8245	330	NA	NA	Promoter (<=1kb)	chr13	23738807	23739531	725	+	50708	uc007puq.3	0	ENSMUSG00000036181	Hist1h1c	histone cluster 1, H1c
1560	chr13	23744233	23745547	1315	*	R26_Combined_peak_1560	509	.	3.28615	56.7202	50.9887	1054	NA	NA	Promoter (<=1kb)	chr13	23745042	23745521	480	-	319148	uc007pur.1	0	ENSMUSG00000069310	Hist1h3c	histone cluster 1, H3c
1561	chr13	23745823	23746112	290	*	R26_Combined_peak_1561	32	.	1.96963	6.55132	3.2172	272	NA	NA	Promoter (<=1kb)	chr13	23745042	23745521	480	-	319148	uc007pur.1	-302	ENSMUSG00000069310	Hist1h3c	histone cluster 1, H3c
1562	chr13	23746769	23747634	866	*	R26_Combined_peak_1562	461	.	3.61174	51.7014	46.1054	179	NA	NA	Promoter (<=1kb)	chr13	23746734	23747223	490	+	319178	uc007pus.2	35	ENSMUSG00000075031	Hist1h2bb	histone cluster 1, H2bb
1563	chr13	23751094	23753503	2410	*	R26_Combined_peak_1563	487	.	3.13758	54.4403	48.7619	1543	NA	NA	Promoter (<=1kb)	chr13	23752380	23752840	461	+	319150	uc007puu.2	0	ENSMUSG00000069267	Hist1h3b	histone cluster 1, H3b
1564	chr13	23756902	23757864	963	*	R26_Combined_peak_1564	610	.	4.22689	67.093	61.0785	370	NA	NA	Promoter (<=1kb)	chr13	23756937	23757386	450	+	326620	uc007puw.2	0	ENSMUSG00000069266	Hist1h4b	histone cluster 1, H4b
1565	chr13	23760060	23761250	1191	*	R26_Combined_peak_1565	379	.	2.92445	43.3115	37.9359	929	NA	NA	Promoter (<=1kb)	chr13	23760795	23761249	455	-	326619	uc007pux.2	0	ENSMUSG00000060093	Hist1h4a	histone cluster 1, H4a
1566	chr13	23761498	23762424	927	*	R26_Combined_peak_1566	470	.	3.0496	52.6563	47.0326	554	NA	NA	Promoter (<=1kb)	chr13	23761885	23762386	502	-	360198	uc007puy.2	0	ENSMUSG00000069265	Hist1h3a	histone cluster 1, H3a
1567	chr13	23763574	23764729	1156	*	R26_Combined_peak_1567	715	.	5.29827	77.9727	71.5433	342	NA	NA	Promoter (<=1kb)	chr13	23763668	23764412	745	+	80838	uc007puz.2	0	ENSMUSG00000049539	Hist1h1a	histone cluster 1, H1a
1568	chr13	24565298	24566439	1142	*	R26_Combined_peak_1568	72	.	2.92773	11.1401	7.24629	340	NA	NA	Distal Intergenic	chr13	24582189	24733806	151618	+	193385	uc033glb.1	-15750	ENSMUSG00000036006	Fam65b	family with sequence similarity 65, member B
1569	chr13	24770542	24771674	1133	*	R26_Combined_peak_1569	208	.	4.41629	25.6779	20.8318	843	NA	NA	Distal Intergenic	chr13	24751845	24761937	10093	-	57441	uc007pwh.1	-8605	ENSMUSG00000006715	Gmnn	geminin
1570	chr13	24800869	24801135	267	*	R26_Combined_peak_1570	64	.	2.32559	10.2785	6.47164	200	NA	NA	Promoter (<=1kb)	chr13	24801657	24812899	11243	+	79555	uc007pwi.1	-522	ENSMUSG00000019132	BC005537	cDNA sequence BC005537
1571	chr13	24802181	24802615	435	*	R26_Combined_peak_1571	20	.	2.01774	5.10066	2.00481	81	NA	NA	Promoter (<=1kb)	chr13	24801657	24812899	11243	+	79555	uc007pwi.1	524	ENSMUSG00000019132	BC005537	cDNA sequence BC005537
1572	chr13	24860813	24861217	405	*	R26_Combined_peak_1572	63	.	2.51418	10.142	6.34854	295	NA	NA	Intron (uc007pwn.1/210108, intron 4 of 20)	chr13	24845131	24901270	56140	+	210108	uc007pwn.1	15682	ENSMUSG00000006711	D130043K22Rik	RIKEN cDNA D130043K22 gene
1573	chr13	24861487	24861756	270	*	R26_Combined_peak_1573	13	.	1.93798	4.27407	1.33117	2	NA	NA	Intron (uc007pwn.1/210108, intron 4 of 20)	chr13	24845131	24901270	56140	+	210108	uc007pwn.1	16356	ENSMUSG00000006711	D130043K22Rik	RIKEN cDNA D130043K22 gene
1574	chr13	28782000	28782521	522	*	R26_Combined_peak_1574	526	.	6.88274	58.4762	52.6977	223	NA	NA	Intron (uc007pyi.2/72518, intron 7 of 8)	chr13	28710781	28710873	93	-	102466635	uc033gld.1	-71127	ENSMUSG00000099158	Mir6368	microRNA 6368
1575	chr13	28886581	28886977	397	*	R26_Combined_peak_1575	45	.	2.75244	8.14581	4.59145	51	NA	NA	Promoter (1-2kb)	chr13	28460034	28885422	425389	-	72518	uc007pyi.2	-1159	NA	2610307P16Rik	RIKEN cDNA 2610307P16 gene
1576	chr13	29983884	29984148	265	*	R26_Combined_peak_1576	60	.	2.72007	9.77861	6.02506	164	NA	NA	Promoter (<=1kb)	chr13	29906575	29984391	77817	-	13557	uc007pys.2	243	ENSMUSG00000016477	E2f3	E2F transcription factor 3
1577	chr13	34103196	34103975	780	*	R26_Combined_peak_1577	62	.	2.10582	10.0543	6.27311	165	NA	NA	Intron (uc029rzv.1/432745, intron 3 of 4)	chr13	34084155	34113272	29118	-	432745	uc029rzv.1	9297	NA	4930447K03Rik	RIKEN cDNA 4930447K03 gene
1578	chr13	34484650	34484891	242	*	R26_Combined_peak_1578	34	.	2.56893	6.79073	3.41543	144	NA	NA	Distal Intergenic	chr13	34179158	34345182	166025	-	73102	uc007qbh.1	-139468	ENSMUSG00000038267	Slc22a23	solute carrier family 22, member 23
1579	chr13	35066133	35066613	481	*	R26_Combined_peak_1579	41	.	2.69398	7.69563	4.19461	413	NA	NA	Distal Intergenic	chr13	34977748	34994144	16397	-	23986	uc007qbx.3	-71989	ENSMUSG00000021417	Eci2	enoyl-Coenzyme A delta isomerase 2
1580	chr13	35445405	35445717	313	*	R26_Combined_peak_1580	34	.	2.56893	6.79073	3.41543	114	NA	NA	Distal Intergenic	chr13	35659862	35874064	214203	+	12593	uc007qce.2	-214145	ENSMUSG00000059288	Cdyl	chromodomain protein, Y chromosome-like
1581	chr13	35740277	35740689	413	*	R26_Combined_peak_1581	49	.	2.08953	8.50632	4.90509	266	NA	NA	Promoter (<=1kb)	chr13	35741402	35874064	132663	+	12593	uc007qcg.2	-713	ENSMUSG00000059288	Cdyl	chromodomain protein, Y chromosome-like
1582	chr13	35742011	35742292	282	*	R26_Combined_peak_1582	28	.	1.95273	6.12468	2.85668	96	NA	NA	Promoter (<=1kb)	chr13	35741402	35874064	132663	+	12593	uc007qcg.2	609	ENSMUSG00000059288	Cdyl	chromodomain protein, Y chromosome-like
1583	chr13	35852743	35853108	366	*	R26_Combined_peak_1583	38	.	2.44225	7.34204	3.88993	129	NA	NA	Intron (uc007qce.2/12593, intron 5 of 9)	chr13	35895104	35906347	11244	-	208366	uc011yyj.1	53239	ENSMUSG00000021418	Rpp40	ribonuclease P 40 subunit
1584	chr13	37825245	37825819	575	*	R26_Combined_peak_1584	20	.	1.72225	5.20545	2.08734	571	NA	NA	Promoter (<=1kb)	chr13	37826038	37935534	109497	+	68750	uc007qcw.2	-219	ENSMUSG00000039087	Rreb1	ras responsive element binding protein 1
1585	chr13	37827601	37827909	309	*	R26_Combined_peak_1585	110	.	2.61353	15.3336	11.073	130	NA	NA	Promoter (<=1kb)	chr13	37827393	37935534	108142	+	68750	uc007qcz.1	208	ENSMUSG00000039087	Rreb1	ras responsive element binding protein 1
1586	chr13	38036814	38037151	338	*	R26_Combined_peak_1586	46	.	1.86492	8.2418	4.67012	285	NA	NA	Promoter (<=1kb)	chr13	38006052	38036937	30886	-	71213	uc007qde.2	0	ENSMUSG00000044566	Cage1	cancer antigen 1
1587	chr13	38527681	38527926	246	*	R26_Combined_peak_1587	24	.	1.74553	5.62788	2.43857	212	NA	NA	Promoter (<=1kb)	chr13	38500271	38527914	27644	-	105245	uc007qdr.2	0	ENSMUSG00000038991	Txndc5	thioredoxin domain containing 5
1588	chr13	40859539	40860299	761	*	R26_Combined_peak_1588	128	.	3.82101	17.2393	12.8407	399	NA	NA	Promoter (<=1kb)	chr13	40859768	40960892	101125	+	14538	uc007qel.2	0	ENSMUSG00000021360	Gcnt2	glucosaminyl (N-acetyl) transferase 2, I-branching enzyme
1589	chr13	40868591	40868869	279	*	R26_Combined_peak_1589	28	.	2.3585	6.13056	2.86132	89	NA	NA	Intron (uc007qel.2/14538, intron 1 of 2)	chr13	40859768	40960892	101125	+	14538	uc007qel.2	8823	ENSMUSG00000021360	Gcnt2	glucosaminyl (N-acetyl) transferase 2, I-branching enzyme
1590	chr13	40887330	40887830	501	*	R26_Combined_peak_1590	21	.	1.93633	5.23722	2.11415	74	NA	NA	Promoter (<=1kb)	chr13	40886758	40960892	74135	+	14538	uc007qem.2	572	ENSMUSG00000021360	Gcnt2	glucosaminyl (N-acetyl) transferase 2, I-branching enzyme
1591	chr13	40903091	40903349	259	*	R26_Combined_peak_1591	45	.	2.39542	8.05556	4.51052	155	NA	NA	Intron (uc007qel.2/14538, intron 1 of 2)	chr13	40917634	40953789	36156	+	14538	uc007qen.1	-14285	ENSMUSG00000021360	Gcnt2	glucosaminyl (N-acetyl) transferase 2, I-branching enzyme
1592	chr13	40916086	40916423	338	*	R26_Combined_peak_1592	61	.	2.77366	9.88776	6.12354	122	NA	NA	Promoter (1-2kb)	chr13	40917634	40953789	36156	+	14538	uc007qen.1	-1211	ENSMUSG00000021360	Gcnt2	glucosaminyl (N-acetyl) transferase 2, I-branching enzyme
1593	chr13	40916655	40917040	386	*	R26_Combined_peak_1593	50	.	2.51687	8.61528	5.00051	164	NA	NA	Promoter (<=1kb)	chr13	40917634	40953789	36156	+	14538	uc007qen.1	-594	ENSMUSG00000021360	Gcnt2	glucosaminyl (N-acetyl) transferase 2, I-branching enzyme
1594	chr13	40917712	40918110	399	*	R26_Combined_peak_1594	48	.	1.9712	8.46158	4.86472	49	NA	NA	Promoter (<=1kb)	chr13	40917634	40953789	36156	+	14538	uc007qen.1	78	ENSMUSG00000021360	Gcnt2	glucosaminyl (N-acetyl) transferase 2, I-branching enzyme
1595	chr13	40919742	40920226	485	*	R26_Combined_peak_1595	43	.	2.42156	7.90452	4.37734	304	NA	NA	Promoter (2-3kb)	chr13	40917634	40953789	36156	+	14538	uc007qen.1	2108	ENSMUSG00000021360	Gcnt2	glucosaminyl (N-acetyl) transferase 2, I-branching enzyme
1596	chr13	41000335	41000675	341	*	R26_Combined_peak_1596	39	.	1.93834	7.46464	3.99718	118	NA	NA	Promoter (<=1kb)	chr13	41001010	41008604	7595	+	68083	uc007qeq.2	-335	ENSMUSG00000038683	Pak1ip1	PAK1 interacting protein 1
1597	chr13	41662216	41662565	350	*	R26_Combined_peak_1597	32	.	2.3786	6.56198	3.22589	238	NA	NA	Distal Intergenic	chr13	41650762	41656777	6016	+	328231	uc011yys.1	11454	ENSMUSG00000054258	Gm5082	predicted gene 5082
1598	chr13	42051193	42051608	416	*	R26_Combined_peak_1598	112	.	3.5065	15.5389	11.2621	245	NA	NA	Promoter (<=1kb)	chr13	42052021	42185026	133006	+	110521	uc007qfk.1	-413	ENSMUSG00000021366	Hivep1	human immunodeficiency virus type I enhancer binding protein 1
1599	chr13	42328678	42329522	845	*	R26_Combined_peak_1599	28	.	2.11887	6.13022	2.86127	61	NA	NA	Distal Intergenic	chr13	42301270	42307989	6720	+	13614	uc007qfl.2	27408	ENSMUSG00000021367	Edn1	endothelin 1
1600	chr13	43399511	43399791	281	*	R26_Combined_peak_1600	30	.	2.34827	6.41418	3.0995	257	NA	NA	Promoter (1-2kb)	chr13	43398376	43401635	3260	+	70078	uc007qgb.1	1135	ENSMUSG00000063200	Nol7	nucleolar protein 7
1601	chr13	43873461	43873864	404	*	R26_Combined_peak_1601	37	.	2.63145	7.23772	3.79823	80	NA	NA	Distal Intergenic	chr13	43785185	43803133	17949	+	12522	uc007qgj.2	88276	ENSMUSG00000015396	Cd83	CD83 antigen
1602	chr13	44085841	44086070	230	*	R26_Combined_peak_1602	27	.	1.87418	6.00217	2.7502	70	NA	NA	Distal Intergenic	chr13	44121167	44125179	4013	+	328235	uc007qgn.2	-35097	ENSMUSG00000089815	Gm5083	predicted gene 5083
1603	chr13	44210137	44210375	239	*	R26_Combined_peak_1603	127	.	2.8444	17.1741	12.7796	112	NA	NA	Intron (uc007qgo.1/100503592, intron 2 of 2)	chr13	44188549	44216487	27939	-	100503592	uc007qgo.1	6112	NA	A330076C08Rik	RIKEN cDNA A330076C08 gene
1604	chr13	44409689	44409993	305	*	R26_Combined_peak_1604	46	.	2.49648	8.17218	4.61068	61	NA	NA	Distal Intergenic	chr13	44439727	44457567	17841	+	69491	uc007qgq.1	-29734	ENSMUSG00000098144	1700029N11Rik	RIKEN cDNA 1700029N11 gene
1605	chr13	44678196	44678482	287	*	R26_Combined_peak_1605	65	.	2.78178	10.318	6.50734	124	NA	NA	Distal Intergenic	chr13	44730774	44921643	190870	+	16468	uc007qgr.2	-52292	ENSMUSG00000038518	Jarid2	jumonji, AT rich interactive domain 2
1606	chr13	44728499	44728831	333	*	R26_Combined_peak_1606	133	.	3.66854	17.7754	13.342	146	NA	NA	Promoter (1-2kb)	chr13	44730774	44921643	190870	+	16468	uc007qgr.2	-1943	ENSMUSG00000038518	Jarid2	jumonji, AT rich interactive domain 2
1607	chr13	44731279	44731504	226	*	R26_Combined_peak_1607	51	.	2.48643	8.7603	5.12605	104	NA	NA	Promoter (<=1kb)	chr13	44731271	44885028	153758	+	16468	uc007qgt.2	8	ENSMUSG00000038518	Jarid2	jumonji, AT rich interactive domain 2
1608	chr13	44733160	44733434	275	*	R26_Combined_peak_1608	107	.	2.6566	14.9546	10.7223	184	NA	NA	Promoter (1-2kb)	chr13	44731271	44885028	153758	+	16468	uc007qgt.2	1889	ENSMUSG00000038518	Jarid2	jumonji, AT rich interactive domain 2
1609	chr13	45451913	45452288	376	*	R26_Combined_peak_1609	57	.	2.89781	9.41343	5.70287	168	NA	NA	Distal Intergenic	chr13	45507469	45546381	38913	+	66355	uc007qha.1	-55181	ENSMUSG00000000253	Gmpr	guanosine monophosphate reductase
1610	chr13	46726563	46726868	306	*	R26_Combined_peak_1610	30	.	2.20175	6.34293	3.04294	190	NA	NA	Promoter (<=1kb)	chr13	46679902	46727849	47948	-	218210	uc007qhj.2	981	ENSMUSG00000021374	Nup153	nucleoporin 153
1611	chr13	47217029	47217658	630	*	R26_Combined_peak_1611	71	.	3.10335	11.0489	7.16415	251	NA	NA	Intron (uc007qhx.2/218215, intron 2 of 7)	chr13	47194003	47247991	53989	+	218215	uc007qhz.2	23026	ENSMUSG00000038068	Rnf144b	ring finger protein 144B
1612	chr13	48966670	48966950	281	*	R26_Combined_peak_1612	25	.	1.84853	5.71372	2.51173	212	NA	NA	Promoter (<=1kb)	chr13	48879217	48967828	88612	-	218236	uc007qio.1	878	ENSMUSG00000038014	Fam120a	family with sequence similarity 120, member A
1613	chr13	49013373	49013723	351	*	R26_Combined_peak_1613	35	.	1.84811	6.98199	3.58098	120	NA	NA	Distal Intergenic	chr13	48968112	48969905	1794	+	68128	uc007qip.2	45261	NA	Fam120aos	family with sequence similarity 120A, opposite strand
1614	chr13	49652387	49652669	283	*	R26_Combined_peak_1614	29	.	1.64874	6.24	2.95477	219	NA	NA	Promoter (<=1kb)	chr13	49464059	49652731	188673	-	66336	uc007qjk.1	62	ENSMUSG00000021391	Cenpp	centromere protein P
1615	chr13	49653318	49654004	687	*	R26_Combined_peak_1615	73	.	2.32338	11.2494	7.34199	96	NA	NA	Promoter (<=1kb)	chr13	49653078	49679016	25939	+	70930	uc007qjt.2	240	ENSMUSG00000021392	Nol8	nucleolar protein 8
1616	chr13	49682607	49683172	566	*	R26_Combined_peak_1616	43	.	2.17886	7.87379	4.35022	67	NA	NA	Promoter (<=1kb)	chr13	49682130	49734267	52138	+	105148	uc007qjv.2	477	ENSMUSG00000037851	Iars	isoleucine-tRNA synthetase
1617	chr13	51062839	51063319	481	*	R26_Combined_peak_1617	141	.	3.86053	18.6252	14.1409	257	NA	NA	Distal Intergenic	chr13	51097738	51100727	2990	-	77428	uc007qlx.2	37408	NA	9430083A17Rik	RIKEN cDNA 9430083A17 gene
1618	chr13	51645624	51646307	684	*	R26_Combined_peak_1618	14	.	1.56121	4.48212	1.49522	7	NA	NA	Promoter (<=1kb)	chr13	51645459	51650662	5204	+	66197	uc007qmi.2	165	ENSMUSG00000062248	Cks2	CDC28 protein kinase regulatory subunit 2
1619	chr13	52189962	52190556	595	*	R26_Combined_peak_1619	47	.	2.17646	8.37462	4.78815	377	NA	NA	Distal Intergenic	chr13	52096741	52124160	27420	+	74050	uc007qms.2	93221	NA	4921525O09Rik	RIKEN cDNA 4921525O09 gene
1620	chr13	52338999	52339673	675	*	R26_Combined_peak_1620	90	.	2.47318	13.0855	9.00933	351	NA	NA	Distal Intergenic	chr13	52504375	52530836	26462	-	68203	uc007qmv.1	191163	ENSMUSG00000047842	Diras2	DIRAS family, GTP-binding RAS-like 2
1621	chr13	53501937	53502829	893	*	R26_Combined_peak_1621	135	.	3.57243	18.0104	13.5635	678	NA	NA	Distal Intergenic	chr13	53466881	53472780	5900	-	17702	uc007qnw.1	-29157	ENSMUSG00000021469	Msx2	msh homeobox 2
1622	chr13	53509600	53510000	401	*	R26_Combined_peak_1622	32	.	2.41311	6.57531	3.23802	72	NA	NA	Distal Intergenic	chr13	53466881	53472780	5900	-	17702	uc007qnw.1	-36820	ENSMUSG00000021469	Msx2	msh homeobox 2
1623	chr13	53558954	53559212	259	*	R26_Combined_peak_1623	83	.	2.61476	12.4022	8.38737	115	NA	NA	Distal Intergenic	chr13	53635892	53639201	3310	-	77398	uc007qnx.2	79989	NA	9530014B07Rik	RIKEN cDNA 9530014B07 gene
1624	chr13	53584842	53585164	323	*	R26_Combined_peak_1624	25	.	1.84853	5.71372	2.51173	288	NA	NA	Distal Intergenic	chr13	53635892	53639201	3310	-	77398	uc007qnx.2	54037	NA	9530014B07Rik	RIKEN cDNA 9530014B07 gene
1625	chr13	53588384	53588691	308	*	R26_Combined_peak_1625	48	.	2.63387	8.49594	4.89617	182	NA	NA	Distal Intergenic	chr13	53635892	53639201	3310	-	77398	uc007qnx.2	50510	NA	9530014B07Rik	RIKEN cDNA 9530014B07 gene
1626	chr13	53919988	53920385	398	*	R26_Combined_peak_1626	38	.	2.04456	7.34274	3.89016	305	NA	NA	Distal Intergenic	chr13	54051184	54054780	3597	-	13488	uc056ytq.1	134395	ENSMUSG00000021478	Drd1	dopamine receptor D1
1627	chr13	53976190	53976613	424	*	R26_Combined_peak_1627	97	.	3.50169	13.9337	9.78569	280	NA	NA	Distal Intergenic	chr13	54051184	54054780	3597	-	13488	uc056ytq.1	78167	ENSMUSG00000021478	Drd1	dopamine receptor D1
1628	chr13	54322829	54323094	266	*	R26_Combined_peak_1628	38	.	2.13556	7.33255	3.88154	205	NA	NA	Distal Intergenic	chr13	54371349	54383917	12569	+	12890	uc029sbi.1	-48255	ENSMUSG00000025867	Cplx2	complexin 2
1629	chr13	54323602	54323830	229	*	R26_Combined_peak_1629	57	.	2.38901	9.41512	5.70429	131	NA	NA	Distal Intergenic	chr13	54371349	54383917	12569	+	12890	uc029sbi.1	-47519	ENSMUSG00000025867	Cplx2	complexin 2
1630	chr13	54589637	54589987	351	*	R26_Combined_peak_1630	27	.	1.7236	6.03723	2.78062	247	NA	NA	Promoter (<=1kb)	chr13	54584191	54590074	5884	-	28126	uc007qok.1	87	ENSMUSG00000025869	Nop16	NOP16 nucleolar protein
1631	chr13	54590428	54590843	416	*	R26_Combined_peak_1631	19	.	1.63483	5.07442	1.98436	304	NA	NA	Promoter (<=1kb)	chr13	54590231	54591147	917	+	67044	uc007qol.1	197	ENSMUSG00000025868	Higd2a	HIG1 domain family, member 2A
1632	chr13	54610477	54611065	589	*	R26_Combined_peak_1632	16	.	1.59601	4.65537	1.6395	578	NA	NA	Promoter (<=1kb)	chr13	54592939	54611272	18334	-	74325	uc007qom.1	207	ENSMUSG00000047547	Cltb	clathrin, light polypeptide (Lcb)
1633	chr13	54686088	54687603	1516	*	R26_Combined_peak_1633	62	.	1.78894	10.0261	6.24743	1206	NA	NA	Promoter (<=1kb)	chr13	54679399	54687808	8410	-	105239	uc007qot.2	205	ENSMUSG00000034928	Rnf44	ring finger protein 44
1634	chr13	54693414	54694976	1563	*	R26_Combined_peak_1634	340	.	3.19206	39.2999	34.0307	547	NA	NA	Promoter (<=1kb)	chr13	54679399	54693960	14562	-	105239	uc007qox.3	0	ENSMUSG00000034928	Rnf44	ring finger protein 44
1635	chr13	54788542	54788838	297	*	R26_Combined_peak_1635	27	.	2.05041	5.94571	2.70384	57	NA	NA	Promoter (<=1kb)	chr13	54789405	54796768	7364	+	74257	uc007qpm.2	-567	ENSMUSG00000025875	Tspan17	tetraspanin 17
1636	chr13	55101536	55101930	395	*	R26_Combined_peak_1636	76	.	2.74014	11.5851	7.64631	275	NA	NA	Promoter (1-2kb)	chr13	55027880	55100300	72421	-	20184	uc007qpv.2	-1236	ENSMUSG00000025878	Uimc1	ubiquitin interaction motif containing 1
1637	chr13	55106028	55106267	240	*	R26_Combined_peak_1637	38	.	2.03887	7.2981	3.85251	38	NA	NA	Promoter (<=1kb)	chr13	55105309	55135071	29763	+	26919	uc007qpy.1	719	ENSMUSG00000021481	Zfp346	zinc finger protein 346
1638	chr13	55139408	55139683	276	*	R26_Combined_peak_1638	60	.	2.37668	9.77057	6.01759	102	NA	NA	Distal Intergenic	chr13	55152818	55168759	15942	+	14186	uc007qqb.1	-13135	ENSMUSG00000005320	Fgfr4	fibroblast growth factor receptor 4
1639	chr13	55149899	55150274	376	*	R26_Combined_peak_1639	77	.	2.78413	11.6807	7.73442	200	NA	NA	Distal Intergenic	chr13	55152818	55168759	15942	+	14186	uc007qqb.1	-2544	ENSMUSG00000005320	Fgfr4	fibroblast growth factor receptor 4
1640	chr13	55151302	55151688	387	*	R26_Combined_peak_1640	128	.	3.01179	17.2775	12.8766	167	NA	NA	Promoter (1-2kb)	chr13	55152818	55168759	15942	+	14186	uc007qqb.1	-1130	ENSMUSG00000005320	Fgfr4	fibroblast growth factor receptor 4
1641	chr13	55182415	55182891	477	*	R26_Combined_peak_1641	168	.	3.69646	21.5405	16.8877	213	NA	NA	Distal Intergenic	chr13	55209782	55318325	108544	+	18193	uc007qqd.1	-26891	ENSMUSG00000021488	Nsd1	nuclear receptor-binding SET-domain protein 1
1642	chr13	55189504	55189976	473	*	R26_Combined_peak_1642	71	.	2.58803	10.995	7.11431	247	NA	NA	Distal Intergenic	chr13	55209782	55318325	108544	+	18193	uc007qqd.1	-19806	ENSMUSG00000021488	Nsd1	nuclear receptor-binding SET-domain protein 1
1643	chr13	55199646	55199895	250	*	R26_Combined_peak_1643	45	.	2.39542	8.05556	4.51052	124	NA	NA	Distal Intergenic	chr13	55209782	55318325	108544	+	18193	uc007qqd.1	-9887	ENSMUSG00000021488	Nsd1	nuclear receptor-binding SET-domain protein 1
1644	chr13	55445907	55446180	274	*	R26_Combined_peak_1644	52	.	2.18024	8.90602	5.25429	142	NA	NA	Promoter (<=1kb)	chr13	55445331	55459577	14247	+	26385	uc007qqx.3	576	ENSMUSG00000074886	Grk6	G protein-coupled receptor kinase 6
1645	chr13	55487266	55487575	310	*	R26_Combined_peak_1645	24	.	1.72118	5.69541	2.4957	280	NA	NA	Promoter (<=1kb)	chr13	55473428	55488076	14649	-	56320	uc007qrc.2	501	ENSMUSG00000034675	Dbn1	drebrin 1
1646	chr13	55511025	55511570	546	*	R26_Combined_peak_1646	48	.	2.01662	8.39468	4.8065	425	NA	NA	Promoter (1-2kb)	chr13	55495795	55513446	17652	-	67399	uc007qrf.3	1876	ENSMUSG00000021493	Pdlim7	PDZ and LIM domain 7
1647	chr13	55593282	55593565	284	*	R26_Combined_peak_1647	49	.	1.90221	8.59226	4.98123	46	NA	NA	Promoter (<=1kb)	chr13	55593135	55597694	4560	+	67511	uc007qrs.1	147	ENSMUSG00000058569	Tmed9	transmembrane emp24 protein transport domain containing 9
1648	chr13	55623173	55623505	333	*	R26_Combined_peak_1648	14	.	1.53494	4.47351	1.48766	0	NA	NA	Promoter (<=1kb)	chr13	55623005	55632416	9412	+	12328	uc007qrv.1	168	ENSMUSG00000021501	Caml	calcium modulating ligand
1649	chr13	56443779	56444019	241	*	R26_Combined_peak_1649	23	.	1.99138	5.47481	2.31278	12	NA	NA	Intron (uc007qsn.2/328258, intron 2 of 7)	chr13	56438355	56472363	34009	+	328258	uc007qsn.2	5424	ENSMUSG00000021509	Slc25a48	solute carrier family 25, member 48
1650	chr13	56835074	56835301	228	*	R26_Combined_peak_1650	42	.	2.33141	7.81326	4.29841	174	NA	NA	Intron (uc007qtb.2/26946, intron 9 of 11)	chr13	56773098	56895789	122692	-	26946	uc007qtb.2	60488	ENSMUSG00000021541	Trpc7	transient receptor potential cation channel, subfamily C, member 7
1651	chr13	58214516	58214879	364	*	R26_Combined_peak_1651	30	.	2.18677	6.38797	3.07641	328	NA	NA	Promoter (<=1kb)	chr13	58176156	58215653	39498	-	56085	uc007qtl.2	774	ENSMUSG00000005312	Ubqln1	ubiquilin 1
1652	chr13	58216254	58216551	298	*	R26_Combined_peak_1652	24	.	1.89111	5.60418	2.41891	7	NA	NA	Promoter (<=1kb)	chr13	58176156	58215653	39498	-	56085	uc007qtl.2	-601	ENSMUSG00000005312	Ubqln1	ubiquilin 1
1653	chr13	58363677	58363936	260	*	R26_Combined_peak_1653	87	.	2.87595	12.7926	8.74489	147	NA	NA	Distal Intergenic	chr13	58287516	58354862	67347	-	75050	uc007qtq.1	-8815	ENSMUSG00000060176	Kif27	kinesin family member 27
1654	chr13	58400961	58401380	420	*	R26_Combined_peak_1654	20	.	1.73569	5.21137	2.092	412	NA	NA	Promoter (<=1kb)	chr13	58397037	58402117	5081	-	15387	uc007qtz.1	737	ENSMUSG00000021546	Hnrnpk	heterogeneous nuclear ribonucleoprotein K
1655	chr13	58463825	58464903	1079	*	R26_Combined_peak_1655	131	.	3.3446	17.5483	13.1331	138	NA	NA	Distal Intergenic	chr13	58405066	58411149	6084	+	74386	uc007quc.2	58759	ENSMUSG00000035367	Rmi1	RMI1, RecQ mediated genome instability 1
1656	chr13	58534496	58534932	437	*	R26_Combined_peak_1656	54	.	2.18736	9.11147	5.43755	295	NA	NA	Distal Intergenic	chr13	58553308	58610877	57570	-	114304	uc007qud.1	75945	ENSMUSG00000021553	Slc28a3	solute carrier family 28 (sodium-coupled nucleoside transporter), member 3
1657	chr13	58633389	58633801	413	*	R26_Combined_peak_1657	20	.	1.84888	5.13201	2.02391	181	NA	NA	Distal Intergenic	chr13	58553308	58610877	57570	-	114304	uc007qud.1	-22512	ENSMUSG00000021553	Slc28a3	solute carrier family 28 (sodium-coupled nucleoside transporter), member 3
1658	chr13	59456040	59456507	468	*	R26_Combined_peak_1658	96	.	2.88148	13.8402	9.69853	332	NA	NA	Intron (uc007qum.1/67269, intron 1 of 24)	chr13	59453850	59544451	90602	-	67269	uc033gmf.1	87944	ENSMUSG00000021557	Agtpbp1	ATP/GTP binding protein 1
1659	chr13	59679473	59680268	796	*	R26_Combined_peak_1659	46	.	2.37962	8.25878	4.6858	185	NA	NA	Distal Intergenic	chr13	59634996	59675784	40789	-	105348	uc007quw.1	-3689	ENSMUSG00000021556	Golm1	golgi membrane protein 1
1660	chr13	59822578	59823036	459	*	R26_Combined_peak_1660	117	.	2.24565	16.0556	11.74	203	NA	NA	Promoter (<=1kb)	chr13	59820118	59823133	3016	-	214290	uc007qvh.1	97	ENSMUSG00000035248	Zcchc6	zinc finger, CCHC domain containing 6
1661	chr13	59892367	59892697	331	*	R26_Combined_peak_1661	76	.	3.04565	11.5711	7.63369	196	NA	NA	Distal Intergenic	chr13	59771879	59823147	51269	-	214290	uc007qvg.2	-69220	ENSMUSG00000035248	Zcchc6	zinc finger, CCHC domain containing 6
1662	chr13	60681399	60681975	577	*	R26_Combined_peak_1662	61	.	1.92594	9.96537	6.1926	115	NA	NA	Intron (uc007qvl.1/69635, intron 2 of 9)	chr13	60602211	60763191	160981	+	69635	uc007qvo.2	79188	ENSMUSG00000021559	Dapk1	death associated protein kinase 1
1663	chr13	60897524	60898004	481	*	R26_Combined_peak_1663	28	.	2.0624	6.13286	2.86295	109	NA	NA	Promoter (<=1kb)	chr13	60895351	60897447	2097	-	13025	uc007qvt.2	-77	ENSMUSG00000074874	Ctla2b	cytotoxic T lymphocyte-associated protein 2 beta
1664	chr13	62363530	62363872	343	*	R26_Combined_peak_1664	83	.	2.86118	12.3733	8.36053	119	NA	NA	Distal Intergenic	chr13	62367716	62383174	15459	-	100041979	uc007qwu.2	19302	ENSMUSG00000094942	Gm3604	predicted gene 3604
1665	chr13	62390403	62390907	505	*	R26_Combined_peak_1665	37	.	2.63145	7.23772	3.79823	91	NA	NA	Distal Intergenic	chr13	62367716	62383174	15459	-	100041979	uc007qwu.2	-7229	ENSMUSG00000094942	Gm3604	predicted gene 3604
1666	chr13	63240277	63240596	320	*	R26_Combined_peak_1666	14	.	1.72031	4.36685	1.40146	1	NA	NA	Promoter (<=1kb)	chr13	63240029	63302877	62849	+	72061	uc007qxk.2	248	ENSMUSG00000021458	2010111I01Rik	RIKEN cDNA 2010111I01 gene
1667	chr13	63563171	63565247	2077	*	R26_Combined_peak_1667	193	.	2.85337	24.1529	19.3729	1942	NA	NA	Promoter (<=1kb)	chr13	63543084	63564535	21452	-	19206	uc007qxx.1	0	ENSMUSG00000021466	Ptch1	patched homolog 1
1668	chr13	64155399	64155655	257	*	R26_Combined_peak_1668	21	.	2.06987	5.26558	2.13865	189	NA	NA	Promoter (2-3kb)	chr13	64133057	64153199	20143	-	238673	uc007qyj.1	-2200	ENSMUSG00000044934	Zfp367	zinc finger protein 367
1669	chr13	64422053	64422382	330	*	R26_Combined_peak_1669	46	.	2.75651	8.16422	4.60453	80	NA	NA	Distal Intergenic	chr13	64432553	64439721	7169	+	105278	uc007qyx.1	-10171	ENSMUSG00000021483	Cdk20	cyclin-dependent kinase 20
1670	chr13	65113354	65113624	271	*	R26_Combined_peak_1670	34	.	2.56893	6.79073	3.41543	140	NA	NA	Promoter (<=1kb)	chr13	65065030	65112982	47953	-	66631	uc007qzc.1	-372	ENSMUSG00000038212	Hiatl1	hippocampus abundant transcript-like 1
1671	chr13	65278956	65279600	645	*	R26_Combined_peak_1671	58	.	2.23681	9.63492	5.8971	140	NA	NA	Promoter (<=1kb)	chr13	65278854	65287488	8635	+	170936	uc007qzi.1	102	ENSMUSG00000021514	Zfp369	zinc finger protein 369
1672	chr13	65338253	65339209	957	*	R26_Combined_peak_1672	78	.	3.15548	11.7642	7.80709	429	NA	NA	Distal Intergenic	chr13	65278854	65287488	8635	+	170936	uc007qzi.1	59399	ENSMUSG00000021514	Zfp369	zinc finger protein 369
1673	chr13	65341588	65341820	233	*	R26_Combined_peak_1673	44	.	2.68754	8.03519	4.49283	47	NA	NA	Distal Intergenic	chr13	65278854	65287488	8635	+	170936	uc007qzi.1	62734	ENSMUSG00000021514	Zfp369	zinc finger protein 369
1674	chr13	65349189	65349598	410	*	R26_Combined_peak_1674	68	.	2.309	10.6982	6.84632	281	NA	NA	Distal Intergenic	chr13	65278854	65287488	8635	+	170936	uc007qzi.1	70335	ENSMUSG00000021514	Zfp369	zinc finger protein 369
1675	chr13	65366748	65367253	506	*	R26_Combined_peak_1675	104	.	3.39834	14.6808	10.47	314	NA	NA	Distal Intergenic	chr13	65278854	65287488	8635	+	170936	uc007qzi.1	87894	ENSMUSG00000021514	Zfp369	zinc finger protein 369
1676	chr13	65512526	65512793	268	*	R26_Combined_peak_1676	26	.	2.38134	5.9306	2.68991	149	NA	NA	Distal Intergenic	chr13	65278854	65287488	8635	+	170936	uc007qzi.1	233672	ENSMUSG00000021514	Zfp369	zinc finger protein 369
1677	chr13	65514822	65516156	1335	*	R26_Combined_peak_1677	101	.	2.80806	14.2805	10.1016	819	NA	NA	Distal Intergenic	chr13	65278854	65287488	8635	+	170936	uc007qzi.1	235968	ENSMUSG00000021514	Zfp369	zinc finger protein 369
1678	chr13	65541375	65541765	391	*	R26_Combined_peak_1678	80	.	3.1783	12.0431	8.06102	297	NA	NA	Distal Intergenic	chr13	65278854	65287488	8635	+	170936	uc007qzi.1	262521	ENSMUSG00000021514	Zfp369	zinc finger protein 369
1679	chr13	65558013	65558238	226	*	R26_Combined_peak_1679	24	.	2.31071	5.62776	2.43857	60	NA	NA	Distal Intergenic	chr13	65278854	65287488	8635	+	170936	uc007qzi.1	279159	ENSMUSG00000021514	Zfp369	zinc finger protein 369
1680	chr13	65574370	65574595	226	*	R26_Combined_peak_1680	37	.	2.63145	7.23772	3.79823	119	NA	NA	Distal Intergenic	chr13	65278854	65287488	8635	+	170936	uc007qzi.1	295516	ENSMUSG00000021514	Zfp369	zinc finger protein 369
1681	chr13	65579983	65580266	284	*	R26_Combined_peak_1681	72	.	2.65252	11.1839	7.28491	46	NA	NA	Distal Intergenic	chr13	65278854	65287488	8635	+	170936	uc007qzi.1	301129	ENSMUSG00000021514	Zfp369	zinc finger protein 369
1682	chr13	65598629	65599166	538	*	R26_Combined_peak_1682	34	.	2.1958	6.84281	3.45973	147	NA	NA	Distal Intergenic	chr13	65278854	65287488	8635	+	170936	uc007qzi.1	319775	ENSMUSG00000021514	Zfp369	zinc finger protein 369
1683	chr13	65631124	65632081	958	*	R26_Combined_peak_1683	74	.	2.50857	11.4033	7.48297	439	NA	NA	Distal Intergenic	chr13	65278854	65287488	8635	+	170936	uc007qzi.1	352270	ENSMUSG00000021514	Zfp369	zinc finger protein 369
1684	chr13	65650384	65650894	511	*	R26_Combined_peak_1684	68	.	2.14876	10.7383	6.8818	132	NA	NA	Distal Intergenic	chr13	65278854	65287488	8635	+	170936	uc007qzi.1	371530	ENSMUSG00000021514	Zfp369	zinc finger protein 369
1685	chr13	65861157	65861461	305	*	R26_Combined_peak_1685	30	.	2.42381	6.31476	3.01955	108	NA	NA	Distal Intergenic	chr13	66113453	66122836	9384	+	628709	uc011zbc.1	-251992	ENSMUSG00000095909	Gm10324	predicted gene 10324
1686	chr13	65906484	65907800	1317	*	R26_Combined_peak_1686	54	.	2.88157	9.13243	5.45278	965	NA	NA	Exon (uc007qzl.1/uc007qzl.1, exon 4 of 4)	chr13	66113453	66122836	9384	+	628709	uc011zbc.1	-205653	ENSMUSG00000095909	Gm10324	predicted gene 10324
1687	chr13	65996144	65996532	389	*	R26_Combined_peak_1687	23	.	1.84873	5.48062	2.31723	11	NA	NA	Distal Intergenic	chr13	66113453	66122836	9384	+	628709	uc011zbc.1	-116921	ENSMUSG00000095909	Gm10324	predicted gene 10324
1688	chr13	66003040	66003487	448	*	R26_Combined_peak_1688	61	.	2.5321	9.86492	6.10333	239	NA	NA	Distal Intergenic	chr13	66113453	66122836	9384	+	628709	uc011zbc.1	-109966	ENSMUSG00000095909	Gm10324	predicted gene 10324
1689	chr13	66025906	66026184	279	*	R26_Combined_peak_1689	37	.	2.63145	7.23772	3.79823	95	NA	NA	Distal Intergenic	chr13	66113453	66122836	9384	+	628709	uc011zbc.1	-87269	ENSMUSG00000095909	Gm10324	predicted gene 10324
1690	chr13	66062762	66063049	288	*	R26_Combined_peak_1690	41	.	1.96372	7.5977	4.11304	204	NA	NA	Distal Intergenic	chr13	66113453	66122836	9384	+	628709	uc011zbc.1	-50404	ENSMUSG00000095909	Gm10324	predicted gene 10324
1691	chr13	66122072	66122372	301	*	R26_Combined_peak_1691	34	.	2.56893	6.79073	3.41543	97	NA	NA	Exon (uc011zbc.1/628709, exon 4 of 4)	chr13	66113453	66122836	9384	+	628709	uc011zbc.1	8619	ENSMUSG00000095909	Gm10324	predicted gene 10324
1692	chr13	66227539	66227917	379	*	R26_Combined_peak_1692	48	.	2.77472	8.4396	4.84604	146	NA	NA	Distal Intergenic	chr13	66113453	66122836	9384	+	628709	uc011zbc.1	114086	ENSMUSG00000095909	Gm10324	predicted gene 10324
1693	chr13	66291583	66291830	248	*	R26_Combined_peak_1693	40	.	1.99419	7.56336	4.08168	18	NA	NA	Intron (uc007qzm.1/uc007qzm.1, intron 3 of 3)	chr13	66418114	66441118	23005	-	76803	uc007qzq.1	149288	ENSMUSG00000074832	2410141K09Rik	RIKEN cDNA 2410141K09 gene
1694	chr13	66308813	66309268	456	*	R26_Combined_peak_1694	62	.	2.82829	10.0744	6.2908	412	NA	NA	Intron (uc007qzm.1/uc007qzm.1, intron 3 of 3)	chr13	66418114	66441118	23005	-	76803	uc007qzq.1	131850	ENSMUSG00000074832	2410141K09Rik	RIKEN cDNA 2410141K09 gene
1695	chr13	66364690	66364931	242	*	R26_Combined_peak_1695	54	.	2.88157	9.13243	5.45278	124	NA	NA	Intron (uc007qzm.1/uc007qzm.1, intron 3 of 3)	chr13	66418114	66441118	23005	-	76803	uc007qzq.1	76187	ENSMUSG00000074832	2410141K09Rik	RIKEN cDNA 2410141K09 gene
1696	chr13	66414697	66415158	462	*	R26_Combined_peak_1696	83	.	2.44731	12.3783	8.36502	99	NA	NA	Intron (uc029sbv.1/uc029sbv.1, intron 2 of 3)	chr13	66418114	66441118	23005	-	76803	uc007qzq.1	25960	ENSMUSG00000074832	2410141K09Rik	RIKEN cDNA 2410141K09 gene
1697	chr13	66425696	66425949	254	*	R26_Combined_peak_1697	112	.	2.80408	15.5236	11.2474	150	NA	NA	Intron (uc029sbv.1/uc029sbv.1, intron 2 of 3)	chr13	66418114	66441118	23005	-	76803	uc007qzq.1	15169	ENSMUSG00000074832	2410141K09Rik	RIKEN cDNA 2410141K09 gene
1698	chr13	66428053	66428402	350	*	R26_Combined_peak_1698	35	.	1.9213	6.94482	3.54858	225	NA	NA	Intron (uc029sbv.1/uc029sbv.1, intron 2 of 3)	chr13	66418114	66441118	23005	-	76803	uc007qzq.1	12716	ENSMUSG00000074832	2410141K09Rik	RIKEN cDNA 2410141K09 gene
1699	chr13	66431031	66432044	1014	*	R26_Combined_peak_1699	116	.	2.24913	15.9744	11.6654	706	NA	NA	Exon (uc056yub.1/76803, exon 4 of 4)	chr13	66418114	66441118	23005	-	76803	uc007qzq.1	9074	ENSMUSG00000074832	2410141K09Rik	RIKEN cDNA 2410141K09 gene
1700	chr13	66433349	66433726	378	*	R26_Combined_peak_1700	32	.	1.89545	6.53867	3.20606	246	NA	NA	Exon (uc007qzp.2/76803, exon 3 of 7)	chr13	66418114	66441118	23005	-	76803	uc007qzq.1	7392	ENSMUSG00000074832	2410141K09Rik	RIKEN cDNA 2410141K09 gene
1701	chr13	66464998	66465270	273	*	R26_Combined_peak_1701	14	.	1.81505	4.43217	1.45368	260	NA	NA	Intron (uc029sbv.1/uc029sbv.1, intron 2 of 3)	chr13	66418114	66441118	23005	-	76803	uc007qzq.1	-23880	ENSMUSG00000074832	2410141K09Rik	RIKEN cDNA 2410141K09 gene
1702	chr13	66493504	66493731	228	*	R26_Combined_peak_1702	75	.	2.70476	11.4483	7.52233	126	NA	NA	Intron (uc029sbv.1/uc029sbv.1, intron 2 of 3)	chr13	66418114	66441118	23005	-	76803	uc007qzq.1	-52386	ENSMUSG00000074832	2410141K09Rik	RIKEN cDNA 2410141K09 gene
1703	chr13	66494154	66494497	344	*	R26_Combined_peak_1703	32	.	2.12939	6.55483	3.22041	289	NA	NA	Intron (uc029sbv.1/uc029sbv.1, intron 2 of 3)	chr13	66418114	66441118	23005	-	76803	uc007qzq.1	-53036	ENSMUSG00000074832	2410141K09Rik	RIKEN cDNA 2410141K09 gene
1704	chr13	66547441	66548144	704	*	R26_Combined_peak_1704	44	.	2.4717	7.97415	4.43916	304	NA	NA	Intron (uc029sbv.1/uc029sbv.1, intron 2 of 3)	chr13	66418114	66441118	23005	-	76803	uc007qzq.1	-106323	ENSMUSG00000074832	2410141K09Rik	RIKEN cDNA 2410141K09 gene
1705	chr13	66627095	66627618	524	*	R26_Combined_peak_1705	50	.	2.81904	8.64323	5.02205	354	NA	NA	Intron (uc029sbv.1/uc029sbv.1, intron 2 of 3)	chr13	66369085	66752929	383845	-	76803	uc007qzp.2	125311	ENSMUSG00000074832	2410141K09Rik	RIKEN cDNA 2410141K09 gene
1706	chr13	66669473	66670985	1513	*	R26_Combined_peak_1706	200	.	4.4477	24.8406	20.029	1071	NA	NA	Intron (uc029sbv.1/uc029sbv.1, intron 2 of 3)	chr13	66369085	66752929	383845	-	76803	uc007qzp.2	81944	ENSMUSG00000074832	2410141K09Rik	RIKEN cDNA 2410141K09 gene
[truncated: 4,625 more rows]
